# Supplementary material for: A Functional Link Between Bir1 and the Saccharomyces cerevisiae Ctf19 Kinetochore Complex Revealed Through Quantitative Fitness Analysis
Source: G3 (Bethesda). 2017 Jul 28;7(9):3203–15. doi: 10.1534/g3.117.300089 (PMC5592945; doi:10.1534/g3.117.300089)
Supplement: Supplementary file 2 [file 3203FileS2.xlsx]

## Sheet: Table S2 QFA results 20°C 
R package version: 0.0-43
Summary type: mean
Test type: t-test
x-axis treatment: 20
x-axis medium: SDM_rhl_CNGT
x-axis screen ID: cSGA
x-axis screen name: cSGA
x-axis libraries: Boone Standard SDL
x-axis client: MS
x-axis user: SGA
x-axis date: 2009
x-axis PI: DAL
x-axis condition:
x-axis inoculation type: DIL
x-axis fitness definition: MDRMDP
y-axis treatment: 20
y-axis medium: SDM_rhl_CNGHT
y-axis screen ID: bir1-17
y-axis screen name: bir1-17
y-axis libraries:
y-axis client: MS
y-axis user: AC
y-axis date: 2010
y-axis PI: DAL
y-axis condition:
y-axis inoculation type: DIL
y-axis fitness definition: MDRMDP
#########################################################
ORF	Gene	P	Q	GIS	Query Fitness Summary	Control Fitness Summary	QuerySE	ControlSE	Query Count	Control Count	TestType	Type
YCL032W	STE50	1.39061e-08	1.96307e-05	-61.9278	7.67696	63.7957	1.21995	0.771601	4	8	t-test	E
YNR041C	COQ2	2.09385e-10	4.43373e-07	-55.1584	3.48569	53.7498	1.21543	1.22732	4	8	t-test	E
YDL035C	GPR1	0.0703305	0.35929	-40.8784	20.6397	56.384	15.4056	5.04777	4	8	t-test	E
YOL004W	SIN3	0.00225353	0.059437	-37.2852	12.4142	45.5516	4.67661	1.43298	4	8	t-test	E
YKL212W	SAC1	0.0112764	0.151605	-36.3667	4.67818	37.6194	0.626299	9.77772	4	8	t-test	E
YPR024W	YME1	2.30117e-07	0.000108283	-35.8523	4.03007	36.5539	1.51628	2.26842	4	8	t-test	E
YER016W	BIM1	1.73701e-05	0.00350297	-34.2688	26.3752	55.5828	2.70513	3.16822	4	8	t-test	E
YOR302W	YOR302W	0.0189621	0.19073	-33.2667	2.92571	33.1719	0.977735	10.0485	4	8	t-test	E
YHL007C	STE20	0.0203113	0.19516	-32.2454	4.25927	33.4581	0.637234	9.89588	4	8	t-test	E
YDR318W	MCM21	2.58999e-08	2.19372e-05	-30.4632	40.3856	64.9359	0.907729	1.53765	4	8	t-test	E
YOR058C	ASE1	0.0909161	0.398582	-30.2658	27.7913	53.2118	12.4158	7.62469	4	8	t-test	E
YPL018W	CTF19	0.000364567	0.0197941	-28.8096	38.4945	61.687	2.98206	1.57972	4	8	t-test	E
YBR238C	YBR238C	2.53771e-06	0.000895599	-25.477	43.1435	62.8936	1.43188	1.06861	4	8	t-test	E
YOL064C	MET22	0.070331	0.35929	-25.2261	10.7026	32.9302	1.11786	10.8233	4	8	t-test	E
YMR202W	ERG2	0.0260286	0.218713	-24.2032	3.68522	25.561	1.25476	7.88355	4	8	t-test	E
YOR078W	BUD21	2.25743e-05	0.00415662	-23.6439	6.73592	27.8444	1.32973	2.53111	4	8	t-test	E
YIL040W	APQ12	0.248516	0.598702	-23.5989	19.5338	39.533	15.1337	9.72662	4	8	t-test	E
YPL226W	NEW1	0.0170203	0.182483	-23.1194	12.8715	32.9872	1.29996	6.81722	4	8	t-test	E
YCR081W	SRB8	0.00825625	0.127942	-22.9965	3.28954	24.0923	1.1496	5.8167	4	8	t-test	E
YDR392W	SPT3	0.000529118	0.0238385	-22.4793	29.3169	47.4734	2.41637	1.18935	4	8	t-test	E
YKL032C	IXR1	0.00136545	0.0448271	-22.1838	37.7129	54.8979	2.56413	0.917165	4	8	t-test	E
YIL084C	SDS3	1.27876e-07	8.29312e-05	-21.9599	35.8586	52.9931	0.901314	1.29489	4	8	t-test	E
YGR157W	CHO2	0.021007	0.196824	-21.9195	18.4486	36.9991	3.32944	6.57591	4	8	t-test	E
YPL178W	CBC2	0.0258022	0.218545	-21.4956	3.42444	22.8403	1.14362	6.98642	4	8	t-test	E
YGR231C	PHB2	9.93496e-21	4.20745e-17	-20.3182	41.1008	56.2931	1.06248	0.54196	28	56	t-test	E
YCL044C	MGR1	1.52085e-05	0.00322039	-20.1354	45.7842	60.4182	0.944194	2.03755	4	8	t-test	E
YMR198W	CIK1	3.18119e-06	0.00103634	-19.5741	36.3728	51.2777	1.29562	1.39134	4	8	t-test	E
YEL061C	CIN8	0.164782	0.508716	-19.4606	34.4521	49.4133	10.6767	2.26786	4	8	t-test	E
YHL027W	RIM101	1.37076e-07	8.29312e-05	-19.4581	49.3182	63.0364	0.739256	1.1729	4	8	t-test	E
YAL013W	DEP1	0.000162955	0.0125476	-18.7606	39.9275	53.7902	1.73112	0.989201	4	8	t-test	E
YPL180W	TCO89	0.0401832	0.274477	-18.5813	13.6317	29.5245	1.51753	6.74703	4	8	t-test	E
YGL046W	YGL046W	0.0137455	0.164192	-18.1441	51.5213	63.8513	3.65928	0.689753	4	8	t-test	E
YHR178W	STB5	0.113039	0.428353	-18.0079	8.18992	24.0114	3.02665	8.88631	4	8	t-test	E
YLR087C	CSF1	0.249399	0.599293	-17.8905	20.083	34.8043	10.7078	8.75035	4	8	t-test	E
YPL181W	CTI6	2.48813e-05	0.00421489	-17.8583	57.3016	68.8873	1.46158	1.16697	4	8	t-test	E
YKR065C	PAM17	0.000422666	0.0213576	-17.7712	43.3327	56.0043	1.60825	0.643877	4	8	t-test	E
YBR231C	SWC5	0.00225959	0.059437	-17.7408	33.9332	47.3614	2.74558	3.01026	4	8	t-test	E
YIL059C	YIL059C	0.373765	0.701984	-17.1786	53.6681	64.934	16.4507	1.46846	4	8	t-test	E
YML013W	SEL1	0.102221	0.414873	-16.7466	29.0655	41.9888	3.88053	7.68668	4	8	t-test	E
YNL097C	PHO23	4.05845e-05	0.00538088	-16.5698	49.7189	60.7564	1.02064	1.9058	4	8	t-test	E
YDL142C	CRD1	0.000604145	0.0261077	-16.4193	39.4269	51.1855	1.6893	0.727664	4	8	t-test	E
YOR303W	CPA1	0.0925662	0.401658	-16.0092	4.75076	19.0274	0.448801	7.53175	4	8	t-test	E
YJR145C	RPS4A	3.77998e-05	0.00533607	-15.5762	47.8323	58.1166	1.37418	1.52733	4	8	t-test	E
YGL045W	RIM8	0.000696996	0.0292255	-15.2096	54.3847	63.7861	2.0321	2.0369	4	8	t-test	E
YOR275C	RIM20	6.33581e-06	0.00191658	-15.0579	51.8114	61.2886	1.01826	1.29812	4	8	t-test	E
YGR282C	BGL2	0.438734	0.746553	-15.0059	54.3882	63.6026	16.7997	1.79762	4	8	t-test	E
YLR193C	UPS1	0.000235978	0.0156151	-14.657	35.8594	46.3004	1.64359	1.21307	4	8	t-test	E
YKR016W	MIC60	0.00153976	0.0487568	-14.57	40.9063	50.8464	2.08514	1.15538	4	8	t-test	E
YPR153W	YPR153W	0.000147844	0.0118136	-14.3991	29.9396	40.6383	1.54573	1.27738	4	8	t-test	E
YJL204C	RCY1	0.293364	0.64359	-14.3571	19.3891	30.9298	9.67587	7.50046	4	8	t-test	E
YGR259C	YGR259C	0.45154	0.757456	-14.2935	48.8171	57.8435	16.5165	1.65262	4	8	t-test	E
YHR158C	KEL1	0.388381	0.70988	-14.2803	47.8084	56.907	14.1095	2.26652	4	8	t-test	E
YGL127C	SOH1	0.000104164	0.0100258	-14.279	27.7517	38.5229	1.41437	1.61935	4	8	t-test	E
YDL119C	YDL119C	0.00725363	0.117698	-14.2063	54.4444	62.9213	2.78897	1.34187	4	8	t-test	E
YGR122W	YGR122W	4.06584e-05	0.00538088	-14.1882	54.1026	62.5914	1.16276	0.808328	4	8	t-test	E
YOR354C	MSC6	6.96766e-05	0.00756616	-14.0116	52.0923	60.5871	1.36957	1.26557	4	8	t-test	E
YMR126C	DLT1	0.27187	0.620349	-13.9829	51.085	59.6375	10.2028	3.67888	4	8	t-test	E
YOR030W	DFG16	0.00129715	0.0432553	-13.969	55.0108	63.2229	1.67796	0.676754	4	8	t-test	E
YMR086C-A	YMR086C-A	0.429641	0.739749	-13.8888	55.956	64.0158	15.2425	0.782126	4	8	t-test	E
YLR055C	SPT8	9.79188e-06	0.0024488	-13.7677	45.3531	54.1867	0.650243	1.32733	4	8	t-test	E
YMR263W	SAP30	0.000338553	0.0197941	-13.5245	51.0155	59.1537	1.60544	1.17555	4	8	t-test	E
YDR336W	YDR336W	3.30879e-05	0.00500455	-13.4141	57.1125	64.6407	1.17452	1.01835	4	8	t-test	E
YPL182C	YPL182C	0.00011261	0.0103675	-13.2507	58.9119	66.1401	1.2236	1.63456	4	8	t-test	E
YMR154C	RIM13	0.000139558	0.0115888	-13.2493	55.7431	63.2344	1.41382	1.18534	4	8	t-test	E
YOR350C	MNE1	0.000335184	0.0197941	-12.8797	48.7142	56.4535	1.49651	1.68263	4	8	t-test	E
YPL139C	UME1	9.04091e-05	0.00890425	-12.738	56.4485	63.4124	1.22015	1.45018	4	8	t-test	E
YKR029C	SET3	0.0123045	0.158918	-12.4358	43.0774	50.8802	2.87418	2.1819	4	8	t-test	E
YPL017C	IRC15	0.000455155	0.0219043	-12.3854	58.1311	64.6313	1.57194	1.49058	4	8	t-test	E
YMR243C	ZRC1	0.00281561	0.0650147	-12.3213	54.8466	61.5623	2.10828	1.45489	4	8	t-test	E
YKL087C	CYT2	1.00251e-05	0.0024488	-12.2371	53.2355	60.0084	0.786992	1.16917	4	8	t-test	E
YPR141C	KAR3	0.130808	0.460876	-12.0421	11.7663	21.8215	3.06604	6.04187	4	8	t-test	E
YLR089C	ALT1	0.199845	0.547442	-11.8339	22.1434	31.1416	1.36561	7.60038	4	8	t-test	E
YLR038C	COX12	0.00282472	0.0650147	-11.8186	46.0971	53.0822	2.03386	1.47376	4	8	t-test	E
YDR245W	MNN10	0.12664	0.453738	-11.8042	25.9954	34.645	1.56164	6.15612	4	8	t-test	E
YDL118W	YDL118W	0.00448176	0.0861259	-11.7565	55.9341	62.0414	2.15913	1.28394	4	8	t-test	E
YJR135C	MCM22	4.98463e-05	0.00620193	-11.737	58.2795	64.1731	0.397722	1.32021	4	8	t-test	E
YBR095C	RXT2	0.0647112	0.344473	-11.7272	45.4714	52.425	1.43796	5.27487	8	16	t-test	E
YPL183W-A	RTC6	1.09864e-05	0.0024488	-11.7199	43.9926	51.0629	0.876111	1.02837	4	8	t-test	E
YNL294C	RIM21	0.000146235	0.0118136	-11.5469	55.7316	61.6636	1.05881	1.49977	4	8	t-test	E
YLR255C	YLR255C	5.68701e-05	0.00650932	-11.4998	55.8624	61.7403	1.04829	0.808488	4	8	t-test	E
YBR104W	YMC2	0.00162186	0.0497722	-11.3851	58.4555	64.0119	1.39159	2.07741	4	8	t-test	E
YDL033C	SLM3	0.0618035	0.340402	-11.3684	15.4877	24.6148	3.42715	3.78887	4	8	t-test	E
YPR052C	NHP6A	3.71499e-05	0.00533607	-11.316	60.1946	65.5425	0.47011	1.2536	4	8	t-test	E
YGR188C	BUB1	0.000767548	0.0309578	-11.2731	35.5049	42.874	1.52921	1.52643	4	8	t-test	E
YER153C	PET122	5.12556e-05	0.00620193	-11.2636	50.4333	56.5479	0.830958	1.31776	4	8	t-test	E
YDR058C	TGL2	0.000119413	0.0105357	-11.1398	54.1988	59.8856	1.12361	0.837371	4	8	t-test	E
YDR388W	RVS167	0.00540249	0.0976364	-10.9855	55.038	60.5134	2.00827	0.974482	4	8	t-test	E
YML013C-A	YML013C-A	0.0344413	0.255445	-10.8606	39.9207	46.5432	1.16182	3.76787	4	8	t-test	E
YLR085C	ARP6	0.00194137	0.0540901	-10.8276	44.9547	51.1268	1.58434	0.813206	4	8	t-test	E
YGR182C	YGR182C	0.00110032	0.0403146	-10.6913	59.7114	64.5271	1.56582	1.36245	4	8	t-test	E
YBR092C	PHO3	0.00117735	0.0414316	-10.5858	65.8621	70.0678	1.52948	1.53216	4	8	t-test	E
YKL208W	CBT1	0.000353632	0.0197941	-10.5701	57.1127	62.0342	1.23673	1.39151	4	8	t-test	E
YDR395W	SXM1	0.000429461	0.0213973	-10.5043	60.7223	65.2822	0.86736	1.64034	4	8	t-test	E
YLR061W	RPL22A	0.307679	0.656527	-10.4905	12.7371	21.2891	1.29826	8.68338	4	8	t-test	E
YPR023C	EAF3	0.00571889	0.100496	-10.4823	58.2921	63.0347	1.77973	0.62218	4	8	t-test	E
YML041C	VPS71	1.68718e-07	8.93151e-05	-10.3859	46.8168	52.4287	0.165839	0.550127	4	8	t-test	E
YOR043W	WHI2	0.0148881	0.171335	-10.3528	54.788	59.7043	2.42111	2.14755	4	8	t-test	E
YML090W	YML090W	0.0013146	0.0434948	-10.3393	59.7281	64.2197	0.75937	1.90788	4	8	t-test	E
YFR011C	MIC19	0.000228424	0.0154137	-10.3147	57.4471	62.1066	1.18923	1.06243	4	8	t-test	E
YDR485C	VPS72	2.36655e-08	2.19372e-05	-10.308	46.4243	51.9976	0.181712	0.463458	4	8	t-test	E
YBR222C	PCS60	0.00207894	0.0564379	-10.3048	66.1702	70.0926	1.32271	1.94434	4	8	t-test	E
YHR116W	COX23	0.0409376	0.276509	-10.2958	51.9505	57.0514	3.26934	1.58429	4	8	t-test	E
YMR115W	FMP24	0.00424859	0.082916	-10.1516	51.6602	56.6531	1.80699	1.79951	4	8	t-test	E
YDR116C	MRPL1	0.0049992	0.0932669	-9.90262	38.8056	44.6432	1.82853	1.77409	4	8	t-test	E
YDL224C	WHI4	0.00246702	0.0629388	-9.87031	65.5527	69.1285	1.66149	1.26878	4	8	t-test	E
YDR334W	SWR1	0.00384427	0.0784502	-9.73733	49.9692	54.7236	1.66637	0.855632	4	8	t-test	E
YBR084W	MIS1	0.0237849	0.211616	-9.7369	58.9767	62.9789	2.60318	1.15082	4	8	t-test	E
YGR132C	PHB1	0.00270544	0.0645619	-9.71348	58.0572	62.1148	1.26143	1.92631	4	8	t-test	E
YBR212W	NGR1	0.00758267	0.121686	-9.6955	65.5683	68.9825	1.15851	2.3856	4	8	t-test	E
YBR178W	YBR178W	0.00354122	0.0742429	-9.63793	68.2457	71.3836	1.59303	1.77182	4	8	t-test	E
YOR017W	PET127	0.00170973	0.0513526	-9.58946	56.9033	60.9435	1.48261	0.990812	4	8	t-test	E
YJL192C	SOP4	0.0123229	0.158918	-9.57702	60.5132	64.2407	2.17592	1.10914	4	8	t-test	E
YGR183C	QCR9	0.0155955	0.175376	-9.49965	52.3338	56.673	2.28765	1.13529	4	8	t-test	E
YDR254W	CHL4	0.000528595	0.0238385	-9.38263	61.7673	65.212	1.18472	0.827464	4	8	t-test	E
YHL023C	NPR3	0.014937	0.171431	-9.28629	46.1947	50.8507	2.23079	1.74539	4	8	t-test	E
YCL037C	SRO9	0.329692	0.67169	-9.28427	3.47236	11.692	0.255229	8.12133	4	8	t-test	E
YNL162W	RPL42A	0.0011748	0.0414316	-9.26936	51.6665	55.8503	0.757709	1.68143	4	8	t-test	E
YKR019C	IRS4	0.0178631	0.187612	-9.18229	51.1103	55.2608	2.30665	1.74986	4	8	t-test	E
YLL042C	ATG10	0.00039896	0.020977	-9.17266	61.1654	64.4678	1.05011	1.28245	4	8	t-test	E
YHL025W	SNF6	0.500897	0.78394	-9.14696	31.2742	37.0477	10.1567	7.22288	4	8	t-test	E
YLR290C	YLR290C	0.0020234	0.0552846	-9.14101	52.3518	56.3608	1.48487	1.13612	4	8	t-test	E
YBR129C	OPY1	0.0247079	0.215748	-9.09506	63.4835	66.5213	2.28493	2.27396	4	8	t-test	E
YLR059C	REX2	0.00168656	0.0510183	-9.04837	59.7199	63.0291	1.2364	0.579222	4	8	t-test	E
YJL078C	PRY3	0.0136449	0.1637	-9.03414	61.4595	64.6104	2.15135	1.45375	4	8	t-test	E
YOR065W	CYT1	0.0284529	0.233523	-9.01433	47.6845	51.9669	2.46489	0.816153	4	8	t-test	E
YDR162C	NBP2	0.0101964	0.145393	-9.00846	58.5515	61.9216	1.83803	1.93758	4	8	t-test	E
YGR072W	UPF3	0.0125959	0.160192	-9.0076	57.6337	61.0796	2.08312	1.16356	4	8	t-test	E
YPL098C	MGR2	0.000406165	0.020977	-8.98196	44.7378	49.2365	0.742386	1.39124	4	8	t-test	E
YIL058W	YIL058W	0.00453151	0.0861259	-8.9301	57.9898	61.335	0.951304	2.00917	4	8	t-test	E
YDL222C	FMP45	0.0150114	0.171704	-8.926	61.4616	64.5132	1.95818	0.583034	4	8	t-test	E
YGR270W	YTA7	0.0177106	0.187511	-8.92173	49.8459	53.8631	2.25348	1.28896	4	8	t-test	E
YBR197C	YBR197C	0.00188475	0.0532127	-8.86384	62.5392	65.4439	1.23115	1.57628	4	8	t-test	E
YBR150C	TBS1	0.0123832	0.158918	-8.83078	62.53	65.4052	1.9468	1.85143	4	8	t-test	E
YAL011W	SWC3	0.00935597	0.138734	-8.7893	52.383	56.067	1.92202	1.28753	4	8	t-test	E
YOR125C	CAT5	0.00565756	0.0998324	-8.77807	51.1619	54.9375	1.71223	1.08088	4	8	t-test	E
YMR063W	RIM9	0.000177047	0.0131543	-8.70902	55.5118	58.8612	0.857394	1.13233	4	8	t-test	E
YBR207W	FTH1	0.0108234	0.148822	-8.686	68.4987	70.7431	1.7308	1.96527	4	8	t-test	E
YJR133W	XPT1	0.0161285	0.176497	-8.62012	61.4694	64.2401	2.11313	1.12994	4	8	t-test	E
YHR191C	CTF8	0.00891527	0.135327	-8.58892	43.4447	47.6911	1.84894	1.44538	4	8	t-test	E
YPR060C	ARO7	0.16856	0.514302	-8.5132	25.3826	31.0669	2.24597	4.79303	4	8	t-test	E
YDR532C	YDR532C	0.251704	0.600128	-8.43311	3.7446	11.1614	1.58727	6.06973	4	8	t-test	E
YBR182C	SMP1	0.0254174	0.217901	-8.41374	62.0524	64.5853	2.32973	1.57405	4	8	t-test	E
YBR145W	ADH5	0.0226242	0.205608	-8.40513	69.0148	70.9587	1.83909	2.30566	4	8	t-test	E
YDR126W	SWF1	0.00440644	0.0852113	-8.35976	49.8353	53.3383	1.10351	1.8216	4	8	t-test	E
YHR001W-A	QCR10	0.00862291	0.132312	-8.3308	61.9156	64.3838	1.76944	1.45613	4	8	t-test	E
YDR375C	BCS1	0.000107454	0.0101126	-8.14168	51.5257	54.6877	0.663529	1.04125	4	8	t-test	E
YHL034C	SBP1	0.101429	0.413426	-8.14114	57.9361	60.5626	3.54573	1.76592	4	8	t-test	E
YDL071C	YDL071C	0.00554166	0.0986089	-8.138	60.1732	62.6101	1.25285	1.781	4	8	t-test	E
YBR272C	HSM3	0.00827768	0.127942	-8.08868	66.5985	68.454	1.72377	1.21829	4	8	t-test	E
YDR305C	HNT2	0.00304297	0.0689144	-8.04115	64.0606	66.0844	1.39023	1.23747	4	8	t-test	E
YFL042C	LAM5	0.00552488	0.0986089	-8.00463	61.9201	64.089	1.50422	0.798397	4	8	t-test	E
YOR026W	BUB3	0.143135	0.481271	-8.00005	37.5095	41.7115	4.08918	1.22033	4	8	t-test	E
YGR028W	MSP1	0.0298258	0.240038	-7.99653	62.9258	65.0034	2.25613	0.865088	4	8	t-test	E
YOR299W	BUD7	0.0378123	0.268683	-7.9938	59.5869	61.9406	2.35496	0.602307	4	8	t-test	E
YOL052C	SPE2	0.391817	0.712352	-7.9503	22.5678	27.9711	7.82091	2.15711	4	8	t-test	E
YCR102W-A	YCR102W-A	0.00173984	0.0513943	-7.94193	62.0548	64.155	1.15265	1.33201	4	8	t-test	E
YGR174C	CBP4	0.0341484	0.254891	-7.90588	51.7106	54.641	2.34421	0.960311	4	8	t-test	E
YDL184C	RPL41A	0.346259	0.679207	-7.89403	61.3535	63.4683	7.04322	1.21408	4	8	t-test	E
YOL119C	MCH4	0.0249893	0.215979	-7.85815	64.5044	66.3234	2.05387	0.665138	4	8	t-test	E
YBR221C	PDB1	0.00987075	0.142941	-7.85097	59.0043	61.2757	0.334353	2.05729	4	8	t-test	E
YKR028W	SAP190	0.0140116	0.16529	-7.79435	45.9995	49.3044	1.57934	1.90696	4	8	t-test	E
YDR244W	PEX5	0.0929323	0.401812	-7.78798	52.5797	55.3296	3.29124	1.28209	4	8	t-test	E
YBR199W	KTR4	0.0722479	0.365114	-7.74438	65.8874	67.4867	2.11372	2.9538	4	8	t-test	E
YLR095C	IOC2	0.00553957	0.0986089	-7.7278	60.3257	62.3739	1.5067	0.984869	4	8	t-test	E
YOL013W-A	YOL013W-A	0.157746	0.501166	-7.72631	56.1925	58.5843	4.00651	2.27766	4	8	t-test	E
YBR114W	RAD16	0.00607462	0.105435	-7.63411	62.3046	64.1018	1.49642	1.32024	4	8	t-test	E
YPL174C	NIP100	0.000362023	0.0197941	-7.60933	46.2788	49.3907	0.937656	0.854409	4	8	t-test	E
YBR223C	TDP1	0.000949508	0.0363269	-7.55966	65.0787	66.5762	0.918771	1.23992	4	8	t-test	E
YGL043W	DST1	0.0259172	0.218708	-7.5342	58.1734	60.2238	2.04821	0.835842	4	8	t-test	E
YHL047C	ARN2	0.0367585	0.262516	-7.52253	64.3758	65.8979	2.30924	1.11019	4	8	t-test	E
YGR071C	ENV11	0.060127	0.334609	-7.49623	63.5757	65.1404	2.66859	0.921517	4	8	t-test	E
YGL054C	ERV14	0.00173468	0.0513943	-7.4746	53.9959	56.3403	1.10671	1.2228	4	8	t-test	E
YBR083W	TEC1	0.0230571	0.208202	-7.46029	65.2345	66.6278	1.87385	1.79216	4	8	t-test	E
YDL038C	YDL038C	0.00224218	0.059437	-7.42215	65.5434	66.876	0.793467	1.47368	4	8	t-test	E
YHR126C	ANS1	0.0113805	0.15252	-7.4151	62.0698	63.6859	1.69397	1.12817	4	8	t-test	E
YDL025C	RTK1	0.000984079	0.0369554	-7.40316	67.4803	68.6339	0.60283	1.3072	4	8	t-test	E
YBR125C	PTC4	0.0147353	0.170661	-7.3805	70.2604	71.1612	0.779399	2.09663	4	8	t-test	E
YBR220C	YBR220C	0.00795176	0.125664	-7.3761	67.0478	68.2127	0.658922	1.85434	4	8	t-test	E
YBR277C	YBR277C	0.0808268	0.385909	-7.33968	63.5541	64.9772	2.91294	0.869012	4	8	t-test	E
YGR038W	ORM1	0.00894918	0.135356	-7.33871	61.5505	63.1399	1.24682	1.73722	4	8	t-test	E
YCL016C	DCC1	0.014749	0.170661	-7.32566	42.1252	45.3238	1.66692	1.60429	4	8	t-test	E
YBR187W	GDT1	0.0430874	0.283347	-7.30595	62.2431	63.7447	2.15797	2.00861	4	8	t-test	E
YEL063C	CAN1	0.687308	0.886343	-7.30331	32.8583	36.8098	12.4393	11.3084	4	8	t-test	E
YOR220W	RCN2	0.00406325	0.0806547	-7.2935	61.4191	62.978	0.733865	1.61397	4	8	t-test	E
YDL051W	LHP1	0.00178759	0.0521907	-7.28022	65.5496	66.7517	1.05	1.239	4	8	t-test	E
YCR073C	SSK22	0.00615171	0.106196	-7.27356	67.0125	68.0863	1.45369	1.13458	4	8	t-test	E
YGR250C	YGR250C	0.0142503	0.166984	-7.25073	63.4205	64.7732	1.6248	1.59955	4	8	t-test	E
YNL257C	SIP3	0.252941	0.601341	-7.23663	62.2072	63.6483	5.02868	1.87541	4	8	t-test	E
YPL172C	COX10	0.0105495	0.146004	-7.14987	53.3642	55.4637	0.458443	1.90307	4	8	t-test	E
YPL137C	GIP3	0.00250736	0.0632246	-7.14972	60.6773	62.1664	0.939168	1.39108	4	8	t-test	E
YER098W	UBP9	0.0190505	0.19073	-7.1379	61.235	62.6667	1.77475	0.741885	4	8	t-test	E
YMR167W	MLH1	0.0224955	0.204878	-7.13087	55.7868	57.6667	1.89836	1.40114	4	8	t-test	E
YDR207C	UME6	0.204395	0.550294	-7.11394	34.2036	37.8693	1.7973	4.45608	4	8	t-test	E
YMR166C	YMR166C	0.0131112	0.160767	-7.0718	55.6088	57.4495	0.951409	1.92903	4	8	t-test	E
YNL141W	AAH1	0.179427	0.526594	-7.07178	31.2453	35.1193	0.874931	4.30171	4	8	t-test	E
YIL006W	YIA6	0.0404753	0.275584	-7.0694	62.0883	63.386	2.24138	1.28157	4	8	t-test	E
YBR177C	EHT1	0.0398004	0.274207	-7.04075	68.9891	69.6847	1.86162	2.11115	4	8	t-test	E
YBR208C	DUR1	0.0248866	0.215979	-7.036	67.6995	68.4983	1.80115	1.71516	4	8	t-test	E
YLR418C	CDC73	0.00346724	0.0740632	-7.00698	53.3289	55.3004	1.25117	0.880837	4	8	t-test	E
YKL137W	CMC1	0.00314868	0.069815	-7.0053	62.6773	63.8671	1.13445	1.26532	4	8	t-test	E
YPR046W	MCM16	0.00802218	0.125829	-6.96201	60.4404	61.7772	1.13469	1.63028	4	8	t-test	E
YBR073W	RDH54	0.0193812	0.191994	-6.95735	63.1876	64.2908	1.16286	2.01404	4	8	t-test	E
YDL001W	RMD1	0.0349989	0.257082	-6.95259	64.7755	65.7418	2.02524	1.65858	4	8	t-test	E
YGL226W	MTC3	0.0130015	0.160767	-6.95204	52.4475	54.4422	1.63539	1.0296	4	8	t-test	E
YPL036W	PMA2	0.0236485	0.21129	-6.93545	61.8134	63.0113	1.77534	1.63533	4	8	t-test	E
YLR381W	CTF3	0.00492485	0.0922864	-6.91638	63.3424	64.3952	1.17327	1.38368	4	8	t-test	E
YLR218C	COA4	0.0117344	0.155153	-6.90009	54.2785	56.0728	1.2284	1.72088	4	8	t-test	E
YNL169C	PSD1	0.0245055	0.215114	-6.8935	40.87	43.7773	1.02173	2.15449	4	8	t-test	E
YBR227C	MCX1	0.00712633	0.116917	-6.85224	64.2742	65.1904	0.888831	1.65031	4	8	t-test	E
YJR137C	MET5	0.0109402	0.149514	-6.82154	62.1151	63.1833	1.52762	1.22219	4	8	t-test	E
YBR206W	YBR206W	0.0130966	0.160767	-6.81966	69.5878	70.0307	0.303143	1.8974	4	8	t-test	E
YDL133C-A	RPL41B	0.246171	0.594998	-6.79851	61.3557	62.4662	4.68051	1.45383	4	8	t-test	E
YCR073W-A	SOL2	0.00281938	0.0650147	-6.77058	67.375	67.9576	0.432521	1.40968	4	8	t-test	E
YKR034W	DAL80	0.00988941	0.142941	-6.76397	62.0649	63.0846	1.48181	0.861597	4	8	t-test	E
YDL010W	GRX6	2.13721e-05	0.00411414	-6.74371	65.3192	66.0487	0.25402	0.69262	4	8	t-test	E
YDR127W	ARO1	0.285485	0.637673	-6.74186	30.1482	33.8113	4.51423	3.38293	4	8	t-test	E
YDL027C	YDL027C	0.00670221	0.112359	-6.73423	65.5351	66.2379	1.3435	1.18994	4	8	t-test	E
YDR074W	TPS2	0.0898579	0.397956	-6.71948	48.3939	50.5138	2.65008	1.97021	4	8	t-test	E
YOL081W	IRA2	0.0039697	0.0796761	-6.7152	56.7625	58.1801	1.22713	0.83219	4	8	t-test	E
YOR054C	VHS3	0.00524381	0.0957288	-6.71216	56.5094	57.9453	0.90595	1.5083	4	8	t-test	E
YHL041W	YHL041W	0.0031449	0.069815	-6.70032	62.7732	63.6755	0.785688	1.39702	4	8	t-test	E
YFR033C	QCR6	0.00669247	0.112359	-6.69609	61.6287	62.6226	1.31572	1.23662	4	8	t-test	E
YHR061C	GIC1	0.0255744	0.218545	-6.67201	61.0758	62.0938	1.84189	1.30765	4	8	t-test	E
YDL034W	YDL034W	0.000219405	0.0154137	-6.65772	68.212	68.6213	0.754329	0.762613	4	8	t-test	E
YPR191W	QCR2	0.00635151	0.108901	-6.6348	49.6069	51.5479	1.22068	1.33531	4	8	t-test	E
YDL036C	PUS9	0.0109443	0.149514	-6.63409	66.2906	66.8386	1.38405	1.42951	4	8	t-test	E
YKL199C	YKT9	0.0159575	0.175989	-6.62725	63.1379	63.9428	1.54425	1.45508	4	8	t-test	E
YIL153W	RRD1	0.0265746	0.222313	-6.58941	56.5753	57.8932	1.8127	0.767816	4	8	t-test	E
YCR068W	ATG15	0.0272662	0.225973	-6.55845	64.6195	65.2376	1.52324	1.85268	4	8	t-test	E
YDR493W	MZM1	0.0026242	0.0645619	-6.55103	60.9883	61.9027	0.99712	1.1888	4	8	t-test	E
YBL025W	RRN10	0.832992	0.943421	-6.54018	45.4456	47.6472	26.3303	11.7012	4	8	t-test	E
YBR139W	YBR139W	0.0234645	0.21096	-6.51285	71.2736	71.2946	1.02988	1.99756	4	8	t-test	E
YBR164C	ARL1	0.0161844	0.176652	-6.50959	65.0107	65.5514	1.20422	1.74654	4	8	t-test	E
YBR194W	AIM4	0.121792	0.446589	-6.4865	33.3543	36.5158	3.0738	1.13916	4	8	t-test	E
YDR506C	GMC1	0.0203224	0.19516	-6.45729	61.9343	62.6838	1.62305	1.41775	4	8	t-test	E
YJL175W	YJL175W	0.528972	0.798099	-6.45441	26.7689	30.4505	7.2816	5.99574	4	8	t-test	E
YBR138C	YBR138C	0.00714934	0.116917	-6.43518	66.3009	66.6658	1.23638	1.28466	4	8	t-test	E
YBR022W	POA1	0.00699375	0.115714	-6.43469	66.0114	66.4	0.885394	1.5294	4	8	t-test	E
YHR041C	SRB2	0.475748	0.769389	-6.41783	34.6678	37.6567	3.54898	7.21387	4	8	t-test	E
YCR048W	ARE1	0.0193997	0.191994	-6.41517	64.9387	65.3989	1.64048	1.25584	4	8	t-test	E
YOL027C	MDM38	0.0498603	0.306368	-6.39683	54.8695	56.1532	2.05653	0.39311	4	8	t-test	E
YHL016C	DUR3	0.0129984	0.160767	-6.38728	63.7892	64.3198	1.50424	1.00132	4	8	t-test	E
YIR023W	DAL81	0.326296	0.669965	-6.38507	43.2463	45.4893	2.37104	5.20215	4	8	t-test	E
YBR201W	DER1	0.0200272	0.193752	-6.38014	70.7699	70.7113	1.41831	1.65442	4	8	t-test	E
YHR151C	MTC6	0.105349	0.419387	-6.35503	46.831	48.7472	2.64635	1.98465	4	8	t-test	E
YJL196C	ELO1	0.038525	0.270569	-6.34529	60.6648	61.4176	1.96427	0.851128	4	8	t-test	E
YCR086W	CSM1	0.0235618	0.21096	-6.32043	48.4662	50.2142	1.701	1.259	4	8	t-test	E
YBR176W	ECM31	0.0332022	0.251541	-6.31684	68.206	68.3033	1.51563	1.88411	4	8	t-test	E
YPR069C	SPE3	0.00765945	0.121947	-6.31443	20.9956	25.0309	1.32357	0.9571	4	8	t-test	E
YGR286C	BIO2	0.0422061	0.280056	-6.29027	63.9144	64.3456	2.00837	1.27586	4	8	t-test	E
YHR130C	YHR130C	0.078436	0.37963	-6.28385	61.3613	61.9997	2.43799	1.54108	4	8	t-test	E
YCR095C	OCA4	0.0197931	0.193143	-6.18316	65.2249	65.4485	1.5946	1.18797	4	8	t-test	E
YKR064W	OAF3	0.0747481	0.371984	-6.16203	62.5563	62.9833	2.35851	1.45733	4	8	t-test	E
YDL018C	ERP3	0.00992571	0.142977	-6.15883	65.3063	65.5008	1.24758	1.32147	4	8	t-test	E
YDL241W	YDL241W	0.00524109	0.0957288	-6.15018	62.9938	63.3734	0.928086	1.33879	4	8	t-test	E
YNL286W	CUS2	0.147077	0.485479	-6.1337	62.6202	63.0159	3.05355	1.84648	4	8	t-test	E
YGL063W	PUS2	0.0773079	0.376471	-6.12812	62.4718	62.8748	2.39519	1.33947	4	8	t-test	E
YPR020W	ATP20	0.00929515	0.138609	-6.1109	52.554	53.7689	0.669396	1.5749	4	8	t-test	E
YCR033W	SNT1	0.102768	0.415686	-6.10265	41.1506	43.3096	2.01732	2.50146	4	8	t-test	E
YNR013C	PHO91	0.0227461	0.206273	-6.10057	63.2121	63.528	1.64723	0.989572	4	8	t-test	E
YCR067C	SED4	0.00920656	0.137773	-6.0933	68.5327	68.3979	0.245359	1.5735	4	8	t-test	E
YOR037W	CYC2	0.0416375	0.279011	-6.09189	59.5047	60.122	1.92639	1.29745	4	8	t-test	E
YBR203W	COS111	0.0566875	0.327966	-6.04453	70.3041	69.9768	1.16976	2.31165	4	8	t-test	E
YGL080W	FMP37	0.0242334	0.213624	-6.04362	58.3793	59.0464	1.44896	1.5836	4	8	t-test	E
YIL154C	IMP2'	0.0112351	0.151531	-6.0196	55.2379	56.1451	1.2797	1.27673	4	8	t-test	E
YDR066C	RTR2	0.016654	0.179464	-5.94545	67.3308	67.1608	1.43737	1.2304	4	8	t-test	E
YBR074W	PFF1	0.0189479	0.19073	-5.93803	68.9029	68.5949	0.951922	1.72273	4	8	t-test	E
YKR101W	SIR1	0.195229	0.542057	-5.90687	58.659	59.1773	3.43909	1.78894	4	8	t-test	E
YBR216C	YBP1	0.0212323	0.198496	-5.89299	70.6202	70.1276	0.556742	1.8215	4	8	t-test	E
YBR128C	ATG14	0.0353598	0.257082	-5.89109	70.1931	69.7344	1.22092	1.91421	4	8	t-test	E
YBR071W	YBR071W	0.025213	0.217092	-5.87994	66.1579	66.0258	0.79209	1.86632	4	8	t-test	E
YJR058C	APS2	0.0844882	0.391474	-5.87951	61.181	61.4638	2.38193	1.25123	4	8	t-test	E
YBR065C	ECM2	0.104795	0.418291	-5.87753	67.7447	67.4779	2.41131	1.89536	4	8	t-test	E
YKR003W	OSH6	0.00320796	0.0703922	-5.86786	63.8263	63.8777	0.935911	1.08431	4	8	t-test	E
YDL204W	RTN2	0.0178973	0.187612	-5.86298	64.7155	64.6882	1.4517	1.19985	4	8	t-test	E
YCR020C	PET18	0.00870128	0.132554	-5.84744	66.1317	65.9719	0.986119	1.37852	4	8	t-test	E
YFR013W	IOC3	0.00557123	0.0987204	-5.83804	63.7601	63.7897	0.94767	1.2478	4	8	t-test	E
YDL065C	PEX19	0.0418451	0.279682	-5.82619	58.1578	58.644	1.83648	1.28198	4	8	t-test	E
YDL104C	QRI7	0.0816949	0.387084	-5.80524	61.3221	61.525	2.2173	1.64639	4	8	t-test	E
YGR022C	YGR022C	0.198428	0.54558	-5.80316	64.0398	64.014	3.50643	1.19633	4	8	t-test	E
YML072C	TCB3	0.0203204	0.19516	-5.79038	65.2038	65.0692	1.50288	1.11805	4	8	t-test	E
YML009c	MRPL39	0.00267207	0.0645619	-5.77265	60.3688	60.6215	0.844886	1.084	4	8	t-test	E
YBR210W	ERV15	0.0532547	0.318551	-5.76265	66.1333	65.8957	1.90639	1.48141	4	8	t-test	E
YBR051W	YBR051W	0.0182238	0.189118	-5.762	70.1148	69.5443	1.11519	1.5708	4	8	t-test	E
YBR169C	SSE2	0.0286978	0.235078	-5.75422	66.9723	66.657	1.50318	1.47982	4	8	t-test	E
YCL024W	KCC4	0.302328	0.65237	-5.74451	65.6001	65.3904	4.55861	1.3219	4	8	t-test	E
YBR042C	CST26	0.0418698	0.279682	-5.727	62.2546	62.308	1.80927	1.24381	4	8	t-test	E
YMR080C	NAM7	0.0183906	0.189118	-5.70647	60.68	60.846	1.40662	1.21581	4	8	t-test	E
YCR087C-A	YCR087C-A	0.0104923	0.146004	-5.70014	66.1585	65.8615	0.65936	1.50126	4	8	t-test	E
YJR126C	VPS70	0.0343065	0.254891	-5.67467	61.3511	61.432	1.71355	1.01778	4	8	t-test	E
YDL206W	YDL206W	0.00524417	0.0957288	-5.67053	65.4234	65.1606	1.0837	0.946978	4	8	t-test	E
YIR001C	SGN1	0.00407559	0.0806547	-5.66952	62.7307	62.6917	0.926711	1.10411	4	8	t-test	E
YBR121C	GRS1	0.0851712	0.391771	-5.65971	64.0596	63.9008	1.89025	2.06791	4	8	t-test	E
YDL188C	PPH22	0.183652	0.532351	-5.64919	61.9769	61.9822	3.27721	1.04935	4	8	t-test	E
YGL153W	PEX14	0.0583666	0.330865	-5.63776	61.4269	61.4676	2.00947	0.984991	4	8	t-test	E
YKL216W	URA1	0.03008	0.240276	-5.63463	61.1696	61.2289	0.798159	1.86245	4	8	t-test	E
YCR069W	CPR4	0.0124798	0.159674	-5.6321	67.2996	66.845	0.746211	1.52222	4	8	t-test	E
YGL057C	GEP7	0.0160748	0.176373	-5.61406	58.0826	58.3808	1.38912	0.938463	4	8	t-test	E
YDR494W	RSM28	0.0844326	0.391474	-5.61145	63.7637	63.5853	2.24545	0.487654	4	8	t-test	E
YDR410C	STE14	0.36835	0.698361	-5.57335	3.1613	8.00568	1.09933	5.2414	4	8	t-test	E
YBR185C	MBA1	0.0461476	0.292525	-5.56565	65.3551	65.0019	1.71846	1.48288	4	8	t-test	E
YBR157C	ICS2	0.0993553	0.410908	-5.56229	71.3526	70.4958	1.71497	2.3249	4	8	t-test	E
YHR110W	ERP5	0.069115	0.357826	-5.56112	63.8303	63.6002	1.97113	1.58643	4	8	t-test	E
YOR298C-A	MBF1	0.090832	0.398582	-5.5595	61.5068	61.4692	2.32065	1.14964	4	8	t-test	E
YBR261C	TAE1	0.0134495	0.162275	-5.55339	63.7324	63.5034	0.883201	1.48451	4	8	t-test	E
YLR134W	PDC5	0.0094596	0.139476	-5.54975	63.8185	63.579	1.21247	0.923274	4	8	t-test	E
YNL196C	SLZ1	0.0685278	0.35653	-5.53624	63.3589	63.1453	2.04347	1.33762	4	8	t-test	E
YOR080W	DIA2	0.517902	0.792717	-5.53282	19.5061	22.9493	3.03912	6.99758	4	8	t-test	E
YBL051C	PIN4	0.0436704	0.285399	-5.50763	54.4468	54.9508	1.55314	1.62551	4	8	t-test	E
YML006C	GIS4	0.100194	0.412764	-5.50582	49.2932	50.2256	2.36457	1.33311	4	8	t-test	E
YKL222C	YKL222C	0.0337679	0.254891	-5.49281	63.2713	63.0252	1.56423	1.34641	4	8	t-test	E
YKL031W	YKL031W	0.0458808	0.292188	-5.47884	65.4405	65.0006	1.64865	1.52666	4	8	t-test	E
YCR101C	YCR101C	0.0625992	0.340594	-5.46618	67.0974	66.5076	1.51211	1.94654	4	8	t-test	E
YBL106C	SRO77	0.177659	0.523946	-5.45284	64.5219	64.1348	2.95885	1.7983	4	8	t-test	E
YNL094W	APP1	0.0325707	0.249032	-5.448	63.0685	62.7984	1.37362	1.55376	4	8	t-test	E
YBR180W	DTR1	0.0146941	0.170661	-5.44168	69.4547	68.6458	1.12702	1.33124	4	8	t-test	E
YDR205W	MSC2	0.0755112	0.373384	-5.44076	63.3565	63.0556	2.07464	1.3536	4	8	t-test	E
YJL182C	YJL182C	0.00759469	0.121686	-5.42951	63.9875	63.6237	1.12224	0.935753	4	8	t-test	E
YBR162W-A	YSY6	0.142479	0.480242	-5.42146	71.624	70.6154	1.94232	2.56288	4	8	t-test	E
YLR460C	YLR460C	0.0453431	0.290241	-5.41758	63.8568	63.4929	1.77907	0.969632	4	8	t-test	E
YGR053C	YGR053C	0.0951842	0.404428	-5.41449	64.7536	64.3121	1.97643	1.94385	4	8	t-test	E
YOR246C	ENV9	0.0435526	0.285077	-5.41229	63.0179	62.7192	1.75249	1.02741	4	8	t-test	E
YNL183C	NPR1	0.15841	0.502039	-5.39268	51.8613	52.4758	2.84059	1.43539	4	8	t-test	E
YHL046C	PAU13	0.119312	0.442845	-5.38711	64.6528	64.1946	2.4114	1.62223	4	8	t-test	E
YBR217W	ATG12	0.0300175	0.240276	-5.3855	70.59	69.6348	0.347223	1.81614	4	8	t-test	E
YLR034C	SMF3	0.0206475	0.196673	-5.38295	63.3044	62.9549	1.28749	1.30991	4	8	t-test	E
YDR541C	YDR541C	0.0130095	0.160767	-5.3772	68.1216	67.3648	1.24726	0.667469	4	8	t-test	E
YML036W	CGI121	0.0618109	0.340402	-5.36744	63.6699	63.2756	1.83256	1.49262	4	8	t-test	E
YNR049C	MSO1	0.156944	0.500497	-5.36136	61.1974	61.0039	2.85436	1.12951	4	8	t-test	E
YKR010C	TOF2	0.0639967	0.343071	-5.33518	62.2034	61.902	1.83756	1.50554	4	8	t-test	E
YNL140C	YNL140C	0.464846	0.76378	-5.31065	39.9635	41.4957	5.3417	3.95447	4	8	t-test	E
YCR100C	YCR100C	0.0569019	0.328114	-5.2841	66.9761	66.2295	1.85562	1.1085	4	8	t-test	E
YML016C	PPZ1	0.0138666	0.164496	-5.27519	58.6394	58.5805	1.25592	0.920067	4	8	t-test	E
YCR006C	YCR006C	0.0178689	0.187612	-5.26957	67.5811	66.7708	1.22864	1.23317	4	8	t-test	E
YDR051C	DET1	0.0209658	0.196824	-5.26854	62.9359	62.5123	1.39258	0.898331	4	8	t-test	E
YOL105C	WSC3	0.00278155	0.0650147	-5.25696	64.7615	64.1749	0.479034	1.09317	4	8	t-test	E
YGL079W	KXD1	0.0857569	0.39178	-5.25682	69.4445	68.4669	2.09195	1.37239	4	8	t-test	E
YCL023C	YCL023C	0.0448696	0.289946	-5.24186	65.5381	64.8729	1.5481	1.48177	4	8	t-test	E
YBL048W	RRT1	0.195243	0.542057	-5.23485	72.2047	70.9767	2.90581	1.97653	4	8	t-test	E
YLR146C	SPE4	0.0579516	0.330533	-5.21995	62.4522	62.0245	1.83786	1.13958	4	8	t-test	E
YIL168W	YIL168W	0.0249614	0.215979	-5.21173	63.3856	62.8723	1.44095	0.916654	4	8	t-test	E
YDL076C	RXT3	0.0118265	0.155544	-5.20668	64.3541	63.7555	0.958888	1.28094	4	8	t-test	E
YDR072C	IPT1	0.0638739	0.343071	-5.19401	66.5822	65.786	1.83227	1.36359	4	8	t-test	E
YBR144C	YBR144C	0.120714	0.445706	-5.1931	68.5223	67.5633	2.19265	1.85508	4	8	t-test	E
YDL026W	YDL026W	0.0191834	0.191523	-5.18489	67.1387	66.2877	1.27395	1.15145	4	8	t-test	E
YHL044W	YHL044W	0.23347	0.582642	-5.18356	66.3776	65.5888	3.22653	2.01562	4	8	t-test	E
YLR432W	IMD3	0.192391	0.541019	-5.1764	63.093	62.5718	3.07536	1.04455	4	8	t-test	E
YMR164C	MSS11	0.00417075	0.0818503	-5.15218	65.0137	64.31	0.58038	1.13678	4	8	t-test	E
YDR125C	ECM18	0.0103031	0.146004	-5.14692	69.7451	68.6418	1.13693	0.917211	4	8	t-test	E
YJL042W	MHP1	0.0389354	0.272238	-5.14071	62.3222	61.8326	0.529873	1.84369	4	8	t-test	E
YDR169C	STB3	0.0142735	0.166984	-5.13709	69.5378	68.4427	0.472793	1.45416	4	8	t-test	E
YOR286W	FMP31	0.024039	0.212982	-5.13699	63.1778	62.6134	1.19237	1.38178	4	8	t-test	E
YHL017W	YHL017W	0.00250808	0.0632246	-5.13562	64.9718	64.2565	0.71176	0.978357	4	8	t-test	E
YGL066W	SGF73	0.0103419	0.146004	-5.13408	49.6375	50.2005	0.980683	1.18506	4	8	t-test	E
YGR087C	PDC6	0.077692	0.377756	-5.13196	65.2867	64.5417	1.97274	1.30004	4	8	t-test	E
YBR273C	UBX7	0.0115309	0.153563	-5.12798	69.2586	68.1785	0.493586	1.38675	4	8	t-test	E
YLR182W	SWI6	0.287077	0.63988	-5.11599	1.56359	6.12212	0.906845	4.0101	4	8	t-test	E
YGL144C	ROG1	0.00541784	0.0976364	-5.10369	69.3965	68.2826	0.94657	0.946353	4	8	t-test	E
YDL041W	YDL041W	0.337427	0.675236	-5.10355	2.20926	6.70251	1.32084	4.42104	4	8	t-test	E
YDR165W	TRM82	0.0157907	0.175455	-5.09225	70.1125	68.9284	0.477336	1.47284	4	8	t-test	E
YHR022C	YHR022C	0.0499158	0.306368	-5.09133	63.9602	63.2887	1.40475	1.6392	4	8	t-test	E
YBR098W	MMS4	0.0554895	0.324335	-5.08848	67.1044	66.1679	1.23378	1.83078	4	8	t-test	E
YBR166C	TYR1	0.0880303	0.395686	-5.08103	69.1125	68.0015	1.47132	2.0619	4	8	t-test	E
YDR198C	RKM2	0.0275831	0.227265	-5.07376	70.7643	69.5088	1.41903	1.0541	4	8	t-test	E
YJL116C	NCA3	0.0350774	0.257082	-5.05871	68.1643	67.112	1.47199	1.21332	4	8	t-test	E
YFR039C	OSW7	0.152152	0.494902	-5.0503	66.1609	65.2681	2.50464	1.67294	4	8	t-test	E
YOR175C	ALE1	0.102246	0.414873	-5.0497	64.1988	63.4692	2.21916	0.86458	4	8	t-test	E
YGR089W	NNF2	0.133812	0.466654	-5.049	63.198	62.5513	2.48833	1.0589	4	8	t-test	E
YMR078C	CTF18	0.157987	0.501554	-5.03896	36.2995	37.8885	2.69739	0.989756	4	8	t-test	E
YBR262C	MIC12	0.0352437	0.257082	-5.03582	66.8129	65.8524	0.394116	1.76698	4	8	t-test	E
YHL037C	YHL037C	0.15474	0.497998	-5.02187	64.2636	63.5031	2.30456	2.03773	4	8	t-test	E
YPR140W	TAZ1	0.00866591	0.132491	-5.00555	66.8305	65.8408	0.670953	1.24972	4	8	t-test	E
YKL046C	DCW1	0.0419895	0.28004	-5.00463	64.6978	63.8852	1.47274	1.35955	4	8	t-test	E
YOL008W	COQ10	0.0101746	0.145393	-4.97692	53.2601	53.3767	1.02836	1.05056	4	8	t-test	E
YNL089C	YNL089C	0.0976714	0.40833	-4.97288	62.575	61.9105	1.74819	1.8901	4	8	t-test	E
YBR130C	SHE3	0.0998791	0.412165	-4.9715	69.7229	68.4606	2.0453	1.48977	4	8	t-test	E
YML030W	RCF1	0.00158815	0.0490937	-4.97106	58.7643	58.4162	0.812504	1.17862	28	56	t-test	E
YPL088W	YPL088W	0.112004	0.427751	-4.96157	62.8593	62.1607	1.79156	2.01287	4	8	t-test	E
YDR393W	SHE9	0.191745	0.540908	-4.9579	43.8735	44.7561	2.89015	1.3574	4	8	t-test	E
YDR522C	SPS2	0.054967	0.322864	-4.94451	63.4116	62.6513	1.72738	0.856323	4	8	t-test	E
YFL034C-A	RPL22B	0.0131347	0.160767	-4.92303	69.3621	68.0855	1.10256	1.03642	4	8	t-test	E
YBR162C	TOS1	0.107923	0.422423	-4.91836	68.4389	67.2351	1.49427	2.15459	4	8	t-test	E
YDR316W	OMS1	0.0960401	0.405017	-4.91479	64.9989	64.0789	2.10127	0.972282	4	8	t-test	E
YCR085W	YCR085W	0.0742022	0.370573	-4.91402	67.8803	66.7191	1.87234	1.17669	4	8	t-test	E
YHR033W	YHR033W	0.0849449	0.391771	-4.89386	64.3157	63.4335	1.98965	1.01332	4	8	t-test	E
YHR077C	NMD2	4.00299e-07	0.000169527	-4.88379	62.9782	62.1984	0.623117	0.563152	28	56	t-test	E
YNL041C	COG6	0.0468952	0.295099	-4.88275	61.2624	60.6249	1.10068	1.69569	4	8	t-test	E
YKL167C	MRP49	0.144116	0.481335	-4.87656	44.5051	45.2604	2.04079	2.07774	4	8	t-test	E
YBR141C	BMT2	0.17466	0.520905	-4.87251	69.1334	67.8295	2.17319	2.29332	4	8	t-test	E
YBL059W	YBL059W	0.145893	0.48319	-4.87016	62.527	61.7724	2.42696	1.42492	4	8	t-test	E
YLR056W	ERG3	0.0720135	0.36449	-4.84657	37.6784	38.9759	1.24677	1.88844	4	8	t-test	E
YGR223C	HSV2	0.0320097	0.247827	-4.83659	63.8815	62.9831	1.3484	1.19145	4	8	t-test	E
YMR256C	COX7	0.104628	0.418055	-4.8341	52.7632	52.7904	1.74794	1.87342	4	8	t-test	E
YMR135W-A	YMR135W-A	0.0481736	0.300022	-4.82462	64.8227	63.8347	1.22297	1.61323	4	8	t-test	E
YHL045W	YHL045W	0.0628518	0.340594	-4.82231	65.9308	64.8483	0.872872	1.9234	4	8	t-test	E
YMR087W	YMR087W	0.079214	0.382521	-4.82168	63.7226	62.8238	1.90653	1.01802	4	8	t-test	E
YBR171W	SEC66	0.0705487	0.35953	-4.82077	71.1274	69.6097	0.719119	2.02768	4	8	t-test	E
YCR007C	YCR007C	0.00395028	0.079664	-4.8203	65.6702	64.6076	0.575214	1.04608	4	8	t-test	E
YIL028W	YIL028W	0.0345457	0.255771	-4.81971	63.6103	62.7191	1.45121	0.947771	4	8	t-test	E
YGR018C	YGR018C	0.0565372	0.327882	-4.80578	66.5287	65.3811	1.65386	1.1532	4	8	t-test	E
YGR080W	TWF1	0.112096	0.427751	-4.80535	66.7382	65.5728	2.17996	1.0742	4	8	t-test	E
YKL220C	FRE2	0.0390998	0.272238	-4.80425	63.874	62.9466	0.846441	1.66461	4	8	t-test	E
YNR002C	ATO2	0.122254	0.446785	-4.80136	63.396	62.5058	2.24437	1.19522	4	8	t-test	E
YHL028W	WSC4	0.063708	0.343071	-4.78917	62.8208	61.9675	1.71842	1.16267	4	8	t-test	E
YKR093W	PTR2	0.132049	0.462971	-4.7799	63.9725	63.0145	2.06108	1.80993	4	8	t-test	E
YEL039C	CYC7	0.0316764	0.246599	-4.77677	67.289	66.0513	0.459153	1.62611	4	8	t-test	E
YIL015W	BAR1	0.278784	0.628576	-4.76381	64.544	63.5235	3.54446	1.21751	4	8	t-test	E
YOR129C	AFI1	0.0184876	0.189118	-4.76173	63.5383	62.5999	1.08233	1.1699	4	8	t-test	E
YBR090C	YBR090C	0.038254	0.27046	-4.7599	65.6503	64.534	1.20995	1.44617	4	8	t-test	E
YDL179W	PCL9	0.204087	0.550057	-4.7481	66.6952	65.4809	2.92465	0.862066	4	8	t-test	E
YKL215C	OXP1	0.0940376	0.403073	-4.74639	67.3646	66.0928	1.99319	1.10493	4	8	t-test	E
YDR269C	YDR269C	1.01188e-05	0.0024488	-4.74176	60.4409	59.7427	0.723195	0.62751	28	56	t-test	E
YBR107C	IML3	0.0240183	0.212982	-4.74141	66.3411	65.1501	0.674811	1.48045	4	8	t-test	E
YBR006W	UGA2	0.0614289	0.339623	-4.74096	65.7347	64.5939	1.14465	1.774	4	8	t-test	E
YHR015W	MIP6	0.0445162	0.288266	-4.74069	66.7432	65.518	1.4313	1.28384	4	8	t-test	E
YDL011C	YDL011C	0.0545049	0.320944	-4.72207	67.8255	66.4929	1.42866	1.46057	4	8	t-test	E
YBR241C	YBR241C	0.015323	0.173808	-4.72061	69.9008	68.3937	0.586182	1.34187	4	8	t-test	E
YJL163C	YJL163C	0.158996	0.502124	-4.69989	63.1185	62.1585	2.45298	1.36561	4	8	t-test	E
YPL136W	YPL136W	0.0323908	0.248639	-4.69929	62.6195	61.7005	0.386853	1.61256	4	8	t-test	E
YGR058W	PEF1	0.0174964	0.186174	-4.69594	59.4322	58.7762	0.760197	1.3334	4	8	t-test	E
YDL046W	NPC2	0.0268195	0.223144	-4.69271	67.43	66.1035	1.27499	1.05853	4	8	t-test	E
YBL089W	AVT5	0.348354	0.680793	-4.68766	60.341	59.6016	4.12624	1.36763	4	8	t-test	E
YDR192C	NUP42	0.0788163	0.381036	-4.66918	69.4181	67.9042	1.76225	1.30857	4	8	t-test	E
YBR284W	YBR284W	0.338041	0.675604	-4.66884	67.2131	65.8828	3.95932	1.58172	4	8	t-test	E
YLR154C	RNH203	0.07004	0.359186	-4.66037	63.0694	62.0773	1.72217	1.17159	4	8	t-test	E
YNL100W	MIC27	0.0222179	0.203224	-4.65826	65.0113	63.8552	1.04468	1.24822	4	8	t-test	E
YBR209W	YBR209W	0.0389689	0.272238	-4.65636	67.4712	66.108	1.25157	1.36162	4	8	t-test	E
YLR125W	YLR125W	0.189403	0.537663	-4.63872	67.4936	66.1123	2.72576	1.00257	4	8	t-test	E
YDR391C	YDR391C	0.0183025	0.189118	-4.63541	68.4754	67.0092	0.975874	1.21059	4	8	t-test	E
YBR100W	YBR100W	0.0678799	0.354903	-4.63239	58.3849	57.7581	1.59284	1.3879	4	8	t-test	E
YMR206W	YMR206W	0.278889	0.628576	-4.62293	65.0457	63.8543	4.14595	0.53441	28	56	t-test	E
YGL209W	MIG2	0.149683	0.491598	-4.62268	64.965	63.78	2.37797	1.16589	4	8	t-test	E
YDL157C	YDL157C	0.188473	0.536855	-4.62044	68.6341	67.1409	2.58927	1.54564	4	8	t-test	E
YBR188C	NTC20	0.140749	0.477241	-4.61585	68.869	67.352	1.32511	2.3399	4	8	t-test	E
YGL050W	TYW3	0.10092	0.413426	-4.61066	71.0977	69.39	2.01521	0.769681	4	8	t-test	E
YGL235W	YGL235W	0.200513	0.547501	-4.60371	62.4172	61.4275	2.81145	0.744895	4	8	t-test	E
YLR414C	PUN1	0.374676	0.702447	-4.60002	63.1707	62.1148	4.23154	1.75628	4	8	t-test	E
YPR134W	MSS18	0.0855417	0.391771	-4.59804	52.9748	52.768	1.68024	1.5138	4	8	t-test	E
YFR012W	DCV1	0.071957	0.36449	-4.59534	67.2062	65.8092	1.73472	1.08108	4	8	t-test	E
YBR137W	YBR137W	0.107283	0.42186	-4.59133	68.2994	66.8075	1.34908	2.0307	4	8	t-test	E
YIL065C	FIS1	0.0274357	0.226934	-4.5821	59.4027	58.6448	1.11488	1.25065	4	8	t-test	E
YBR184W	YBR184W	0.104441	0.418055	-4.58145	70.5257	68.8389	1.72175	1.70376	4	8	t-test	E
YBR161W	CSH1	0.129017	0.456663	-4.57532	69.6236	68.0065	1.70422	1.98673	4	8	t-test	E
YDR022C	ATG31	0.0569454	0.328114	-4.57406	67.6984	66.2408	1.46509	1.3466	4	8	t-test	E
YBR301W	DAN3	0.0989831	0.41017	-4.56982	69.5037	67.8916	1.96868	1.00458	4	8	t-test	E
YNR074C	AIF1	0.214669	0.561105	-4.56844	62.4256	61.4029	2.8653	1.14655	4	8	t-test	E
YDR307W	PMT7	0.0838574	0.391119	-4.5663	70.3872	68.6981	1.21287	1.87342	4	8	t-test	E
YBR275C	RIF1	0.109728	0.424568	-4.56465	62.3648	61.3437	1.81674	1.63789	4	8	t-test	E
YJL147C	YJL147C	0.202764	0.549396	-4.55378	65.7125	64.402	2.62692	1.63851	4	8	t-test	E
YDR253C	MET32	0.143651	0.481271	-4.54837	64.6077	63.3845	2.1351	1.61019	4	8	t-test	E
YLR170C	APS1	0.0671785	0.352721	-4.54631	66.7275	65.3255	1.68154	1.02503	4	8	t-test	E
YMR075W	RCO1	0.0706048	0.35953	-4.5387	61.0195	60.0869	1.72643	0.877514	4	8	t-test	E
YGL131C	SNT2	0.00182032	0.0524425	-4.53729	69.2177	67.5996	0.689236	0.727397	4	8	t-test	E
YBR183W	YPC1	0.0706326	0.35953	-4.53034	72.8057	70.8818	0.762217	1.89031	4	8	t-test	E
YFL043C	YFL043C	0.175609	0.521857	-4.5003	66.6198	65.1846	2.51783	1.12224	4	8	t-test	E
YPL103C	FMP30	0.0724668	0.365114	-4.48345	66.9559	65.4772	1.48031	1.49791	4	8	t-test	E
YLR042C	YLR042C	0.0562183	0.327489	-4.47854	65.6671	64.2915	1.5755	0.738254	4	8	t-test	E
YER089C	PTC2	0.0979352	0.408749	-4.46449	66.8591	65.3712	1.917	0.963548	4	8	t-test	E
YIL007C	NAS2	0.14637	0.4839	-4.46436	65.7626	64.366	2.07104	1.66554	4	8	t-test	E
YOL113W	SKM1	0.00307789	0.0693344	-4.46115	64.9964	63.6608	0.392518	0.944443	4	8	t-test	E
YBR205W	KTR3	0.0981576	0.408749	-4.45452	70.3033	68.5188	1.1453	1.96949	4	8	t-test	E
YLR429W	CRN1	0.113283	0.428353	-4.43546	66.1201	64.6672	2.01828	1.01497	4	8	t-test	E
YFL014W	HSP12	0.0638023	0.343071	-4.42329	66.1591	64.6918	0.381828	1.83278	4	8	t-test	E
YGL115W	SNF4	0.00119553	0.0414316	-4.41474	67.6595	66.0591	0.449859	0.792561	4	8	t-test	E
YDL240W	LRG1	0.0199897	0.193752	-4.40249	67.7595	66.1396	1.01546	1.10209	4	8	t-test	E
YBR032W	YBR032W	0.0999511	0.412165	-4.39455	71.702	69.7457	1.561	1.67955	4	8	t-test	E
YGL126W	SCS3	0.000567853	0.0250933	-4.39364	68.2901	66.6178	0.502933	0.66678	4	8	t-test	E
YDR255C	RMD5	0.144574	0.481534	-4.39297	67.1556	65.5773	2.2563	0.698032	4	8	t-test	E
YBR066C	NRG2	0.106061	0.419473	-4.39237	70.3549	68.509	1.60691	1.69923	4	8	t-test	E
YOL137W	BSC6	0.0540639	0.320944	-4.39047	65.8271	64.3575	1.30321	1.38013	4	8	t-test	E
YHR017W	YSC83	0.196472	0.542057	-4.39041	67.5483	65.9349	2.56334	1.33899	4	8	t-test	E
YKR096W	ESL2	0.0326113	0.249032	-4.38033	66.7883	65.2291	0.651516	1.47256	4	8	t-test	E
YJL161W	FMP33	0.196113	0.542057	-4.37928	68.2878	66.6025	2.62606	0.928254	4	8	t-test	E
YDR155C	CPR1	0.0408836	0.276509	-4.3749	69.538	67.7444	0.504912	1.58464	4	8	t-test	E
YPR170C	YPR170C	0.0894681	0.397956	-4.37282	62.13	60.9527	1.29091	1.77278	4	8	t-test	E
YDR139C	RUB1	0.0579896	0.330533	-4.36813	68.4841	66.7722	1.54625	0.897906	4	8	t-test	E
YBR258C	SHG1	0.136691	0.471023	-4.36667	69.5802	67.7754	1.93382	1.64023	4	8	t-test	E
YKL115C	YKL115C	0.137569	0.471931	-4.36579	63.7505	62.4315	1.87318	1.73379	4	8	t-test	E
YLR343W	GAS2	0.0713923	0.362526	-4.36546	64.1379	62.7862	1.30094	1.58045	4	8	t-test	E
YCR098C	GIT1	0.0720373	0.36449	-4.36164	69.002	67.2409	1.22985	1.63659	4	8	t-test	E
YDR263C	DIN7	0.120326	0.445373	-4.35669	68.8085	67.059	2.01858	1.10055	4	8	t-test	E
YER093C-A	AIM11	0.000926245	0.0363208	-4.34811	51.6342	51.3102	0.598035	0.396832	4	8	t-test	E
YNL076W	MKS1	0.0430588	0.283347	-4.33939	52.5688	52.1588	1.38346	0.942293	4	8	t-test	E
YDL219W	DTD1	0.13532	0.468585	-4.33646	66.4685	64.8958	2.15014	0.888836	4	8	t-test	E
YBR099C	YBR099C	0.0663436	0.35033	-4.33327	64.7217	63.2918	1.34294	1.46465	4	8	t-test	E
YAL051W	OAF1	0.170131	0.517975	-4.32756	71.7957	69.7703	1.29116	2.39617	4	8	t-test	E
YLR431C	ATG23	0.124227	0.449498	-4.29472	65.1905	63.6862	1.99535	1.18614	4	8	t-test	E
YGL114W	YGL114W	0.0299507	0.24023	-4.28683	72.1758	70.0812	0.858088	1.33764	4	8	t-test	E
YBR069C	TAT1	0.13526	0.468585	-4.28463	68.3027	66.5294	1.00292	2.20991	4	8	t-test	E
YBR298C	MAL31	0.108962	0.42413	-4.27635	69.5981	67.7091	1.79721	1.36426	4	8	t-test	E
YDL070W	BDF2	0.251447	0.600128	-4.25952	58.6943	57.6999	2.45138	2.23446	4	8	t-test	E
YER182W	FMP10	0.0630501	0.340594	-4.25261	69.6981	67.779	0.866209	1.67048	4	8	t-test	E
YER139C	RTR1	0.0176822	0.187511	-4.25062	64.0975	62.644	0.985932	0.996795	4	8	t-test	E
YDL050C	YDL050C	0.035694	0.25752	-4.24508	66.334	64.6888	0.84569	1.39841	4	8	t-test	E
YBR086C	IST2	0.0931711	0.401812	-4.24392	60.7741	59.5918	1.65178	1.3473	4	8	t-test	E
YNL295W	YNL295W	0.103986	0.416897	-4.23518	63.4172	62.0063	1.72928	1.3683	4	8	t-test	E
YDR061W	YDR061W	0.12505	0.451095	-4.23449	68.6567	66.8079	1.7997	1.55219	4	8	t-test	E
YHR199C	AIM46	0.136321	0.470514	-4.22542	64.3245	62.829	2.05556	1.15917	4	8	t-test	E
YHL024W	RIM4	0.280899	0.630586	-4.22144	63.4845	62.0554	2.82893	2.04488	4	8	t-test	E
YCR036W	RBK1	0.0168859	0.181502	-4.21751	70.1648	68.1746	0.708084	1.17785	4	8	t-test	E
YDR290W	YDR290W	0.174389	0.520633	-4.20133	45.3471	45.4132	1.38557	2.30219	4	8	t-test	E
YJL151C	SNA3	0.211037	0.558101	-4.20021	64.3282	62.8092	2.60235	1.08559	4	8	t-test	E
YBR287W	YBR287W	0.0267985	0.223144	-4.19398	68.0013	66.1701	0.502575	1.36039	4	8	t-test	E
YNL194C	YNL194C	0.0991039	0.410269	-4.19143	62.5103	61.135	1.57835	1.49213	4	8	t-test	E
YGL086W	MAD1	0.00520488	0.0957288	-4.18472	71.507	69.3747	0.455147	0.964591	4	8	t-test	E
YDR524C	AGE1	0.144858	0.481534	-4.18395	63.4717	62.0093	2.09839	1.14561	4	8	t-test	E
YGL261C	PAU11	0.0466468	0.293972	-4.18352	66.1046	64.422	1.38557	0.690177	4	8	t-test	E
YBR134W	YBR134W	0.0800739	0.384482	-4.17964	67.5282	65.7233	1.35556	1.51041	4	8	t-test	E
YIL002C	INP51	0.162075	0.505812	-4.17719	66.1209	64.4312	1.86895	1.83424	4	8	t-test	E
YDL154W	MSH5	0.134101	0.466654	-4.17034	71.1881	69.0693	1.87038	1.49415	4	8	t-test	E
YFL020C	PAU5	0.112276	0.427751	-4.16023	66.0192	64.3224	1.4604	1.72605	4	8	t-test	E
YBR186W	PCH2	0.106435	0.419693	-4.15178	70.9317	68.8173	1.07698	1.89569	4	8	t-test	E
YLR394W	CST9	0.132273	0.462971	-4.14457	65.1132	63.4777	2.00236	1.06974	4	8	t-test	E
YMR027W	YMR027W	0.0584386	0.330865	-4.14103	68.6111	66.6805	1.22483	1.36224	4	8	t-test	E
YDL187C	YDL187C	0.155697	0.4987	-4.1409	69.4794	67.4762	2.16345	1.09427	4	8	t-test	E
YPR127W	YPR127W	0.0644448	0.344166	-4.13985	64.8313	63.215	0.846385	1.63722	4	8	t-test	E
YPR145W	ASN1	0.0802048	0.384674	-4.13722	64.6268	63.0252	1.49154	1.3174	4	8	t-test	E
YCR105W	ADH7	0.0207116	0.196673	-4.12951	69.4875	67.4732	0.785984	1.17559	4	8	t-test	E
YBR116C	YBR116C	0.0883534	0.395954	-4.12656	68.3321	66.4114	1.56581	1.30709	4	8	t-test	E
YDR071C	PAA1	0.271291	0.619696	-4.11866	60.9505	59.6387	2.50216	2.23321	4	8	t-test	E
YGL101W	YGL101W	0.127271	0.454309	-4.1163	67.5811	65.7137	1.91985	1.18814	4	8	t-test	E
YLR053C	YLR053C	0.327227	0.669965	-4.10963	63.8966	62.3306	3.48117	0.84844	4	8	t-test	E
YER183C	FAU1	0.0399637	0.274207	-4.09814	70.8984	68.7375	1.01136	1.29172	4	8	t-test	E
YDR057W	YOS9	0.122004	0.446589	-4.0901	72.4736	70.1739	1.47879	1.74982	4	8	t-test	E
YBR040W	FIG1	0.123319	0.447903	-4.0875	71.8721	69.6202	1.10866	1.97191	4	8	t-test	E
YKL202W	YKL202W	0.00351516	0.0740632	-4.06624	66.5514	64.7241	0.199605	0.875332	4	8	t-test	E
YDR514C	YDR514C	0.0749868	0.372734	-4.06556	68.3365	66.3596	1.52883	1.06871	4	8	t-test	E
YPL179W	PPQ1	0.0517711	0.313145	-4.05991	62.2871	60.8099	1.36127	0.947251	4	8	t-test	E
YDR193W	YDR193W	0.0734497	0.368118	-4.05316	70.9497	68.7433	1.24576	1.45722	4	8	t-test	E
YLR395C	COX8	0.0592656	0.332437	-4.04671	63.2567	61.6864	1.41326	0.983478	4	8	t-test	E
YLR237W	THI7	0.289213	0.641265	-4.04579	62.7771	61.246	3.08629	1.06919	4	8	t-test	E
YFL011W	HXT10	0.0464992	0.293916	-4.02594	70.7005	68.49	1.32304	0.835563	4	8	t-test	E
YFL019C	YFL019C	0.170775	0.518245	-4.01149	66.5695	64.6905	0.839175	2.33036	4	8	t-test	E
YJL193W	YJL193W	0.204692	0.550745	-4.01056	66.9937	65.0784	2.20331	1.6931	4	8	t-test	E
YER176W	ECM32	0.210685	0.558101	-4.0076	65.9108	64.0832	2.50913	0.807139	4	8	t-test	E
YOR371C	GPB1	0.0478357	0.298989	-4.00695	65.7418	63.9277	1.07138	1.29427	4	8	t-test	E
YHR031C	RRM3	0.252093	0.600128	-4.00396	60.9174	59.5032	2.79164	0.928979	4	8	t-test	E
YOL092W	YPQ1	0.218794	0.566031	-3.99496	69.8763	67.7061	2.51555	1.11108	4	8	t-test	E
YGL108C	YGL108C	0.0393636	0.272238	-3.98218	70.8178	68.5574	1.01209	1.22467	4	8	t-test	E
YCL076W	YCL076W	0.332272	0.672566	-3.98179	68.0421	66.013	3.29022	1.48947	4	8	t-test	E
YBR285W	YBR285W	0.18072	0.529241	-3.97938	71.0953	68.8092	1.37784	2.19493	4	8	t-test	E
YBR033W	EDS1	0.190764	0.540029	-3.97586	71.3328	69.0236	1.66527	2.09817	4	8	t-test	E
YCR099C	YCR099C	0.0476894	0.298764	-3.96902	69.1176	66.987	0.867281	1.39911	4	8	t-test	E
YIL152W	YIL152W	0.10222	0.414873	-3.95888	65.6304	63.7815	1.25095	1.65874	4	8	t-test	E
YER181C	YER181C	0.035007	0.257082	-3.95708	65.4659	63.6292	1.09476	1.05266	4	8	t-test	E
YER179W	DMC1	0.102273	0.414873	-3.95455	69.744	67.5479	1.71835	0.928986	4	8	t-test	E
YDR452W	PPN1	0.0096772	0.141321	-3.95147	66.9294	64.9653	0.679344	0.949953	4	8	t-test	E
YDL078C	MDH3	0.0951493	0.404428	-3.94662	70.2879	68.0391	1.56859	1.22158	4	8	t-test	E
YDR171W	HSP42	0.0855538	0.391771	-3.9439	70.534	68.2622	0.669212	1.75505	4	8	t-test	E
YGR221C	TOS2	0.141636	0.478713	-3.94069	65.33	63.4896	1.57573	1.72797	4	8	t-test	E
YDR068W	DOS2	0.0392159	0.272238	-3.9404	68.7467	66.6208	0.904081	1.27815	4	8	t-test	E
YKL214C	YRA2	0.045438	0.290241	-3.93877	66.9952	65.014	1.28972	0.778926	4	8	t-test	E
YBR059C	AKL1	0.0437365	0.285399	-3.93471	68.4173	66.3138	0.670573	1.41441	4	8	t-test	E
YGR050C	YGR050C	0.304143	0.653831	-3.91635	66.4052	64.4527	3.09379	1.09068	4	8	t-test	E
YKL217W	JEN1	0.128951	0.456663	-3.91287	65.3262	63.4606	1.73188	1.37297	4	8	t-test	E
YKR091W	SRL3	0.339575	0.676761	-3.90997	66.6802	64.6989	3.23735	1.63846	4	8	t-test	E
YNR075W	COS10	0.177485	0.523796	-3.90498	62.026	60.4285	2.17508	1.08943	4	8	t-test	E
YDL019C	OSH2	0.0697392	0.359048	-3.8983	69.1926	66.9909	1.2474	1.31521	4	8	t-test	E
YDR008C	YDR008C	0.189287	0.537663	-3.89792	68.0906	65.9805	2.14583	1.41584	4	8	t-test	E
YNR025C	YNR025C	0.0339231	0.254891	-3.87646	63.2699	61.5425	0.404324	1.3405	4	8	t-test	E
YFR048W	RMD8	0.0104574	0.146004	-3.87411	66.8746	64.8442	0.428328	1.02213	4	8	t-test	E
YER170W	ADK2	0.116355	0.43492	-3.86992	71.6334	69.202	1.46975	1.54118	4	8	t-test	E
YCR102C	YCR102C	0.0342733	0.254891	-3.86742	67.8536	65.7354	0.420782	1.33938	4	8	t-test	E
YOL104C	NDJ1	0.020733	0.196673	-3.86533	64.543	62.6991	0.992238	0.809781	4	8	t-test	E
YPR179C	HDA3	0.745762	0.909996	-3.86164	17.9334	19.9761	9.28914	6.02779	4	8	t-test	E
YBL024W	NCL1	0.193723	0.542057	-3.86154	69.9574	67.6582	1.92075	1.78617	4	8	t-test	E
YBR072W	HSP26	0.13054	0.460313	-3.85723	72.3079	69.8086	1.31609	1.77495	4	8	t-test	E
YKL129C	MYO3	0.108189	0.422676	-3.85062	65.7756	63.8154	1.23458	1.64944	4	8	t-test	E
YDR406W	PDR15	0.122396	0.446785	-3.84252	72.5006	69.9717	1.76227	1.09677	4	8	t-test	E
YLR080W	EMP46	0.0394055	0.272238	-3.84045	65.0711	63.1604	1.12918	0.99593	4	8	t-test	E
YIL038C	NOT3	0.0903803	0.398402	-3.83553	64.0865	62.2535	1.40414	1.31807	4	8	t-test	E
YPL030W	TRM44	0.0765778	0.376008	-3.8345	62.952	61.2127	1.17661	1.41033	4	8	t-test	E
YLR373C	VID22	0.0400141	0.274207	-3.83175	38.9428	39.2047	0.933575	1.217	4	8	t-test	E
YLR142W	PUT1	0.136158	0.470372	-3.82861	67.9226	65.7631	1.75026	1.34	4	8	t-test	E
YBR036C	CSG2	0.555489	0.807585	-3.82611	50.7912	50.0591	2.08289	5.38755	4	8	t-test	E
YDR344C	YDR344C	0.0889977	0.396743	-3.81762	71.073	68.6405	1.06518	1.57978	4	8	t-test	E
YIL097W	FYV10	0.00717788	0.116917	-3.81391	62.3444	60.637	0.656088	0.845022	4	8	t-test	E
YBR156C	SLI15	0.107837	0.422423	-3.81022	70.638	68.235	0.567999	1.85832	4	8	t-test	E
YNL333W	SNZ2	0.083723	0.391119	-3.80669	64.4299	62.5418	1.36672	1.26532	4	8	t-test	E
YJR109C	CPA2	0.757976	0.916059	-3.80607	31.5052	32.3643	10.6181	5.22669	8	16	t-test	E
YER056C	FCY2	0.150393	0.492555	-3.80295	65.3771	63.4065	1.92382	1.11772	4	8	t-test	E
YHR108W	GGA2	0.15366	0.497137	-3.79402	61.1254	59.5015	1.73744	1.53287	4	8	t-test	E
YCR092C	MSH3	0.116005	0.434379	-3.7849	69.5013	67.1699	1.35225	1.58239	4	8	t-test	E
YNR062C	YNR062C	0.204045	0.550057	-3.78209	64.0512	62.1721	2.29345	0.996874	4	8	t-test	E
YIL029C	YIL029C	0.194765	0.542057	-3.77835	63.5106	61.6732	2.17273	1.22633	4	8	t-test	E
YDL238C	GUD1	0.184063	0.53242	-3.77667	69.7237	67.3662	1.92695	1.58051	4	8	t-test	E
YMR060C	SAM37	0.237732	0.586368	-3.77506	52.029	51.1468	2.38157	1.46577	4	8	t-test	E
YDR010C	YDR010C	0.0361941	0.25936	-3.77289	68.4793	66.2222	0.42702	1.32373	4	8	t-test	E
YDR019C	GCV1	0.141085	0.477995	-3.7594	68.3825	66.1211	1.5907	1.55443	4	8	t-test	E
YDL174C	DLD1	0.258062	0.60348	-3.75766	70.147	67.7368	1.92873	2.25643	4	8	t-test	E
YHL008C	YHL008C	0.402572	0.720885	-3.75461	65.1047	63.1125	3.60415	1.77793	4	8	t-test	E
YNR021W	YNR021W	0.0803973	0.384726	-3.75419	65.5075	63.4813	1.35266	1.19918	4	8	t-test	E
YBR296C	PHO89	0.173248	0.51999	-3.72657	71.0328	68.5202	1.81428	1.56598	4	8	t-test	E
YDL243C	AAD4	0.311281	0.657864	-3.71654	68.7287	66.3992	2.95584	1.20231	4	8	t-test	E
YKL136W	YKL136W	0.0209592	0.196824	-3.71409	67.4647	65.2384	0.819669	0.985326	4	8	t-test	E
YML076C	WAR1	0.0443516	0.28764	-3.71153	65.4018	63.3453	1.03526	1.11713	4	8	t-test	E
YBR300C	YBR300C	0.119192	0.442786	-3.70899	70.6307	68.1355	1.35873	1.54872	4	8	t-test	E
YDL054C	MCH1	0.0470395	0.295567	-3.70726	67.9599	65.686	1.06266	1.11939	4	8	t-test	E
YJL007C	YJL007C	0.0972409	0.407372	-3.70697	65.9148	63.8113	1.45017	1.21882	4	8	t-test	E
YHL036W	MUP3	0.25208	0.600128	-3.70065	66.3144	64.1718	2.15733	1.91476	4	8	t-test	E
YDR525W-A	SNA2	0.425006	0.738573	-3.69309	64.0798	62.1168	3.88372	1.32838	4	8	t-test	E
YPL087W	YDC1	0.0266048	0.222313	-3.69208	62.9565	61.0862	0.704089	1.12825	4	8	t-test	E
YBR113W	YBR113W	0.101177	0.413426	-3.67418	70.4402	67.929	1.37909	1.33535	4	8	t-test	E
YHR189W	PTH1	0.172953	0.519871	-3.67081	52.0494	51.0699	1.98894	1.12592	4	8	t-test	E
YGR011W	YGR011W	0.187275	0.536555	-3.6703	64.8482	62.8001	1.48111	1.94976	4	8	t-test	E
YLR313C	SPH1	0.0408075	0.276509	-3.66723	68.434	66.0839	0.973869	1.10833	4	8	t-test	E
YGR181W	TIM13	0.151032	0.492772	-3.65729	67.8403	65.5306	1.36857	1.75179	4	8	t-test	E
YOR106W	VAM3	0.471783	0.766987	-3.65674	40.3771	40.3589	4.18602	1.87235	4	8	t-test	E
YER145C	FTR1	0.171314	0.518595	-3.6558	68.0848	65.7533	1.99943	1.00963	4	8	t-test	E
YGR077C	PEX8	0.209111	0.557672	-3.65261	57.1492	55.7275	1.97952	1.63429	4	8	t-test	E
YDR294C	DPL1	0.196	0.542057	-3.64916	67.139	64.8804	2.03976	1.35847	4	8	t-test	E
YML100W	TSL1	0.0881068	0.395686	-3.64509	68.7151	66.3212	0.510761	1.65693	4	8	t-test	E
YPL004C	LSP1	0.0190284	0.19073	-3.63019	65.9868	63.807	0.27765	1.09695	4	8	t-test	E
YLR032W	RAD5	0.0129292	0.160767	-3.62243	62.7665	60.8483	0.57887	0.958174	4	8	t-test	E
YJL047C	RTT101	0.508771	0.788339	-3.62206	50.2628	49.3878	4.61207	1.80026	4	8	t-test	E
YBR052C	RFS1	0.209959	0.557804	-3.62043	70.3295	67.7782	1.29687	2.16844	4	8	t-test	E
YLR450W	HMG2	0.422255	0.736511	-3.61939	63.1688	61.2143	3.83353	1.01355	4	8	t-test	E
YLR292C	SEC72	0.0156977	0.175455	-3.61571	68.8164	66.3871	0.658618	0.967463	4	8	t-test	E
YER150W	SPI1	0.251663	0.600128	-3.6127	63.9722	61.9445	2.40311	1.3312	4	8	t-test	E
YDR278C	YDR278C	0.126636	0.453738	-3.6112	66.9321	64.6559	1.6179	1.19937	4	8	t-test	E
YBR240C	THI2	0.193989	0.542057	-3.60873	70.0086	67.4734	1.97858	1.39523	4	8	t-test	E
YDR014W	RAD61	0.312854	0.657864	-3.60655	62.3917	60.4903	2.90041	1.07042	4	8	t-test	E
YGL219C	MDM34	0.0196749	0.192967	-3.59579	55.7656	54.4072	0.813476	0.911653	4	8	t-test	E
YBL081W	YBL081W	0.210976	0.558101	-3.59413	63.0126	61.048	2.19611	1.07612	4	8	t-test	E
YER087C-A	YER087C-A	0.0038428	0.0784502	-3.59277	70.0199	67.4691	0.583776	0.690671	4	8	t-test	E
YGR200C	ELP2	0.0624544	0.340594	-3.57991	50.342	49.4218	1.29718	0.760608	4	8	t-test	E
YOR014W	RTS1	0.535549	0.801025	-3.56571	43.0857	42.758	4.77334	2.1574	4	8	t-test	E
YGL121C	GPG1	0.0589916	0.332076	-3.56554	67.3458	64.9933	0.829343	1.3294	4	8	t-test	E
YDL223C	HBT1	0.192094	0.540908	-3.56405	69.9353	67.3653	1.98277	1.28948	4	8	t-test	E
YGL087C	MMS2	0.0471855	0.296045	-3.55924	72.282	69.5118	0.963371	1.13273	4	8	t-test	E
YBR172C	SMY2	0.18901	0.537663	-3.55612	70.6984	68.0574	1.09068	2.07402	4	8	t-test	E
YML117W-A	YML117W-A	0.245414	0.594998	-3.55229	66.0273	63.7727	2.22821	1.52111	4	8	t-test	E
YDR063W	AIM7	0.133454	0.46632	-3.55085	69.6598	67.1007	1.22412	1.64641	4	8	t-test	E
YPL149W	ATG5	0.224076	0.574085	-3.55018	66.6418	64.334	2.31722	0.559346	4	8	t-test	E
YJL169W	YJL169W	0.129455	0.457248	-3.54799	63.6847	61.6217	1.54974	1.28541	4	8	t-test	E
YBR001C	NTH2	0.262166	0.607039	-3.54721	70.6404	67.9961	2.40968	1.36691	4	8	t-test	E
YDR133C	YDR133C	0.097592	0.40833	-3.54656	70.5469	67.9098	1.14781	1.43161	4	8	t-test	E
YOR271C	FSF1	0.0942644	0.403101	-3.5459	61.3617	59.4906	1.46484	0.938785	4	8	t-test	E
YLL029W	FRA1	0.0583731	0.330865	-3.54583	69.2657	66.7349	1.01622	1.19552	4	8	t-test	E
YDR304C	CPR5	0.129073	0.456663	-3.53991	72.9135	70.0728	0.902473	1.76502	4	8	t-test	E
YBR056W	YBR056W	0.294194	0.643843	-3.53497	70.0533	67.4468	1.92386	2.33192	4	8	t-test	E
YDR185C	UPS3	0.122327	0.446785	-3.52944	72.1003	69.3179	1.67165	0.712455	4	8	t-test	E
YJR124C	YJR124C	0.166219	0.50936	-3.52741	66.0502	63.7709	1.94427	0.533886	4	8	t-test	E
YHL012W	YHL012W	0.182747	0.530408	-3.5267	63.8264	61.732	1.42372	1.84136	4	8	t-test	E
YCL075W	YCL075W	0.321526	0.667155	-3.52554	67.5682	65.1605	2.90093	1.03213	4	8	t-test	E
YGL152C	YGL152C	0.112135	0.427751	-3.5184	61.5084	59.5998	1.11817	1.54166	4	8	t-test	E
YGL210W	YPT32	0.111518	0.427751	-3.50756	65.7679	63.494	1.59572	0.699712	4	8	t-test	E
YJL128C	PBS2	0.0328183	0.249525	-3.50377	66.2554	63.9373	0.604221	1.15932	4	8	t-test	E
YML057W	CMP2	0.103762	0.416897	-3.49138	68.2824	65.7837	1.48858	0.975992	4	8	t-test	E
YOR343C	YOR343C	0.0518534	0.313145	-3.48984	66.573	64.2155	0.688466	1.29308	4	8	t-test	E
YOR322C	LDB19	0.0414325	0.278077	-3.4888	59.174	57.4332	0.990419	0.991544	4	8	t-test	E
YBR057C	MUM2	0.268274	0.615938	-3.48802	67.1195	64.7148	2.463	1.18418	4	8	t-test	E
YAL055W	PEX22	0.185468	0.533597	-3.48134	64.3056	62.1296	1.43082	1.81912	4	8	t-test	E
YBR013C	YBR013C	0.296779	0.647866	-3.46912	71.7682	68.9582	2.06795	2.16145	4	8	t-test	E
YDR181C	SAS4	0.132166	0.462971	-3.46495	71.9621	69.1321	1.43853	1.38466	4	8	t-test	E
YBR093C	PHO5	0.584225	0.826107	-3.44508	43.7052	43.2153	2.3929	5.11535	4	8	t-test	E
YGL166W	CUP2	0.0944332	0.40315	-3.44496	71.0233	68.2534	1.39443	0.999084	4	8	t-test	E
YIL049W	DFG10	0.231911	0.580781	-3.4292	65.75	63.4057	1.6468	1.9492	4	8	t-test	E
YOR022C	YOR022C	0.261348	0.605928	-3.42747	63.3674	61.2203	2.10464	1.72847	4	8	t-test	E
YJL022W	YJL022W	0.160603	0.503446	-3.42575	69.8496	67.16	1.73098	1.18415	4	8	t-test	E
YGR017W	YGR017W	0.342655	0.677472	-3.40968	63.8997	61.6919	2.99268	0.769127	4	8	t-test	E
YDR248C	YDR248C	0.165589	0.508905	-3.40453	69.8392	67.131	1.78636	1.08711	4	8	t-test	E
YOL012C	HTZ1	0.478004	0.7703	-3.39485	25.7715	26.7322	0.672027	4.11562	4	8	t-test	E
YHL040C	ARN1	0.234475	0.583599	-3.39161	66.492	64.0513	1.95215	1.61391	4	8	t-test	E
YLR372W	SUR4	0.13126	0.462083	-3.38849	46.3081	45.5491	1.50952	1.19889	4	8	t-test	E
YCR028C-A	RIM1	0.248643	0.598702	-3.38314	52.0256	50.7845	0.576543	2.42613	4	8	t-test	E
YDR340W	YDR340W	0.0242629	0.213624	-3.38031	70.54	67.7511	0.146742	1.08257	4	8	t-test	E
YDR445C	YDR445C	0.113187	0.428353	-3.37938	66.7132	64.2429	1.41432	1.14271	4	8	t-test	E
YMR173W	DDR48	0.390605	0.711489	-3.37901	66.4506	64.0018	3.32441	0.845558	4	8	t-test	E
YKR100C	SKG1	0.270361	0.618568	-3.37493	69.4436	66.7413	2.27222	1.4761	4	8	t-test	E
YGR225W	AMA1	0.293605	0.64359	-3.36897	65.5565	63.1732	2.41093	1.5166	4	8	t-test	E
YHL010C	ETP1	0.308333	0.656619	-3.36268	65.5669	63.1769	2.49196	1.55802	4	8	t-test	E
YER072W	VTC1	0.256406	0.602425	-3.36142	68.2877	65.6695	2.26141	1.25312	4	8	t-test	E
YDR533C	HSP31	0.109647	0.424568	-3.361	70.6588	67.8423	1.19588	1.36087	4	8	t-test	E
YDL037C	BSC1	0.106037	0.419473	-3.35338	67.8803	65.2887	1.2588	1.26301	4	8	t-test	E
YGL175C	SAE2	0.122008	0.446589	-3.34531	65.7269	63.3077	1.50104	1.04085	4	8	t-test	E
YOL155C	HPF1	0.166992	0.510989	-3.33816	65.2729	62.885	1.79343	0.952377	4	8	t-test	E
YMR092C	AIP1	0.254777	0.602425	-3.33094	66.7947	64.2731	2.25434	1.17083	4	8	t-test	E
YDR346C	SVF1	0.213565	0.560377	-3.3265	70.6097	67.7657	1.3928	1.90731	4	8	t-test	E
YKL197C	PEX1	0.0359037	0.258153	-3.32598	60.3985	58.4062	0.975923	0.796982	4	8	t-test	E
YDL112W	TRM3	0.309597	0.657864	-3.32346	70.4439	67.611	2.20845	1.951	4	8	t-test	E
YFL036W	RPO41	0.280372	0.630586	-3.32185	52.3665	51.0408	0.8393	2.51965	4	8	t-test	E
YBR148W	YSW1	0.143601	0.481271	-3.32057	71.9655	69.0029	1.14824	1.6032	4	8	t-test	E
YBL039C	URA7	0.206648	0.553544	-3.32016	60.2209	58.2381	1.88116	1.32232	4	8	t-test	E
YKR055W	RHO4	0.429682	0.739749	-3.31811	63.8046	61.5209	2.70439	2.71673	4	8	t-test	E
YPL101W	ELP4	0.201303	0.548243	-3.3123	48.5093	47.4967	1.73731	1.487	4	8	t-test	E
YBR219C	YBR219C	0.123863	0.449108	-3.30726	71.7153	68.7614	0.941747	1.57996	4	8	t-test	E
YMR160W	YMR160W	0.257641	0.603156	-3.30143	69.3668	66.6035	1.88444	1.8043	4	8	t-test	E
YDR479C	PEX29	0.141249	0.478168	-3.29026	67.2068	64.6136	1.43172	1.31436	4	8	t-test	E
YOR242C	SSP2	0.214158	0.560955	-3.28137	66.4932	63.9514	1.90175	1.31663	4	8	t-test	E
YGR239C	PEX21	0.258246	0.60348	-3.27892	65.6216	63.1503	2.03356	1.59226	4	8	t-test	E
YLR445W	GMC2	0.298596	0.649638	-3.27879	66.384	63.849	2.55801	0.888968	4	8	t-test	E
YKL184W	SPE1	0.839539	0.943421	-3.2719	16.1146	17.7685	13.0413	7.52611	4	8	t-test	E
YDR179C	CSN9	0.352074	0.684588	-3.26464	69.578	66.7634	2.86043	1.14224	4	8	t-test	E
YNL074C	MLF3	0.155502	0.498525	-3.25478	62.5331	60.2975	1.16846	1.61988	4	8	t-test	E
YDR005C	MAF1	0.0987676	0.410007	-3.25395	69.6652	66.8335	0.325994	1.55465	4	8	t-test	E
YHL022C	SPO11	0.257604	0.603156	-3.25295	65.5107	63.0249	2.1085	1.41633	4	8	t-test	E
YCR065W	HCM1	0.159135	0.50219	-3.25068	65.228	62.7637	1.63438	1.12212	4	8	t-test	E
YGL132W	YGL132W	0.0497696	0.306368	-3.23922	68.7706	66.0001	0.804826	1.10763	4	8	t-test	E
YDL059C	RAD59	0.115365	0.433132	-3.23426	68.0554	65.34	0.790157	1.54677	4	8	t-test	E
YDL048C	STP4	0.202471	0.549396	-3.2341	69.5211	66.6832	1.87659	1.13105	4	8	t-test	E
YGR032W	GSC2	0.143834	0.481271	-3.22895	63.3383	61.0117	1.60197	0.928769	4	8	t-test	E
YGR248W	SOL4	0.374694	0.702447	-3.22862	65.0557	62.5855	3.04371	0.883555	4	8	t-test	E
YDL194W	SNF3	0.235487	0.584169	-3.22516	65.0841	62.6084	2.10206	1.01027	4	8	t-test	E
YBR286W	APE3	0.228031	0.576698	-3.22139	68.1916	65.4531	1.89029	1.41115	4	8	t-test	E
YJL171C	YJL171C	0.220197	0.567986	-3.22016	68.6435	65.8661	1.18082	1.97636	4	8	t-test	E
YGL082W	YGL082W	0.121824	0.446589	-3.21992	71.991	68.934	1.28776	1.2566	4	8	t-test	E
YOR123C	LEO1	0.127263	0.454309	-3.21687	55.996	54.2711	1.52307	0.843545	4	8	t-test	E
YER166W	DNF1	0.176668	0.522847	-3.21473	72.1671	69.0907	1.69984	1.15577	4	8	t-test	E
YDL099W	BUG1	0.326923	0.669965	-3.20764	70.1677	67.2516	2.38404	1.72237	4	8	t-test	E
YLR123C	YLR123C	0.255436	0.602425	-3.20597	68.7699	65.969	1.8999	1.65102	4	8	t-test	E
YBR041W	FAT1	0.182052	0.529889	-3.20454	65.3236	62.809	1.42563	1.5654	4	8	t-test	E
YOL147C	PEX11	0.267747	0.615587	-3.20401	68.6841	65.8885	2.22684	1.19183	4	8	t-test	E
YLL025W	PAU17	0.160306	0.503445	-3.20375	69.3672	66.5144	1.54148	1.24898	4	8	t-test	E
YOR356W	CIR2	0.321908	0.66762	-3.18791	69.1895	66.337	2.39969	1.59428	4	8	t-test	E
YML027W	YOX1	0.176934	0.523087	-3.18779	64.4919	62.0313	1.24994	1.65242	4	8	t-test	E
YPL133C	RDS2	0.149966	0.49195	-3.18291	69.2219	66.3621	1.21765	1.49848	4	8	t-test	E
YML022W	APT1	0.547994	0.804232	-3.18163	64.1008	61.6672	4.45078	1.83709	4	8	t-test	E
YDR059C	UBC5	0.246429	0.594998	-3.17351	67.6342	64.8983	1.86649	1.56897	4	8	t-test	E
YER185W	PUG1	0.0894383	0.397956	-3.17246	70.1422	67.196	0.774587	1.36677	4	8	t-test	E
YKR087C	OMA1	0.240988	0.590787	-3.16892	68.842	66.0011	1.7881	1.61363	4	8	t-test	E
YLR311C	YLR311C	0.132236	0.462971	-3.1597	68.4248	65.6103	1.37385	1.18179	4	8	t-test	E
YOR253W	NAT5	0.12415	0.449498	-3.15841	63.8324	61.4	1.34815	1.14012	4	8	t-test	E
YMR075C-A	YMR075C-A	0.238583	0.587099	-3.15829	64.2005	61.7373	2.0866	0.947081	4	8	t-test	E
YDR241W	BUD26	0.534645	0.801025	-3.15815	62.0407	59.7575	1.58874	4.22899	4	8	t-test	E
YGL252C	RTG2	0.307009	0.656402	-3.15639	49.3266	48.1029	2.34139	1.43827	4	8	t-test	E
YLR266C	PDR8	0.0655519	0.348322	-3.15634	68.0547	65.2679	0.872652	1.14734	4	8	t-test	E
YGR111W	YGR111W	0.288219	0.640832	-3.15436	65.7517	63.1553	2.07746	1.66374	4	8	t-test	E
YGR035C	YGR035C	0.430313	0.740445	-3.15253	66.3223	63.6767	3.15289	1.76912	4	8	t-test	E
YHL026C	YHL026C	0.0835454	0.391119	-3.14729	66.023	63.3975	0.448054	1.40369	4	8	t-test	E
YKR089C	TGL4	0.155076	0.498064	-3.14668	68.772	65.9166	1.55608	1.09138	4	8	t-test	E
YNL208W	YNL208W	0.0874671	0.394487	-3.14666	64.9192	62.3853	1.28773	0.704417	4	8	t-test	E
YDR153C	ENT5	0.125205	0.451242	-3.14194	71.9629	68.8368	0.989706	1.46204	4	8	t-test	E
YMR144W	FDO1	0.120709	0.445706	-3.1392	67.3615	64.6169	1.44265	0.852686	4	8	t-test	E
YFL034W	YFL034W	0.00911993	0.136961	-3.13664	69.7935	66.8436	0.291663	0.809509	4	8	t-test	E
YDR277C	MTH1	0.0571122	0.328433	-3.13439	65.1971	62.6287	1.06553	0.804251	4	8	t-test	E
YNL119W	NCS2	0.160536	0.503446	-3.12783	55.0095	53.2853	1.1885	1.54524	4	8	t-test	E
YGR079W	YGR079W	0.250861	0.600128	-3.12666	64.5031	61.9855	1.25786	2.04629	4	8	t-test	E
YPL224C	MMT2	0.13841	0.473477	-3.12229	64.1792	61.6847	1.43102	1.11103	4	8	t-test	E
YDL171C	GLT1	0.387109	0.708908	-3.11868	68.8685	65.9793	2.9626	1.18808	4	8	t-test	E
YCL013W	YCL013W	0.245358	0.594998	-3.11829	70.8511	67.7961	1.91485	1.40911	4	8	t-test	E
YMR139W	RIM11	0.22871	0.577226	-3.11435	66.1751	63.5067	2.03875	0.72668	4	8	t-test	E
YKL191W	DPH2	0.163819	0.507888	-3.10762	68.0953	65.2605	1.67723	0.765352	4	8	t-test	E
YPR201W	ARR3	0.209539	0.557804	-3.10148	64.5284	61.9857	1.89542	0.893521	4	8	t-test	E
YDR158W	HOM2	0.203822	0.550057	-3.10031	66.3449	63.6495	1.20411	1.7745	4	8	t-test	E
YDR098C	GRX3	0.0941296	0.403073	-3.10007	70.9646	67.8835	1.00259	1.22789	4	8	t-test	E
YLR443W	ECM7	0.425311	0.738733	-3.09658	65.0503	62.4596	3.32835	0.690145	4	8	t-test	E
YBR014C	GRX7	0.212632	0.559663	-3.08701	70.9459	67.8543	1.32463	1.74371	4	8	t-test	E
YBR242W	YBR242W	0.101387	0.413426	-3.08576	70.6073	67.5428	0.788472	1.38497	4	8	t-test	E
YIL052C	RPL34B	0.100543	0.413033	-3.08402	66.0716	63.3841	0.925276	1.31221	4	8	t-test	E
YDR124W	YDR124W	0.0882788	0.395954	-3.07898	69.8225	66.8174	0.663152	1.35063	4	8	t-test	E
YGL117W	YGL117W	0.0527918	0.317125	-3.07581	71.6535	68.4927	0.920744	0.945034	4	8	t-test	E
YBR291C	CTP1	0.312334	0.657864	-3.07231	63.8537	61.3406	2.44203	1.02797	4	8	t-test	E
YCR032W	BPH1	0.0869327	0.392584	-3.06145	70.1202	67.0741	0.625961	1.34503	4	8	t-test	E
YOR195W	SLK19	0.195994	0.542057	-3.05848	69.0818	66.1196	1.49221	1.46508	4	8	t-test	E
YML021C	UNG1	0.159722	0.50323	-3.05282	66.7865	64.0107	1.55155	1.02255	4	8	t-test	E
YLR169W	YLR169W	0.0939856	0.403073	-3.04662	68.5304	65.6034	1.19119	0.966749	4	8	t-test	E
YBR024W	SCO2	0.275864	0.624751	-3.03843	70.509	67.4094	1.74243	1.79516	4	8	t-test	E
YLR023C	IZH3	0.0181408	0.189118	-3.03562	70.3669	67.2766	0.726483	0.685921	4	8	t-test	E
YNL121C	TOM70	0.0512085	0.310254	-3.03474	63.7687	61.2282	0.540642	1.13719	4	8	t-test	E
YNL052W	COX5A	0.307655	0.656527	-3.02994	64.4531	61.8511	1.86372	1.9205	4	8	t-test	E
YGL181W	GTS1	0.0507464	0.309225	-3.02852	70.6498	67.5293	0.437594	1.15338	4	8	t-test	E
YDR519W	FPR2	0.206779	0.553544	-3.02623	71.2132	68.0436	1.61358	1.37041	4	8	t-test	E
YJR150C	DAN1	0.0575781	0.329964	-3.02448	70.16	67.0767	0.642447	1.14336	4	8	t-test	E
YDL189W	RBS1	0.336425	0.674762	-3.02072	69.6403	66.5969	2.54602	1.04441	4	8	t-test	E
YHL009C	YAP3	0.112016	0.427751	-3.01731	67.7742	64.8834	0.873447	1.36859	4	8	t-test	E
YBL069W	AST1	0.207925	0.55591	-3.01554	67.0664	64.2331	1.51011	1.49198	4	8	t-test	E
YML042W	CAT2	0.173952	0.520564	-3.00689	66.3149	63.5364	0.834631	1.70703	4	8	t-test	E
YDR223W	CRF1	0.175668	0.521857	-3.00618	69.0763	66.0667	1.68668	0.720396	4	8	t-test	E
YIL017C	VID28	0.303273	0.652872	-3.00345	63.4273	60.8866	2.03421	1.65429	4	8	t-test	E
YOL151W	GRE2	0.181479	0.529554	-3.0027	64.7753	62.1215	1.41039	1.38963	4	8	t-test	E
YGL236C	MTO1	0.197013	0.542843	-3.00234	68.4062	65.449	1.77885	0.816751	4	8	t-test	E
YGL216W	KIP3	0.202747	0.549396	-2.99938	66.7374	63.9167	1.32061	1.60999	4	8	t-test	E
YDR183W	PLP1	0.319265	0.664802	-2.99087	66.9862	64.1369	2.36641	1.18829	4	8	t-test	E
YBR010W	HHT1	0.160901	0.504007	-2.98752	65.0691	62.3768	1.40332	1.22044	4	8	t-test	E
YIL056W	VHR1	0.162046	0.505812	-2.98295	66.8591	64.0132	1.44254	1.1677	4	8	t-test	E
YGR238C	KEL2	0.387203	0.708908	-2.98222	61.6567	59.2443	2.70397	1.51362	4	8	t-test	E
YGR052W	FMP48	0.492775	0.78015	-2.98087	69.0525	66.0216	3.54118	1.73884	4	8	t-test	E
YML113W	DAT1	0.111078	0.427261	-2.97599	69.2007	66.153	0.44963	1.46696	4	8	t-test	E
YHR012W	VPS29	0.546028	0.804041	-2.97382	49.7007	48.2785	4.17569	1.5886	4	8	t-test	E
YML100W-A	YML100W-A	0.209489	0.557804	-2.96742	69.6013	66.5123	1.3793	1.57838	4	8	t-test	E
YOR268C	YOR268C	0.0988328	0.410007	-2.9646	64.2654	61.6192	1.22994	0.847388	4	8	t-test	E
YDL094C	YDL094C	0.344017	0.677872	-2.96071	71.8075	68.5283	2.45119	1.32106	4	8	t-test	E
YOR121C	YOR121C	0.15475	0.497998	-2.95379	66.1897	63.3729	1.51836	0.863009	4	8	t-test	E
YNL281W	HCH1	0.400855	0.720115	-2.95212	65.3598	62.6108	2.40195	2.11431	4	8	t-test	E
YNL329C	PEX6	0.134384	0.466872	-2.95105	57.5394	55.4421	0.794852	1.48347	4	8	t-test	E
YHL003C	LAG1	0.226134	0.576698	-2.95015	63.7794	61.1604	1.48253	1.58304	4	8	t-test	E
YDL114W	YDL114W	0.36954	0.698361	-2.94807	71.6575	68.3792	2.67565	1.12801	4	8	t-test	E
YGR144W	THI4	0.0773093	0.376471	-2.93573	71.899	68.5893	0.0882232	1.29955	4	8	t-test	E
YNL122C	YNL122C	0.11346	0.428639	-2.9338	64.9708	62.2375	0.857487	1.33466	4	8	t-test	E
YEL041W	YEF1	0.0658081	0.348371	-2.92311	70.4185	67.2208	1.08183	0.596883	4	8	t-test	E
YHR184W	SSP1	0.218727	0.566031	-2.91549	67.1702	64.2366	1.33959	1.62098	4	8	t-test	E
YJL084C	ALY2	0.204127	0.550057	-2.9141	65.749	62.9326	1.63893	1.15674	4	8	t-test	E
YML131W	YML131W	0.0981475	0.408749	-2.91261	69.4334	66.3082	0.66072	1.32	4	8	t-test	E
YBR297W	MAL33	0.31802	0.664463	-2.91126	68.9478	65.8619	2.15753	1.47046	4	8	t-test	E
YDR009W	GAL3	0.259069	0.60386	-2.90883	68.7851	65.7106	2.06071	0.711693	4	8	t-test	E
YGL067W	NPY1	0.0941102	0.403073	-2.90269	71.5488	68.238	0.751411	1.25887	4	8	t-test	E
YDR530C	APA2	0.109546	0.424568	-2.90258	73.2511	69.7981	0.952005	1.23722	4	8	t-test	E
YNR059W	MNT4	0.00174753	0.0513943	-2.90246	63.7959	61.1319	0.700416	0.495375	28	56	t-test	E
YPL135W	ISU1	0.0837759	0.391119	-2.9023	64.5107	61.7869	0.701796	1.22128	4	8	t-test	E
YDR291W	HRQ1	0.21118	0.558101	-2.90025	69.1167	66.0066	1.62083	1.24116	4	8	t-test	E
YPL054W	LEE1	0.219713	0.567715	-2.8986	62.6188	60.0495	1.74706	1.08335	4	8	t-test	E
YBR264C	YPT10	0.364465	0.695105	-2.88962	71.5357	68.214	2.57073	1.16663	4	8	t-test	E
YBR077C	SLM4	0.194283	0.542057	-2.88906	68.4583	65.3929	1.35341	1.42879	4	8	t-test	E
YNL082W	PMS1	0.328372	0.670518	-2.88677	59.1021	56.8154	2.09972	1.63545	4	8	t-test	E
YOL093W	TRM10	0.202112	0.549396	-2.88152	64.9477	62.1684	1.7384	0.755004	4	8	t-test	E
YIL132C	CSM2	0.0972498	0.407372	-2.88139	66.8207	63.8849	1.15648	0.893799	4	8	t-test	E
YDR415C	YDR415C	0.189991	0.538923	-2.87712	71.5808	68.2439	1.33361	1.40785	4	8	t-test	E
YFL048C	EMP47	0.0461958	0.292525	-2.87555	70.0523	66.8415	0.756033	0.925174	4	8	t-test	E
YDR251W	PAM1	0.103955	0.416897	-2.8696	70.9671	67.6745	1.24542	0.726074	4	8	t-test	E
YBL060W	YBL060W	0.287941	0.640795	-2.86569	67.3724	64.3762	1.87494	1.52621	4	8	t-test	E
YER134C	YER134C	0.448568	0.754143	-2.86545	68.1324	65.0726	3.12944	1.30748	4	8	t-test	E
YNL117W	MLS1	0.299432	0.649638	-2.85683	70.5615	67.291	2.06694	1.31326	4	8	t-test	E
YBR271W	EFM2	0.268555	0.616106	-2.85461	70.1062	66.8717	1.97739	1.09336	4	8	t-test	E
YHR132C	ECM14	0.154038	0.497799	-2.85405	68.1735	65.0998	1.28399	1.18591	4	8	t-test	E
YDL234C	GYP7	0.22626	0.576698	-2.8458	70.9662	67.6518	1.848	0.682831	4	8	t-test	E
YDR219C	MFB1	0.105601	0.419473	-2.84119	65.8	62.9125	0.781778	1.27363	4	8	t-test	E
YCL060C	:::MRC1	0.227503	0.576698	-2.83957	62.6591	60.0323	1.06462	1.77023	4	8	t-test	E
YJL181W	YJL181W	0.305796	0.655066	-2.83523	68.5256	65.4052	2.11366	1.25212	4	8	t-test	E
YDL053C	PBP4	0.186871	0.536269	-2.83347	69.6562	66.4399	1.08687	1.53834	4	8	t-test	E
YPL127C	HHO1	0.0930909	0.401812	-2.83161	65.8169	62.9193	0.811735	1.18355	4	8	t-test	E
YCR087W	YCR087W	0.178032	0.524681	-2.82691	67.1448	64.1321	1.31821	1.29465	4	8	t-test	E
YHR136C	SPL2	0.392224	0.712352	-2.82564	69.5903	66.3723	2.4965	1.64147	4	8	t-test	E
YOR011W	AUS1	0.203652	0.550057	-2.8187	70.551	67.2464	1.55597	1.1676	4	8	t-test	E
YNL093W	YPT53	0.107967	0.422423	-2.81699	65.5383	62.6505	0.181426	1.39707	4	8	t-test	E
YCR090C	YCR090C	0.191672	0.540908	-2.81601	69.9656	66.7075	0.76363	1.68892	4	8	t-test	E
YDR380W	ARO10	0.176223	0.522621	-2.81127	71.9182	68.4928	0.912665	1.55615	4	8	t-test	E
YBR062C	YBR062C	0.253427	0.601604	-2.80971	72.325	68.8642	0.279156	2.05921	4	8	t-test	E
YOL090W	MSH2	0.127704	0.454858	-2.79992	61.135	58.5991	1.24741	0.955118	4	8	t-test	E
YFL049W	SWP82	0.0773387	0.376471	-2.79975	68.8922	65.7088	0.838297	1.05105	4	8	t-test	E
YKL047W	ANR2	0.445187	0.750702	-2.79889	69.556	66.3163	3.07003	1.13036	4	8	t-test	E
YDL121C	YDL121C	0.336716	0.674762	-2.79845	72.3141	68.8439	2.02612	1.67933	4	8	t-test	E
YLR077W	FMP25	0.186337	0.535734	-2.79557	67.7572	64.6646	1.20883	1.42109	4	8	t-test	E
YBR213W	MET8	0.273435	0.621656	-2.7934	72.5374	69.0439	0.321522	2.14082	4	8	t-test	E
YJR131W	MNS1	0.199205	0.54604	-2.79188	71.6097	68.1922	1.28909	1.429	4	8	t-test	E
YDR154C	YDR154C	0.235712	0.584169	-2.79065	69.6987	66.4396	1.69779	1.19208	4	8	t-test	E
YHR125W	YHR125W	0.311228	0.657864	-2.78223	64.9138	62.0463	1.81571	1.68476	4	8	t-test	E
YIL125W	KGD1	0.655976	0.865791	-2.78036	3.11971	5.40766	1.05143	5.40766	4	8	t-test	E
YGL085W	LCL3	0.12871	0.456663	-2.78025	70.241	66.9271	0.726429	1.37827	4	8	t-test	E
YOR349W	CIN1	0.459495	0.759844	-2.77948	62.834	60.1375	3.02598	1.55332	4	8	t-test	E
YLR456W	YLR456W	0.380289	0.705135	-2.77667	66.0126	63.0483	2.64606	0.808141	4	8	t-test	E
YBR025C	OLA1	0.402199	0.720885	-2.77541	59.7384	57.2966	2.31905	1.92876	4	8	t-test	E
YFL035C-B	YFL035C-B	0.1879	0.536855	-2.77252	69.8799	66.5891	1.41647	1.18934	4	8	t-test	E
YMR101C	SRT1	0.331367	0.672566	-2.76704	67.6078	64.5015	2.1415	1.38715	4	8	t-test	E
YPR135W	CTF4	0.222171	0.569549	-2.76691	43.2441	42.1711	1.31446	1.52529	4	8	t-test	E
YDL074C	BRE1	0.48718	0.776853	-2.76355	34.684	34.3222	1.13728	3.41333	8	16	t-test	E
YFR008W	FAR7	0.0733589	0.368118	-2.74959	69.8657	66.555	0.954198	0.865765	4	8	t-test	E
YGL081W	YGL081W	0.155241	0.498064	-2.74928	70.8132	67.4231	0.658994	1.50599	4	8	t-test	E
YFR038W	IRC5	0.280262	0.630586	-2.74518	71.378	67.9371	1.8895	1.23128	4	8	t-test	E
YDR258C	HSP78	0.289473	0.641311	-2.73692	69.8976	66.5727	1.71392	1.56642	4	8	t-test	E
YDL178W	DLD2	0.182856	0.530408	-2.73207	71.8822	68.3872	1.40915	1.1094	4	8	t-test	E
YGL138C	YGL138C	0.185086	0.533333	-2.72835	70.984	67.5605	1.05327	1.46793	4	8	t-test	E
YPL241C	CIN2	0.235381	0.584169	-2.72517	60.7961	58.22	1.27965	1.59104	4	8	t-test	E
YKR095W	MLP1	0.17158	0.51867	-2.71858	66.801	63.7177	0.240812	1.62767	4	8	t-test	E
YNL301C	RPL18B	0.284854	0.636599	-2.71392	66.3669	63.3155	1.76177	1.43762	4	8	t-test	E
YBR151W	APD1	0.431898	0.742324	-2.71119	70.1879	66.8152	2.49162	1.92268	4	8	t-test	E
YML095C	RAD10	0.200424	0.547501	-2.71113	69.8912	66.5432	0.863518	1.62297	4	8	t-test	E
YMR003W	AIM34	0.195611	0.542057	-2.7105	68.4518	65.2233	1.18152	1.42347	4	8	t-test	E
YER034W	YER034W	0.331169	0.672566	-2.70051	71.7134	68.2035	2.04818	1.4273	4	8	t-test	E
YDR273W	DON1	0.406899	0.723129	-2.69664	66.1187	63.0722	2.58574	1.36403	4	8	t-test	E
YNL066W	SUN4	0.266502	0.614725	-2.68624	67.5159	64.3433	1.64855	1.39809	4	8	t-test	E
YDR148C	KGD2	0.220843	0.568554	-2.68135	70.7755	67.3263	1.37559	1.37767	4	8	t-test	E
YLR289W	GUF1	0.105979	0.419473	-2.66069	66.2272	63.1387	0.993409	1.00766	4	8	t-test	E
YOR285W	RDL1	0.0453331	0.290241	-2.66005	67.8412	64.6174	0.546229	0.936883	4	8	t-test	E
YDR272W	GLO2	0.202347	0.549396	-2.65804	71.2599	67.749	1.31962	1.29062	4	8	t-test	E
YHR209W	CRG1	0.408958	0.724055	-2.65802	66.6287	63.5042	2.36631	1.72189	4	8	t-test	E
YHR155W	YSP1	0.311291	0.657864	-2.65077	69.3618	66.0026	2.05015	1.0603	4	8	t-test	E
YLR449W	FPR4	0.326953	0.669965	-2.64039	64.4774	61.5163	2.12337	1.07645	4	8	t-test	E
YGL208W	SIP2	0.126183	0.453738	-2.63955	65.8392	62.7637	1.18284	0.871407	4	8	t-test	E
YOR311C	DGK1	0.381146	0.70518	-2.63876	65.2837	62.2539	2.27533	1.49308	4	8	t-test	E
YBR260C	RGD1	0.109438	0.424568	-2.63838	69.5881	66.1987	0.672118	1.22395	4	8	t-test	E
YDR209C	YDR209C	0.258385	0.60348	-2.62441	69.5635	66.1633	0.978239	1.78939	4	8	t-test	E
YCL022C	YCL022C	0.23787	0.586368	-2.62358	69.8008	66.38	1.51087	1.27392	4	8	t-test	E
YBL103C	RTG3	0.531303	0.800451	-2.61596	61.5084	58.7727	3.70323	1.45484	8	16	t-test	E
YBR050C	REG2	0.327108	0.669965	-2.61221	71.2597	67.7068	0.609403	2.22165	4	8	t-test	E
YGL051W	MST27	0.463917	0.763102	-2.60811	71.0023	67.4671	2.75726	1.71013	4	8	t-test	E
YJL145W	SFH5	0.348257	0.680793	-2.60311	72.1989	68.5592	2.19357	1.12629	4	8	t-test	E
YMR002W	MIX17	0.246301	0.594998	-2.60227	68.3075	64.9918	0.403905	1.86097	4	8	t-test	E
YBL032W	HEK2	0.361842	0.693393	-2.59032	68.0297	64.7262	2.16415	1.35605	4	8	t-test	E
YFL050C	ALR2	0.200689	0.547627	-2.58825	69.5268	66.0966	0.96952	1.48542	4	8	t-test	E
YMR155W	YMR155W	0.143694	0.481271	-2.5816	68.048	64.7351	1.14717	1.01753	4	8	t-test	E
YDL110C	TMA17	0.490644	0.778937	-2.57661	64.1169	61.1274	3.12243	1.27309	4	8	t-test	E
YBL095W	YBL095W	0.352383	0.684874	-2.57089	73.6388	69.8495	1.36221	2.06751	4	8	t-test	E
YNR007C	ATG3	0.299219	0.649638	-2.56768	68.3291	64.9799	1.13145	1.8798	4	8	t-test	E
YDL024C	DIA3	0.20674	0.553544	-2.56468	70.8814	67.3165	1.35249	1.18116	4	8	t-test	E
YJL168C	SET2	0.236646	0.585394	-2.5623	63.7643	60.7912	0.684727	1.73624	4	8	t-test	E
YIR016W	YIR016W	0.355909	0.687311	-2.5529	66.7837	63.55	2.02052	1.46698	4	8	t-test	E
YCR075C	ERS1	0.157685	0.501166	-2.54286	69.155	65.7142	1.17125	1.04702	4	8	t-test	E
YHR198C	AIM18	0.319901	0.665413	-2.54238	62.1714	59.3129	1.84584	1.36695	4	8	t-test	E
YDR306C	YDR306C	0.302665	0.65237	-2.53892	70.0062	66.4907	1.43571	1.68497	4	8	t-test	E
YDR480W	DIG2	0.287704	0.640603	-2.53361	69.895	66.3839	1.84565	0.98712	4	8	t-test	E
YCR076C	FUB1	0.104637	0.418055	-2.53022	70.9392	67.3379	0.945619	0.948269	4	8	t-test	E
YOR377W	ATF1	0.181331	0.529554	-2.52865	70.3558	66.8017	0.839315	1.4145	4	8	t-test	E
YHR106W	TRR2	0.110416	0.426264	-2.52502	71.282	67.6473	0.767936	1.11808	4	8	t-test	E
YDR528W	HLR1	0.340792	0.676761	-2.52215	68.8751	65.4386	1.9939	1.2909	4	8	t-test	E
YDR475C	JIP4	0.109063	0.424133	-2.51946	69.6598	66.1554	0.386092	1.23246	4	8	t-test	E
YGR107W	YGR107W	0.408863	0.724055	-2.51716	66.6856	63.4273	2.39222	1.35424	4	8	t-test	E
YDL124W	YDL124W	0.566299	0.813532	-2.51654	72.2887	68.5622	3.79828	1.15097	4	8	t-test	E
YLR446W	YLR446W	0.382204	0.70621	-2.51642	67.386	64.0685	2.30151	1.14812	4	8	t-test	E
YFR007W	YFH7	0.245815	0.594998	-2.51533	69.4009	65.9143	1.05722	1.59864	4	8	t-test	E
YIL166C	YIL166C	0.122003	0.446589	-2.51508	65.9085	62.7131	1.15675	0.700951	4	8	t-test	E
YIL039W	TED1	0.324588	0.669678	-2.51286	61.5102	58.6798	1.23723	1.91106	4	8	t-test	E
YGL215W	CLG1	0.34737	0.680415	-2.50819	67.4846	64.1514	2.10019	1.10757	4	8	t-test	E
YBR105C	VID24	0.260106	0.605247	-2.50746	69.4126	65.9178	1.38199	1.43584	4	8	t-test	E
YDR056C	YDR056C	0.392177	0.712352	-2.50743	70.0786	66.5282	2.44469	0.817186	4	8	t-test	E
YLR094C	GIS3	0.267742	0.615587	-2.49568	68.2895	64.8776	1.36858	1.48187	4	8	t-test	E
YCL061C	MRC1	0.233209	0.582334	-2.49409	63.517	60.5019	1.37261	1.25849	4	8	t-test	E
YLR217W	YLR217W	0.156792	0.500497	-2.49361	68.431	65.0054	1.23763	0.872278	4	8	t-test	E
YBR159W	IFA38	0.256293	0.602425	-2.49064	72.1516	68.4128	1.28187	1.48286	4	8	t-test	E
YOR267C	HRK1	0.201058	0.548243	-2.4892	60.6952	57.9112	0.569049	1.55981	4	8	t-test	E
YLR279W	YLR279W	0.1381	0.4728	-2.48426	67.4801	64.1253	1.21534	0.685222	4	8	t-test	E
YBL029W	YBL029W	0.453579	0.757456	-2.47761	73.3783	69.5252	2.38841	1.85239	4	8	t-test	E
YGR275W	RTT102	0.556514	0.808123	-2.47651	68.2803	64.8516	3.59802	1.27777	4	8	t-test	E
YER062C	GPP2	0.333958	0.672842	-2.46192	67.4306	64.0595	1.9215	1.23162	4	8	t-test	E
YML060W	OGG1	0.318044	0.664463	-2.43506	67.1042	63.7357	1.24033	1.79378	4	8	t-test	E
YLR121C	YPS3	0.341319	0.676761	-2.43333	70.6266	66.9625	2.06541	0.885697	4	8	t-test	E
YGL244W	RTF1	0.480661	0.771938	-2.42972	43.3559	41.9645	0.727868	2.93014	4	8	t-test	E
YGR260W	TNA1	0.191346	0.540908	-2.42967	66.6968	63.3574	1.08381	1.23413	4	8	t-test	E
YHR004C	NEM1	0.350759	0.683286	-2.42123	61.1566	58.2718	0.796719	2.12535	4	8	t-test	E
YLR183C	TOS4	0.143405	0.481271	-2.41609	66.1521	62.8457	0.887236	1.13187	4	8	t-test	E
YHR009C	TDA3	0.385799	0.708908	-2.41268	63.2965	60.2253	2.22803	1.10106	4	8	t-test	E
YHR112C	YHR112C	0.429142	0.739749	-2.41226	68.9148	65.3743	2.42524	1.30646	4	8	t-test	E
YLR246W	ERF2	0.090061	0.39813	-2.41201	68.4644	64.9612	0.381007	1.09817	4	8	t-test	E
YER140W	EMP65	0.373949	0.701984	-2.41182	67.357	63.9461	2.26902	0.66318	4	8	t-test	E
YBL005W	PDR3	0.328854	0.670856	-2.41127	72.2586	68.4381	1.40309	1.72462	4	8	t-test	E
YLR300W	EXG1	0.377043	0.703138	-2.41013	69.7718	66.1579	2.22867	0.927372	4	8	t-test	E
YCL048W	SPS22	0.244065	0.594998	-2.40719	71.0358	67.3137	1.22351	1.37891	4	8	t-test	E
YLR058C	SHM2	0.0736122	0.368496	-2.4036	70.1953	66.54	0.796018	0.80849	4	8	t-test	E
YDL085W	NDE2	0.405402	0.722896	-2.40179	70.5566	66.8695	2.21148	1.39067	4	8	t-test	E
YBR122C	MRPL36	0.339097	0.676756	-2.39875	66.2321	62.9031	1.01769	1.97349	4	8	t-test	E
YDR111C	ALT2	0.255593	0.602425	-2.39316	71.5422	67.7649	1.06433	1.53502	4	8	t-test	E
YBL066C	SEF1	0.143907	0.481271	-2.39273	68.8469	65.2942	0.621696	1.2502	4	8	t-test	E
YIL041W	GVP36	0.324956	0.669678	-2.39095	62.4511	59.4305	1.3311	1.72928	4	8	t-test	E
YLR236C	YLR236C	0.37981	0.704862	-2.38813	70.2443	66.5708	1.99863	1.43881	4	8	t-test	E
YGL049C	TIF4632	0.221532	0.568944	-2.38623	68.5849	65.048	1.53678	0.51194	4	8	t-test	E
YNR009W	NRM1	0.342409	0.677472	-2.38319	69.6391	66.0115	1.3551	1.80528	4	8	t-test	E
YBR259W	YBR259W	0.307097	0.656402	-2.38126	70.9923	67.25	1.71909	1.17877	4	8	t-test	E
YPR053C	YPR053C	0.336823	0.674762	-2.37758	67.301	63.8634	1.72293	1.42564	4	8	t-test	E
YDR319C	YFT2	0.270505	0.618568	-2.37373	72.351	68.4885	1.31498	1.41355	4	8	t-test	E
YFR006W	YFR006W	0.0610555	0.338442	-2.37235	70.7308	67.0022	0.295516	0.961661	4	8	t-test	E
YNL003C	PET8	0.133023	0.465195	-2.36907	54.3387	51.9751	0.672045	1.17185	4	8	t-test	E
YCR062W	YCR062W	0.445526	0.750818	-2.3683	68.8349	65.2608	1.90368	2.09553	4	8	t-test	E
YNL334C	SNO2	0.291273	0.643138	-2.36526	70.8089	67.0672	0.86368	1.76747	4	8	t-test	E
YHL042W	YHL042W	0.327943	0.669965	-2.36465	66.2	62.8424	1.63545	1.44613	4	8	t-test	E
YBR108W	AIM3	0.372507	0.701631	-2.34962	68.2789	64.7341	1.34246	1.951	4	8	t-test	E
YDR103W	STE5	0.602134	0.839381	-2.34886	4.1476	5.95429	0.668288	3.90481	4	8	t-test	E
YMR127C	SAS2	0.352068	0.684588	-2.34753	70.0528	66.358	1.71233	1.51323	4	8	t-test	E
YDR099W	BMH2	0.166035	0.50936	-2.34193	71.3549	67.5463	0.72932	1.26761	4	8	t-test	E
YOR021C	SFM1	0.431816	0.742324	-2.33467	68.7553	65.157	2.50299	0.816639	4	8	t-test	E
YLR057W	MNL2	0.268308	0.615938	-2.3329	70.7427	66.9769	1.68983	0.59282	4	8	t-test	E
YDR348C	PAL1	0.312232	0.657864	-2.32877	68.7347	65.1327	1.41129	1.52326	4	8	t-test	E
YBR119W	MUD1	0.435975	0.74417	-2.32329	67.6053	64.0925	2.11318	1.71835	4	8	t-test	E
YGL125W	MET13	0.236266	0.585138	-2.31488	68.7887	65.1694	0.530046	1.58768	4	8	t-test	E
YPR095C	SYT1	0.27347	0.621656	-2.30961	69.9327	66.2132	1.36596	1.3083	4	8	t-test	E
YML012W	ERV25	0.405814	0.722919	-2.30406	68.9815	65.3362	2.15956	1.2633	4	8	t-test	E
YGL007W	BRP1	0.324934	0.669678	-2.30367	48.0795	46.1783	1.88594	0.793342	4	8	t-test	E
YGR070W	ROM1	0.347518	0.680415	-2.2995	71.8111	67.9255	1.83058	1.22234	4	8	t-test	E
YOL118C	YOL118C	0.277376	0.626655	-2.29193	70.3138	66.5463	0.795017	1.66649	4	8	t-test	E
YHR104W	GRE3	0.496557	0.781755	-2.28953	63.9907	60.7486	2.54162	1.74925	4	8	t-test	E
YER118C	SHO1	0.0958347	0.405017	-2.28881	69.951	66.2109	0.896878	0.738479	4	8	t-test	E
YAR050W	FLO1	0.396726	0.717394	-2.28863	73.8516	69.7858	1.22944	2.0809	4	8	t-test	E
YJL158C	CIS3	0.121829	0.446589	-2.27652	69.9516	66.2002	0.89533	0.905434	4	8	t-test	E
YDL093W	PMT5	0.457327	0.75951	-2.27641	72.5416	68.5739	1.89572	2.05574	4	8	t-test	E
YIL086C	YIL086C	0.288519	0.640832	-2.27523	67.0201	63.5122	0.541726	1.76645	4	8	t-test	E
YER066W	RRT13	0.55074	0.805576	-2.26704	67.6816	64.1109	3.24743	1.13796	4	8	t-test	E
YGL165C	YGL165C	0.353581	0.685631	-2.26659	70.2599	66.4736	1.15151	1.85467	4	8	t-test	E
YDR247W	VHS1	0.363578	0.694521	-2.26289	68.9655	65.2838	1.04858	1.94937	4	8	t-test	E
YLR235C	YLR235C	0.359925	0.690971	-2.25798	50.8157	48.6443	1.45968	1.68714	4	8	t-test	E
YHL014C	YLF2	0.320712	0.666118	-2.25542	66.2484	62.7867	1.63568	1.22227	4	8	t-test	E
YDR411C	DFM1	0.21477	0.561105	-2.24745	71.4095	67.5098	0.744281	1.39118	4	8	t-test	E
YCR083W	TRX3	0.232038	0.580781	-2.23901	71.1447	67.2593	1.13759	1.22093	4	8	t-test	E
YLR253W	MCP2	0.427905	0.739268	-2.23884	70.8939	67.0293	2.12299	1.44659	4	8	t-test	E
YGL090W	LIF1	0.203207	0.550057	-2.22698	72.1454	68.1655	0.856093	1.2769	4	8	t-test	E
YOL060C	MAM3	0.178611	0.525655	-2.21751	69.245	65.4984	1.13888	0.877762	4	8	t-test	E
YJR103W	URA8	0.410225	0.725321	-2.21515	70.2389	66.4072	2.19573	0.975044	4	8	t-test	E
YLR269C	YLR269C	0.370751	0.69939	-2.21507	68.874	65.1562	1.77031	1.37699	4	8	t-test	E
YIL137C	TMA108	0.199134	0.54604	-2.212	66.4219	62.9059	1.21538	0.891717	4	8	t-test	E
YOR124C	UBP2	0.279786	0.630262	-2.20614	63.7175	60.4218	1.64509	0.567804	4	8	t-test	E
YLR079W	SIC1	0.577357	0.820781	-2.20466	39.3589	38.0948	0.383409	3.44376	4	8	t-test	E
YBR023C	CHS3	0.547459	0.804193	-2.20217	64.4235	61.0653	2.96809	1.55205	4	8	t-test	E
YNL083W	SAL1	0.332086	0.672566	-2.19888	63.8684	60.5535	1.03916	1.73021	4	8	t-test	E
YFL046W	FMP32	0.313359	0.65847	-2.19668	70.1714	66.3285	1.39613	1.38277	4	8	t-test	E
YGL158W	RCK1	0.295423	0.645237	-2.19083	70.3593	66.4953	1.41461	1.24183	4	8	t-test	E
YDL137W	ARF2	0.383899	0.707205	-2.18458	71.0016	67.0783	1.95543	1.12422	4	8	t-test	E
YDL203C	ACK1	0.258242	0.60348	-2.18389	71.3108	67.3611	0.910628	1.44475	4	8	t-test	E
YDL237W	AIM6	0.32706	0.669965	-2.16983	70.5352	66.6373	1.00615	1.69261	4	8	t-test	E
YBR009C	HHF1	0.255185	0.602425	-2.16916	64.268	60.8925	1.44437	0.835078	4	8	t-test	E
YDR004W	RAD57	0.0432845	0.283761	-2.16632	59.4736	56.4957	0.522467	0.712348	4	8	t-test	E
YHR105W	YPT35	0.241376	0.590883	-2.16536	66.8499	63.2554	1.38795	0.824169	4	8	t-test	E
YER174C	GRX4	0.335753	0.674213	-2.16499	71.4221	67.4457	0.790516	1.81034	4	8	t-test	E
YDL023C	YDL023C	0.237637	0.586368	-2.16387	69.4322	65.6208	1.37006	0.827288	4	8	t-test	E
YDR276C	PMP3	0.402546	0.720885	-2.16033	66.3373	62.781	1.39746	1.86799	4	8	t-test	E
YJL172W	CPS1	0.457949	0.759661	-2.15783	65.2246	61.7589	2.3316	1.22329	4	8	t-test	E
YLR271W	YLR271W	0.46896	0.765662	-2.1553	69.086	65.2957	2.34961	1.34418	4	8	t-test	E
YBL104C	SEA4	0.435682	0.74417	-2.15475	68.4766	64.7367	1.65064	1.89951	4	8	t-test	E
YHL029C	OCA5	0.548435	0.804232	-2.15441	63.9666	60.6027	2.97079	1.37739	4	8	t-test	E
YDR309C	GIC2	0.423376	0.737962	-2.14964	73.0794	68.9507	1.30422	2.03429	4	8	t-test	E
YPL250C	ICY2	0.226305	0.576698	-2.14913	69.4142	65.5908	1.09936	1.13582	4	8	t-test	E
YDR279W	RNH202	0.300341	0.650932	-2.14662	69.0637	65.2673	1.2275	1.40171	4	8	t-test	E
YOR357C	SNX3	0.291935	0.64359	-2.14581	66.8339	63.2229	1.11761	1.44001	4	8	t-test	E
YCR021C	HSP30	0.205349	0.55146	-2.14489	71.1907	67.2152	0.71343	1.29064	4	8	t-test	E
YHR076W	PTC7	0.405401	0.722896	-2.13996	66.5799	62.9847	1.87295	1.40057	4	8	t-test	E
YMR304W	UBP15	0.460249	0.760422	-2.13495	54.5062	51.914	2.31446	1.22859	4	8	t-test	E
YOR315W	SFG1	0.216307	0.562749	-2.13388	69.0205	65.2161	0.779064	1.29602	4	8	t-test	E
YHR032W	ERC1	0.590838	0.829641	-2.1255	70.511	66.5745	2.93136	2.17602	4	8	t-test	E
YDR379W	RGA2	0.379747	0.704862	-2.12448	72.2232	68.1429	1.57245	1.53522	4	8	t-test	E
YER060W-A	FCY22	0.336597	0.674762	-2.12214	70.6396	66.6892	1.69706	1.00382	4	8	t-test	E
YGL010W	MPO1	0.411078	0.726289	-2.12023	70.2015	66.286	1.68054	1.64315	4	8	t-test	E
YOR070C	GYP1	0.550592	0.805576	-2.11779	61.9224	58.6956	2.90426	1.4433	4	8	t-test	E
YPL154C	PEP4	0.16605	0.50936	-2.11382	68.5462	64.7629	0.682182	1.13366	4	8	t-test	E
YBR063C	YBR063C	0.371032	0.699536	-2.11271	73.3777	69.1902	0.658289	1.95558	4	8	t-test	E
YDR257C	RKM4	0.282337	0.632644	-2.10767	69.4014	65.5411	1.5444	0.720671	4	8	t-test	E
YDR157W	YDR157W	0.18942	0.537663	-2.10383	69.1491	65.3064	0.741967	1.18707	4	8	t-test	E
YDR491C	YDR491C	0.0484382	0.300785	-2.10167	69.7076	65.8162	0.182012	0.802896	4	8	t-test	E
YBR047W	FMP23	0.221525	0.568944	-2.10094	71.3245	67.2976	0.639992	1.34545	4	8	t-test	E
YDL134C-A	YDL134C-A	0.506712	0.787785	-2.10052	71.5233	67.4794	2.70739	0.857343	4	8	t-test	E
YNL285W	YNL285W	0.47067	0.766577	-2.10045	71.1841	67.1684	2.38606	1.107	4	8	t-test	E
YCR091W	KIN82	0.259102	0.60386	-2.09712	70.6309	66.6583	1.40502	0.826147	4	8	t-test	E
YGR110W	CLD1	0.635643	0.855981	-2.09663	67.1184	63.4386	3.73618	1.59424	4	8	t-test	E
YGL170C	SPO74	0.284169	0.635404	-2.09564	71.1715	67.1524	1.23022	1.25539	4	8	t-test	E
YGL071W	AFT1	0.315334	0.661641	-2.08652	68.9811	65.1365	1.57118	0.981727	4	8	t-test	E
YPL102C	YPL102C	0.381561	0.705637	-2.08484	49.5744	47.3479	1.7854	1.20542	4	8	t-test	E
YGL227W	VID30	0.239394	0.588412	-2.082	68.8335	64.9971	1.37109	0.655346	4	8	t-test	E
YFL054C	YFL054C	0.129377	0.457248	-2.08017	72.4879	68.3448	0.972377	0.617985	4	8	t-test	E
YLR232W	YLR232W	0.211002	0.558101	-2.07913	70.2921	66.3313	0.858961	1.18877	4	8	t-test	E
YOR165W	SEY1	0.298992	0.649638	-2.07724	68.8829	65.038	1.19113	1.34685	4	8	t-test	E
YBL075C	SSA3	0.436492	0.74448	-2.0685	71.9365	67.8287	2.1572	1.03378	4	8	t-test	E
YDL052C	SLC1	0.67695	0.879308	-2.06787	2.48099	4.16923	1.50602	4.16923	4	8	t-test	E
YKR023W	YKR023W	0.258492	0.60348	-2.06391	65.6155	62.0311	1.33929	0.902984	4	8	t-test	E
YBR126C	TPS1	0.298107	0.649426	-2.06255	60.943	57.7473	1.41116	1.07967	4	8	t-test	E
YDR326C	YSP2	0.164875	0.508716	-2.06041	66.9961	63.2932	0.770729	1.04346	4	8	t-test	E
YGL156W	AMS1	0.368677	0.698361	-2.05716	70.5191	66.5192	1.3585	1.56431	4	8	t-test	E
YER124C	DSE1	0.402768	0.720931	-2.05269	70.0405	66.0765	1.96558	0.987951	4	8	t-test	E
YFL030W	AGX1	0.348222	0.680793	-2.05223	70.3955	66.4015	0.521306	1.82479	4	8	t-test	E
YJL082W	IML2	0.43612	0.74417	-2.05112	60.8501	57.6517	1.45841	1.89244	4	8	t-test	E
YBR068C	BAP2	0.542898	0.80323	-2.04629	67.4843	63.7278	2.55936	1.73643	4	8	t-test	E
YDR513W	GRX2	0.306143	0.655469	-2.04341	72.2647	68.1066	1.42887	1.08077	4	8	t-test	E
YCR030C	SYP1	0.254511	0.602425	-2.04072	74.7918	70.4203	0.654085	1.4157	4	8	t-test	E
YDL144C	YDL144C	0.393061	0.712896	-2.03836	71.8944	67.7625	1.82205	1.1538	4	8	t-test	E
YOL049W	GSH2	0.781269	0.925858	-2.0359	31.6754	30.8978	1.22439	6.38263	4	8	t-test	E
YOR081C	TGL5	0.519808	0.793368	-2.03545	69.5257	65.5888	2.72691	0.787963	4	8	t-test	E
YDL066W	IDP1	0.224973	0.575697	-2.03483	70.4481	66.4337	1.07383	1.03495	4	8	t-test	E
YOL029C	YOL029C	0.36079	0.692005	-2.03382	69.0778	65.1769	1.56573	1.26995	4	8	t-test	E
YOL014W	YOL014W	0.441434	0.747491	-2.03236	70.0259	66.0445	2.18273	0.910981	4	8	t-test	E
YNL259C	ATX1	0.410358	0.725321	-2.03186	66.0049	62.3586	1.42584	1.72689	4	8	t-test	E
YDL122W	UBP1	0.544093	0.803267	-2.03042	72.16	67.9986	2.81426	1.15217	4	8	t-test	E
YDL190C	UFD2	0.524862	0.796414	-2.0294	64.1006	60.611	2.56579	1.38546	4	8	t-test	E
YMR135C	GID8	0.292539	0.64359	-2.02917	67.241	63.4891	1.4522	0.903585	4	8	t-test	E
YGR143W	SKN1	0.211418	0.558101	-2.01724	70.2006	66.1907	1.05098	0.970554	4	8	t-test	E
YDL181W	INH1	0.569065	0.814927	-2.01428	63.4363	59.9882	2.87524	1.50003	4	8	t-test	E
YDR070C	FMP16	0.211644	0.558101	-2.01288	70.7292	66.6712	0.823934	1.15803	4	8	t-test	E
YDL079C	MRK1	0.433283	0.743324	-2.0122	72.2313	68.0474	1.38227	1.87018	4	8	t-test	E
YOR171C	LCB4	0.432453	0.742676	-2.00744	71.5094	67.3813	1.9839	1.202	4	8	t-test	E
YMR216C	SKY1	0.480176	0.771938	-2.00688	56.5471	53.6672	2.44858	0.625978	4	8	t-test	E
YFL056C	AAD6	0.38697	0.708908	-2.00645	69.4398	65.4836	1.84861	0.943193	4	8	t-test	E
YMR132C	JLP2	0.158423	0.502039	-2.00526	67.8041	63.9833	0.998288	0.70793	4	8	t-test	E
YDL013W	HEX3	0.863491	0.951069	-2.00266	14.4138	15.0464	3.45775	9.85362	4	8	t-test	E
YCL001W-A	YCL001W-A	0.552976	0.806979	-1.99748	70.7364	66.6637	2.24375	2.13747	4	8	t-test	E
YNL325C	FIG4	0.312024	0.657864	-1.99263	66.6257	62.8917	0.853211	1.52258	4	8	t-test	E
YOR270C	VPH1	0.518938	0.792717	-1.99216	52.0235	49.5076	0.901887	2.58202	4	8	t-test	E
YDR297W	SUR2	0.502104	0.785002	-1.99129	67.6701	63.8477	2.47195	1.04466	4	8	t-test	E
YOR385W	YOR385W	0.231248	0.579832	-1.98138	70.4461	66.3829	1.08117	1.00021	4	8	t-test	E
YKR046C	PET10	0.299707	0.649902	-1.98039	71.0591	66.9438	0.793572	1.48617	4	8	t-test	E
YGR100W	MDR1	0.191585	0.540908	-1.97638	69.3608	65.3836	1.01097	0.867213	4	8	t-test	E
YDL133W	SRF1	0.588596	0.827316	-1.97275	73.4099	69.0914	3.02372	1.42232	4	8	t-test	E
YPL033C	SRL4	0.33443	0.673336	-1.97101	65.0454	61.4234	1.16274	1.42556	4	8	t-test	E
YOL088C	MPD2	0.227249	0.576698	-1.97003	63.7013	60.1906	1.04996	1.00216	4	8	t-test	E
YLR107W	REX3	0.433471	0.743324	-1.96332	68.2555	64.3585	1.9274	1.21161	4	8	t-test	E
YKR026C	GCN3	0.586644	0.827099	-1.95789	68.351	64.4411	2.93854	1.5138	4	8	t-test	E
YOL110W	SHR5	0.24068	0.590544	-1.95646	63.2064	59.7245	0.740166	1.26455	4	8	t-test	E
YPL147W	PXA1	0.332862	0.672566	-1.95455	68.1603	64.2633	1.29344	1.2869	4	8	t-test	E
YDR359C	EAF1	0.787645	0.928384	-1.94851	24.2708	24.0311	1.62254	6.22943	4	8	t-test	E
YLR171W	YLR171W	0.338743	0.676369	-1.94205	68.4179	64.4879	1.44657	1.12404	4	8	t-test	E
YDR345C	HXT3	0.421669	0.736399	-1.94093	71.9306	67.7064	1.47558	1.63018	4	8	t-test	E
YOR066W	MSA1	0.528751	0.798099	-1.93928	67.7739	63.8951	2.65689	0.775319	4	8	t-test	E
YHR092C	HXT4	0.548415	0.804232	-1.93917	68.9869	65.0067	2.28086	1.91246	4	8	t-test	E
YER039C	HVG1	0.462182	0.761908	-1.93631	70.1134	66.0366	1.40049	1.93391	4	8	t-test	E
YKR067W	GPT2	0.187969	0.536855	-1.93556	70.8351	66.6974	0.78669	1.02715	4	8	t-test	E
YOR337W	TEA1	0.46821	0.765662	-1.9319	69.3824	65.3626	1.68839	1.75522	4	8	t-test	E
YMR163C	INP2	0.336498	0.674762	-1.92918	62.1816	58.7603	1.4955	1.00583	4	8	t-test	E
YDL086W	YDL086W	0.503212	0.786385	-1.92801	73.5231	69.1542	2.21454	1.43222	4	8	t-test	E
YFR054C	YFR054C	0.52762	0.797967	-1.92409	72.1341	67.8775	2.26868	1.64155	4	8	t-test	E
YBR263W	SHM1	0.171791	0.518899	-1.92175	69.1305	65.1224	0.8169	0.928449	4	8	t-test	E
YCR001W	YCR001W	0.312643	0.657864	-1.91743	72.5299	68.2342	0.926182	1.41748	4	8	t-test	E
YOR045W	TOM6	0.414548	0.731199	-1.91603	66.3699	62.587	1.73764	1.24119	4	8	t-test	E
YPR174C	YPR174C	0.317892	0.664463	-1.91561	69.9964	65.9105	1.09471	1.33323	4	8	t-test	E
YPL107W	YPL107W	0.532531	0.801025	-1.91499	65.3569	61.6575	2.26227	1.6876	4	8	t-test	E
YIR007W	YIR007W	0.320266	0.665745	-1.91094	70.2977	66.1823	1.24056	1.21369	4	8	t-test	E
YKR036C	CAF4	0.483165	0.773027	-1.90965	66.5554	62.7512	2.19708	1.1357	4	8	t-test	E
YDR426C	YDR426C	0.234918	0.583847	-1.9073	67.8125	63.9012	1.17241	0.78545	4	8	t-test	E
YPL113C	YPL113C	0.406684	0.723129	-1.90718	68.0741	64.1409	1.30922	1.62099	4	8	t-test	E
YDR400W	URH1	0.211259	0.558101	-1.90219	70.817	66.6502	0.262806	1.2527	4	8	t-test	E
YER046W-A	YER046W-A	0.230807	0.579757	-1.90205	72.4276	68.1263	0.452187	1.28322	4	8	t-test	E
YCR022C	YCR022C	0.261209	0.605928	-1.90044	72.4126	68.1111	0.478555	1.3765	4	8	t-test	E
YJL094C	KHA1	0.0408138	0.276509	-1.89792	68.4757	64.5004	0.624918	0.608716	28	56	t-test	E
YDR147W	EKI1	0.160365	0.503445	-1.8977	69.6304	65.5586	0.7995	0.87524	4	8	t-test	E
YOL013C	HRD1	0.510458	0.788378	-1.89317	71.4982	67.2663	2.34367	1.16665	4	8	t-test	E
YHR139C	SPS100	0.409825	0.725155	-1.8927	70.7629	66.592	1.62074	1.3226	4	8	t-test	E
YNL297C	MON2	0.528988	0.798099	-1.88846	55.606	52.6961	1.63736	2.18867	4	8	t-test	E
YNL029C	KTR5	0.379092	0.704456	-1.88681	67.2375	63.3554	1.34053	1.41252	4	8	t-test	E
YBL062W	YBL062W	0.506317	0.787785	-1.88668	72.8482	68.4977	1.39295	2.15866	4	8	t-test	E
YKR040C	YKR040C	0.579106	0.822837	-1.88667	66.0173	62.2369	2.94877	0.894823	4	8	t-test	E
YDR534C	FIT1	0.460383	0.760422	-1.88449	70.343	66.1996	2.04526	1.08088	4	8	t-test	E
YBR158W	AMN1	0.324456	0.669678	-1.88444	71.4547	67.2185	0.651859	1.54321	4	8	t-test	E
YJL093C	TOK1	0.363938	0.694581	-1.88374	70.6814	66.509	1.43907	1.21171	4	8	t-test	E
YDL127W	PCL2	0.315431	0.661641	-1.88284	71.4936	67.2527	0.773244	1.46547	4	8	t-test	E
YDR105C	TMS1	0.326347	0.669965	-1.87624	71.0256	66.8176	0.983077	1.40152	4	8	t-test	E
YKR070W	YKR070W	0.32777	0.669965	-1.87381	70.4754	66.3112	1.27773	1.16595	4	8	t-test	E
YPL265W	DIP5	0.440366	0.747128	-1.8725	68.2318	64.2536	1.6759	1.45279	4	8	t-test	E
YHR133C	NSG1	0.294967	0.644907	-1.87134	71.225	66.9959	0.816208	1.35765	4	8	t-test	E
YER186C	YER186C	0.458532	0.759844	-1.87093	70.8628	66.6635	1.24666	1.9075	4	8	t-test	E
YDR186C	YDR186C	0.392645	0.712447	-1.86983	70.9712	66.7619	1.00481	1.68054	4	8	t-test	E
YOR245C	DGA1	0.388349	0.70988	-1.86791	67.5498	63.6243	1.40592	1.37858	4	8	t-test	E
YLR194C	YLR194C	0.234237	0.583599	-1.86637	68.7369	64.7109	1.01901	0.956228	4	8	t-test	E
YBR289W	SNF5	0.787647	0.928384	-1.86628	10.415	11.2563	1.41106	5.9926	4	8	t-test	E
YJL153C	INO1	0.327872	0.669965	-1.86408	67.9666	64.0028	1.41811	0.952066	4	8	t-test	E
YMR196W	YMR196W	0.322644	0.667839	-1.86387	70.1887	66.0393	0.608181	1.53003	4	8	t-test	E
YGR066C	YGR066C	0.44528	0.750702	-1.86288	72.7374	68.3743	1.90942	1.12314	4	8	t-test	E
YER064C	VHR2	0.405365	0.722896	-1.86201	69.0231	64.9692	1.90282	0.440366	4	8	t-test	E
YML116W	ATR1	0.390031	0.710748	-1.86139	69.3579	65.2755	0.787647	1.74567	4	8	t-test	E
YLR065C	ENV10	0.915484	0.967334	-1.85443	30.181	29.3618	14.7655	6.84296	4	8	t-test	E
YGL042C	YGL042C	0.286754	0.639497	-1.85426	63.2143	59.6381	0.950143	1.23342	4	8	t-test	E
YDR368W	YPR1	0.505677	0.787785	-1.84776	72.4949	68.1383	2.22804	1.20101	4	8	t-test	E
YPL112C	PEX25	0.170472	0.518245	-1.83661	65.545	61.7582	0.442169	1.05213	4	8	t-test	E
YBR239C	ERT1	0.494799	0.78171	-1.83467	72.1438	67.8044	1.98572	1.45956	4	8	t-test	E
YPR114W	YPR114W	0.470988	0.766577	-1.8334	63.7205	60.083	1.45562	1.80142	4	8	t-test	E
YDR135C	YCF1	0.397665	0.718396	-1.83153	68.7208	64.6643	0.757206	1.75678	4	8	t-test	E
YOR185C	GSP2	0.214183	0.560955	-1.83111	67.8675	63.8818	0.7766	1.04591	4	8	t-test	E
YHR150W	PEX28	0.512029	0.789377	-1.83065	66.5164	62.643	2.2333	1.22819	4	8	t-test	E
YFL047W	RGD2	0.252371	0.600444	-1.81989	71.2803	66.9995	0.889257	1.1037	4	8	t-test	E
YDL168W	SFA1	0.532	0.800953	-1.81929	71.7596	67.4382	2.29186	1.36608	4	8	t-test	E
YHL035C	VMR1	0.561681	0.810743	-1.81841	70.4839	66.2682	2.31596	1.72556	4	8	t-test	E
YLR130C	ZRT2	0.424291	0.738259	-1.81637	69.191	65.0813	1.78433	1.02098	4	8	t-test	E
YGL160W	AIM14	0.398829	0.719321	-1.81624	67.8906	63.8893	1.63276	1.06366	4	8	t-test	E
YMR225C	MRPL44	0.401642	0.720743	-1.81622	70.6656	66.4327	1.70006	0.956316	4	8	t-test	E
YML050W	AIM32	0.40661	0.723129	-1.81512	65.3389	61.5495	1.0594	1.65582	4	8	t-test	E
YDR142C	PEX7	0.293112	0.64359	-1.81062	68.6904	64.6172	0.808758	1.29754	4	8	t-test	E
YCL006C	YCL006C	0.560682	0.809932	-1.80827	68.8339	64.7466	2.5561	1.24222	4	8	t-test	E
YDR317W	HIM1	0.534541	0.801025	-1.80559	73.0948	68.6494	1.92783	1.85139	4	8	t-test	E
YDR191W	HST4	0.442331	0.748611	-1.80347	71.8785	67.5326	1.4208	1.5993	4	8	t-test	E
YIR002C	MPH1	0.490492	0.778937	-1.80063	64.1554	60.4516	1.9653	1.3631	4	8	t-test	E
YDL211C	YDL211C	0.531169	0.800451	-1.79792	69.2948	65.1595	2.22729	1.407	4	8	t-test	E
YBR280C	SAF1	0.592697	0.830616	-1.79659	67.291	63.3217	2.61856	1.65295	4	8	t-test	E
YBL078C	ATG8	0.384709	0.70775	-1.7959	70.0586	65.8577	1.55383	1.03703	4	8	t-test	E
YNR001C	CIT1	0.367625	0.698361	-1.79292	69.2794	65.1408	1.11731	1.40763	4	8	t-test	E
YDL170W	UGA3	0.573429	0.818218	-1.78902	71.8145	67.4607	2.71158	0.997138	4	8	t-test	E
YOR339C	UBC11	0.429691	0.739749	-1.78783	67.6127	63.6086	1.27964	1.60779	4	8	t-test	E
YOR342C	YOR342C	0.389423	0.710558	-1.78416	71.2491	66.9381	1.53736	1.07944	4	8	t-test	E
YDR011W	SNQ2	0.257044	0.602999	-1.78163	68.618	64.5243	1.12318	0.829103	4	8	t-test	E
YFR009W	GCN20	0.333812	0.672842	-1.78036	66.6609	62.7293	0.251598	1.55994	4	8	t-test	E
YMR191W	SPG5	0.515052	0.790593	-1.77452	70.4675	66.2129	2.19716	1.1644	4	8	t-test	E
YHR111W	UBA4	0.534864	0.801025	-1.77046	58.9688	55.6702	2.02943	1.66619	4	8	t-test	E
YGR093W	YGR093W	0.453139	0.757456	-1.76716	68.193	64.1215	1.58484	1.46	4	8	t-test	E
YIL064W	SEE1	0.561568	0.810743	-1.76312	69.0414	64.8954	2.04428	1.90986	4	8	t-test	E
YHL032C	GUT1	0.530605	0.800253	-1.76039	69.4537	65.2708	1.98201	1.65654	4	8	t-test	E
YDR399W	HPT1	0.196142	0.542057	-1.7571	70.2044	65.9558	0.35491	1.09651	4	8	t-test	E
YKL185W	ASH1	0.551411	0.805576	-1.75649	70.389	66.1244	1.88117	1.95087	4	8	t-test	E
YHL021C	AIM17	0.270482	0.618568	-1.7538	70.3446	66.0813	0.715536	1.20963	4	8	t-test	E
YER109C	FLO8	0.28182	0.63182	-1.75254	69.9506	65.719	1.26104	0.668316	4	8	t-test	E
YBL055C	YBL055C	0.507697	0.788339	-1.75051	72.4956	68.0497	1.90908	1.49906	4	8	t-test	E
YDR112W	IRC2	0.357235	0.688905	-1.74486	72.218	67.7901	0.954121	1.40725	4	8	t-test	E
YBR278W	DPB3	0.513681	0.789377	-1.74002	66.9125	62.923	2.23755	0.893973	4	8	t-test	E
YLR207W	HRD3	0.406358	0.723129	-1.73885	72.855	68.3684	1.19808	1.47309	4	8	t-test	E
YDR216W	ADR1	0.53556	0.801025	-1.73579	71.3395	66.9766	2.10773	1.48144	4	8	t-test	E
YNL072W	RNH201	0.357548	0.688905	-1.73503	71.5687	67.186	1.5064	0.729618	4	8	t-test	E
YCL038C	ATG22	0.359899	0.690971	-1.73254	72.4583	67.9991	1.39986	0.977911	4	8	t-test	E
YOR114W	YOR114W	0.557056	0.808199	-1.73248	70.3455	66.0625	2.25321	1.51599	4	8	t-test	E
YDL123W	SNA4	0.655542	0.865791	-1.72657	73.234	68.7046	3.19264	1.59741	4	8	t-test	E
YBR103W	SIF2	0.388817	0.710004	-1.72561	46.1299	43.8616	1.51937	0.983224	4	8	t-test	E
YER060W	FCY21	0.481124	0.772386	-1.72155	71.3818	67.0023	1.95545	1.05463	4	8	t-test	E
YJR127C	RSF2	0.519857	0.793368	-1.7193	70.9023	66.5608	1.90065	1.55612	4	8	t-test	E
YGL139W	FLC3	0.363022	0.693772	-1.70644	71.942	67.502	1.08905	1.30021	4	8	t-test	E
YBL031W	SHE1	0.730899	0.905347	-1.69924	55.4585	52.3875	3.41274	3.06179	4	8	t-test	E
YLR124W	YLR124W	0.470852	0.766577	-1.69921	68.1869	64.0536	1.65152	1.39047	4	8	t-test	E
YAR028W	YAR028W	0.61039	0.844062	-1.69733	73.3652	68.798	2.50117	1.79592	4	8	t-test	E
YAL010C	MDM10	0.776018	0.922727	-1.69729	35.6425	34.2235	2.64259	4.73204	4	8	t-test	E
YCL056C	PEX34	0.324112	0.669678	-1.69438	72.0616	67.6005	1.22575	0.943781	4	8	t-test	E
YDR282C	YDR282C	0.438853	0.746553	-1.69338	72.3218	67.8381	1.24251	1.55087	4	8	t-test	E
YBR250W	SPO23	0.583254	0.826031	-1.6909	70.2207	65.91	2.49377	1.34	4	8	t-test	E
YOR351C	MEK1	0.625552	0.853301	-1.68929	71.2214	66.8258	2.51019	1.98936	4	8	t-test	E
YGR244C	LSC2	0.601894	0.839381	-1.6865	69.6632	65.3951	2.2741	1.9362	4	8	t-test	E
YOL091W	SPO21	0.221177	0.568722	-1.68533	67.8973	63.7755	0.968409	0.733488	4	8	t-test	E
YLL016W	SDC25	0.255901	0.602425	-1.68383	70.799	66.4337	0.860014	1.00627	4	8	t-test	E
YNR034W	SOL1	0.443321	0.748991	-1.68055	66.5721	62.5565	1.69561	1.04609	4	8	t-test	E
YNR044W	AGA1	0.333457	0.672842	-1.67598	66.4496	62.44	1.05732	1.15385	4	8	t-test	E
YPR045C	THP3	0.436135	0.74417	-1.67227	45.8777	43.5815	1.47679	1.29149	4	8	t-test	E
YHR159W	TDA11	0.475509	0.769389	-1.67104	67.7032	63.5844	1.54896	1.48406	4	8	t-test	E
YOL103W	ITR2	0.47907	0.771137	-1.67069	68.1093	63.9564	1.3132	1.69904	4	8	t-test	E
YPR185W	ATG13	0.428199	0.739268	-1.67017	63.5465	59.7738	1.64237	0.974666	4	8	t-test	E
YIR037W	HYR1	0.34623	0.679207	-1.66947	69.9897	65.6787	0.929515	1.29244	4	8	t-test	E
YML109W	ZDS2	0.3338	0.672842	-1.6685	71.8022	67.339	0.607692	1.38891	4	8	t-test	E
YPL086C	ELP3	0.415055	0.731368	-1.66214	48.7357	46.1918	1.5023	1.08844	4	8	t-test	E
YER028C	MIG3	0.0502555	0.308006	-1.66073	71.1314	66.7171	0.533377	0.436117	4	8	t-test	E
YDR284C	DPP1	0.33537	0.673921	-1.65188	71.568	67.1092	0.546912	1.39633	4	8	t-test	E
YAL028W	FRT2	0.546156	0.804041	-1.65028	67.6704	63.5354	2.24791	1.08543	4	8	t-test	E
YGR084C	MRP13	0.545279	0.804041	-1.64666	67.905	63.7471	2.0673	1.41342	4	8	t-test	E
YFR030W	MET10	0.426728	0.738826	-1.64215	66.9663	62.8826	0.530476	1.73095	4	8	t-test	E
YAL056W	GPB2	0.473088	0.76793	-1.63808	70.1586	65.8048	0.6544	1.90513	4	8	t-test	E
YHL005C	YHL005C	0.826016	0.942447	-1.62812	39.5406	37.7329	3.10796	5.95619	4	8	t-test	E
YBR064W	YBR064W	0.551391	0.805576	-1.62781	69.8993	65.5576	1.73968	1.81103	4	8	t-test	E
YKL150W	MCR1	0.463247	0.762912	-1.62517	69.9697	65.6198	1.5445	1.31534	4	8	t-test	E
YDR321W	ASP1	0.327364	0.669965	-1.62484	73.3433	68.7115	0.617588	1.32265	4	8	t-test	E
YGR138C	TPO2	0.337698	0.675236	-1.62066	71.3805	66.9087	1.26488	0.837826	4	8	t-test	E
YPR158W	CUR1	0.387132	0.708908	-1.6171	69.4143	65.1033	1.32165	1.0676	4	8	t-test	E
YGR049W	SCM4	0.43231	0.742676	-1.61493	72.1677	67.6249	1.35651	1.29831	4	8	t-test	E
YER091C-A	YER091C-A	0.230639	0.579677	-1.61401	69.7894	65.4442	0.798106	0.894184	4	8	t-test	E
YDL160C	DHH1	0.718577	0.900123	-1.61392	2.60979	3.87121	0.879346	3.87121	4	8	t-test	E
YGR203W	YCH1	0.4855	0.775006	-1.61237	70.5035	66.0973	1.61681	1.3718	4	8	t-test	E
YOR094W	ARF3	0.472628	0.767477	-1.61018	70.7344	66.3069	1.38028	1.51373	4	8	t-test	E
YGL221C	NIF3	0.60809	0.843069	-1.61007	65.0064	61.0569	2.68515	1.00344	4	8	t-test	E
YLR281C	YLR281C	0.427698	0.739268	-1.60771	67.3831	63.233	1.25847	1.35205	4	8	t-test	E
YCL033C	MXR2	0.521673	0.7946	-1.6056	71.631	67.1245	1.79035	1.45057	4	8	t-test	E
YCL012W	YCL012W	0.569108	0.814927	-1.60393	71.4771	66.9819	2.3632	1.00909	4	8	t-test	E
YML029W	USA1	0.469552	0.766024	-1.59928	71.3075	66.8221	1.47516	1.38743	4	8	t-test	E
YNL280C	ERG24	0.434377	0.743552	-1.59306	70.4269	66.0093	1.43644	1.18321	4	8	t-test	E
YOR029W	YOR029W	0.425882	0.738733	-1.58685	71.3516	66.8512	1.07911	1.44622	4	8	t-test	E
YNR055C	HOL1	0.487207	0.776853	-1.58673	66.8031	62.6822	1.84316	0.953593	4	8	t-test	E
YCL011C	GBP2	0.584211	0.826107	-1.58646	65.4279	61.4215	2.11752	1.63669	4	8	t-test	E
YBR276C	PPS1	0.371159	0.699536	-1.58513	71.0548	66.5776	0.8991	1.31457	4	8	t-test	E
YER042W	MXR1	0.235203	0.584169	-1.57965	71.9873	67.4273	0.590105	1.00827	4	8	t-test	E
YFL021W	GAT1	0.471777	0.766987	-1.57343	68.6236	64.3386	0.300098	1.88053	4	8	t-test	E
YER113C	TMN3	0.622741	0.851569	-1.57309	67.315	63.1389	2.74981	0.985092	4	8	t-test	E
YGL034C	YGL034C	0.490721	0.778937	-1.56472	73.2882	68.6059	1.45015	1.49079	4	8	t-test	E
YDL175C	AIR2	0.513887	0.789377	-1.56224	71.1193	66.6157	1.5686	1.53824	4	8	t-test	E
YJR039W	YJR039W	0.507118	0.788127	-1.55797	69.4774	65.107	0.831493	1.9201	4	8	t-test	E
YDR067C	OCA6	0.537645	0.801025	-1.55557	65.5462	61.5016	1.79548	1.47444	4	8	t-test	E
YLR112W	YLR112W	0.614772	0.847957	-1.55511	69.881	65.4743	2.52982	1.29668	4	8	t-test	E
YBL101C	ECM21	0.521791	0.7946	-1.55137	73.8681	69.1252	1.51475	1.62375	4	8	t-test	E
YJR106W	ECM27	0.518018	0.792717	-1.54833	71.072	66.5596	1.93248	1.02092	4	8	t-test	E
YDL128W	VCX1	0.512368	0.789377	-1.5475	72.3503	67.7305	1.33882	1.68841	4	8	t-test	E
YPL072W	UBP16	0.482569	0.772586	-1.54678	69.4755	65.095	1.46548	1.38882	4	8	t-test	E
YKR047W	YKR047W	0.500838	0.78394	-1.5438	67.3779	63.1697	1.84362	0.982508	4	8	t-test	E
YGL164C	YRB30	0.353939	0.685724	-1.5414	73.427	68.7117	0.522591	1.35938	4	8	t-test	E
YML123C	PHO84	0.351468	0.684038	-1.54129	70.4613	65.9935	0.257488	1.40086	4	8	t-test	E
YGL027C	CWH41	0.500907	0.78394	-1.53915	71.7129	67.1386	1.46099	1.50292	4	8	t-test	E
YDR369C	XRS2	0.617624	0.848869	-1.53714	46.0557	43.6209	1.65582	2.27491	4	8	t-test	E
YDR132C	YDR132C	0.535572	0.801025	-1.5338	72.4139	67.7763	1.69857	1.51816	4	8	t-test	E
YDR502C	SAM2	0.456281	0.75881	-1.52881	68.2711	63.9746	0.805266	1.64395	4	8	t-test	E
YLR180W	SAM1	0.311965	0.657864	-1.52722	66.328	62.1922	0.743954	1.12342	4	8	t-test	E
YDR107C	TMN2	0.538493	0.801025	-1.52208	70.4125	65.9311	0.979403	1.99105	4	8	t-test	E
YNL180C	RHO5	0.264981	0.611885	-1.52207	57.473	54.0715	0.418554	1.10432	4	8	t-test	E
YDR420W	HKR1	0.523904	0.795941	-1.51641	70.1927	65.7245	1.44497	1.63113	4	8	t-test	E
YGL118C	YGL118C	0.559121	0.809371	-1.51365	72.5492	67.8817	1.22329	2.00186	4	8	t-test	E
YBL098W	BNA4	0.657758	0.866593	-1.51245	69.3002	64.9028	2.14685	2.30405	4	8	t-test	E
YKL020C	SPT23	0.505381	0.787785	-1.50268	72.0573	67.4209	1.6656	1.23056	4	8	t-test	E
YDR270W	CCC2	0.396562	0.717394	-1.50228	70.6735	66.1522	1.37212	0.820475	4	8	t-test	E
YDR424C	DYN2	0.426387	0.738733	-1.49608	69.955	65.488	1.14358	1.27469	4	8	t-test	E
YDL210W	UGA4	0.500301	0.78394	-1.49191	69.8697	65.406	1.35856	1.50246	4	8	t-test	E
YBR165W	UBS1	0.446579	0.752292	-1.48725	68.8714	64.4867	1.34926	1.24402	8	16	t-test	E
YDL226C	GCS1	0.477541	0.770243	-1.48366	47.4302	44.8316	1.12971	1.5244	4	8	t-test	E
YDL215C	GDH2	0.59213	0.830616	-1.48285	71.0687	66.4966	2.22554	1.23661	4	8	t-test	E
YLL052C	AQY2	0.178901	0.526141	-1.4825	70.935	66.3737	0.769271	0.57448	4	8	t-test	E
YCR015C	YCR015C	0.34254	0.677472	-1.48238	73.566	68.7851	0.860592	1.11175	4	8	t-test	E
YIL037C	PRM2	0.456307	0.75881	-1.48161	67.7535	63.4569	0.810138	1.58197	4	8	t-test	E
YMR174C	PAI3	0.492983	0.780188	-1.47789	68.7382	64.3561	1.5004	1.28946	4	8	t-test	E
YMR057C	YMR057C	0.31591	0.662316	-1.47756	68.2928	63.9475	0.934508	0.944971	4	8	t-test	E
YHR109W	CTM1	0.64819	0.863164	-1.47708	70.426	65.9022	2.6528	1.37092	4	8	t-test	E
YBL043W	ECM13	0.690979	0.888641	-1.47666	72.9291	68.196	3.07665	1.524	4	8	t-test	E
YDR483W	KRE2	0.544497	0.803267	-1.46939	68.6854	64.2999	1.92237	1.26568	8	16	t-test	E
YCL042W	YCL042W	0.383911	0.707205	-1.4675	72.6413	67.9239	0.672379	1.33681	4	8	t-test	E
YKR080W	MTD1	0.50115	0.78403	-1.46717	70.5882	66.0418	1.02653	1.68005	4	8	t-test	E
YOR266W	PNT1	0.438979	0.746553	-1.46295	71.0178	66.4317	0.979772	1.40033	4	8	t-test	E
YDR134C	YDR134C	0.420857	0.735917	-1.45854	72.1122	67.4308	1.12711	1.2056	4	8	t-test	E
YLR143W	DPH6	0.283065	0.633939	-1.45689	66.36	62.1571	0.442213	1.09417	4	8	t-test	E
YML007W	YAP1	0.635621	0.855981	-1.45586	66.5069	62.2908	2.35678	1.58971	4	8	t-test	E
YDL216C	RRI1	0.534423	0.801025	-1.45302	70.902	66.3165	1.74083	1.26379	4	8	t-test	E
YMR172C-A	YMR172C-A	0.601972	0.839381	-1.45005	70.3238	65.7838	1.91349	1.71179	4	8	t-test	E
YER152C	YER152C	0.489721	0.778937	-1.4475	71.4173	66.7837	0.829824	1.68032	4	8	t-test	E
YOR269W	PAC1	0.448067	0.754143	-1.4435	60.7096	56.966	1.07697	1.35299	4	8	t-test	E
YOL028C	YAP7	0.53934	0.801242	-1.44266	68.9549	64.5224	1.67914	1.36491	4	8	t-test	E
YLR285W	NNT1	0.538999	0.801242	-1.44227	69.6468	65.1561	1.73069	1.29354	4	8	t-test	E
YLR190W	MMR1	0.508255	0.788339	-1.44218	45.8458	43.3415	1.05375	1.66614	4	8	t-test	E
YKL098W	MTC2	0.827288	0.942447	-1.43805	38.9354	37.004	5.3596	2.99153	4	8	t-test	E
YMR023C	MSS1	0.499396	0.78394	-1.43249	67.7928	63.4479	0.364698	1.81923	4	8	t-test	E
YIL167W	SDL1	0.492491	0.78015	-1.43229	70.1363	65.5956	1.25366	1.4371	4	8	t-test	E
YDR093W	DNF2	0.437831	0.745862	-1.42491	71.943	67.2448	1.03295	1.30903	4	8	t-test	E
YOR153W	PDR5	0.551185	0.805576	-1.42418	70.91	66.2973	1.83944	1.20263	4	8	t-test	E
YKR013W	PRY2	0.65687	0.865906	-1.42364	69.7804	65.2616	2.26022	1.92387	4	8	t-test	E
YNL081C	SWS2	0.711448	0.899129	-1.41135	55.5617	52.2182	2.131	2.7808	4	8	t-test	E
YGR210C	YGR210C	0.509441	0.788339	-1.4111	68.6799	64.2414	1.38591	1.38939	4	8	t-test	E
YCR019W	MAK32	0.362596	0.693572	-1.40968	70.5375	65.9426	1.05756	0.923768	4	8	t-test	E
YCL064C	CHA1	0.312035	0.657864	-1.39952	72.5024	67.7342	0.49744	1.10724	4	8	t-test	E
YGL062W	PYC1	0.380767	0.70518	-1.39897	73.9036	69.018	0.900814	1.12774	4	8	t-test	E
YBL054W	TOD6	0.457089	0.75951	-1.39433	72.905	68.0985	1.12902	1.28428	4	8	t-test	E
YDR222W	YDR222W	0.62396	0.852409	-1.39162	71.9896	67.257	2.4618	0.799342	4	8	t-test	E
YMR141C	YMR141C	0.505408	0.787785	-1.3868	71.4487	66.7569	1.71869	0.783303	4	8	t-test	E
YJL045W	YJL045W	0.540753	0.801291	-1.38632	70.1809	65.5944	1.54183	1.40476	4	8	t-test	E
YLR283W	YLR283W	0.642471	0.860216	-1.37591	70.6151	65.9829	2.4982	1.08358	4	8	t-test	E
YMR183C	SSO2	0.552493	0.806552	-1.36957	55.4665	52.0927	1.76754	1.1725	4	8	t-test	E
YHR096C	HXT5	0.571926	0.8169	-1.36845	70.9008	66.2379	1.94601	1.07486	4	8	t-test	E
YDL233W	MFG1	0.468963	0.765662	-1.36728	71.9199	67.1708	0.789001	1.49537	4	8	t-test	E
YMR138W	CIN4	0.430455	0.740445	-1.36588	69.3414	64.8063	1.34822	0.805077	4	8	t-test	E
YOR138C	RUP1	0.517266	0.792267	-1.36512	70.5742	65.9355	1.2459	1.47087	4	8	t-test	E
YHR206W	SKN7	0.426251	0.738733	-1.36338	66.9357	62.599	1.06905	1.13828	4	8	t-test	E
YHR154W	RTT107	0.593994	0.831949	-1.36045	60.6891	56.8711	1.92696	1.35619	4	8	t-test	E
YLL041C	SDH2	0.514674	0.790299	-1.35897	69.8174	65.2361	1.37719	1.33088	4	8	t-test	E
YHR057C	CPR2	0.474185	0.768238	-1.35876	69.0209	64.5059	1.16897	1.28203	4	8	t-test	E
YDR215C	YDR215C	0.457683	0.759518	-1.35816	70.912	66.2387	1.28289	1.07484	4	8	t-test	E
YMR188C	MRPS17	0.619366	0.849147	-1.35716	70.7694	66.1071	1.99299	1.5538	4	8	t-test	E
YCL039W	GID7	0.477026	0.769895	-1.35647	71.6721	66.9338	0.631685	1.56942	4	8	t-test	E
YLR368W	MDM30	0.472334	0.767477	-1.34883	68.313	63.8481	0.651393	1.53446	4	8	t-test	E
YDL201W	TRM8	0.480068	0.771938	-1.34695	70.4178	65.7755	1.45311	0.963763	4	8	t-test	E
YLR252W	YLR252W	0.499469	0.78394	-1.34668	70.6139	65.955	0.883662	1.56154	4	8	t-test	E
YGR249W	MGA1	0.615507	0.848084	-1.34388	69.8796	65.2793	2.30016	0.821423	4	8	t-test	E
YNL324W	YNL324W	0.457399	0.75951	-1.34298	70.707	66.0368	0.288266	1.54763	4	8	t-test	E
YKL200C	YKL200C	0.504174	0.787167	-1.33082	67.7834	63.3462	1.36278	1.22087	4	8	t-test	E
YHR079C-B	YHR079C-B	0.527821	0.797967	-1.32236	69.8871	65.2665	1.58125	1.09694	4	8	t-test	E
YHR030C	SLT2	0.618161	0.848869	-1.32175	69.1642	64.6034	1.91782	1.52864	4	8	t-test	E
YLR120C	YPS1	0.580916	0.823905	-1.31977	68.9308	64.3876	1.65819	1.45464	4	8	t-test	E
YML118W	NGL3	0.55947	0.809371	-1.31881	70.0514	65.4139	1.82099	0.988026	4	8	t-test	E
YDL177C	YDL177C	0.545891	0.804041	-1.31502	73.919	68.9552	1.51482	1.31391	4	8	t-test	E
YJL212C	OPT1	0.551999	0.806108	-1.31481	65.8749	61.5823	1.71486	1.09055	4	8	t-test	E
YKR066C	CCP1	0.532736	0.801025	-1.31385	69.7435	65.1271	1.1619	1.52918	4	8	t-test	E
YML037C	YML037C	0.463538	0.762955	-1.31178	71.303	66.5545	1.05836	1.24153	4	8	t-test	E
YJL135W	YJL135W	0.545759	0.804041	-1.31082	69.0784	64.5147	1.2676	1.52843	4	8	t-test	E
YDL239C	ADY3	0.688485	0.887321	-1.30919	68.4727	63.9581	2.29756	1.97225	4	8	t-test	E
YMR040W	YET2	0.588246	0.827099	-1.30674	71.0806	66.3461	2.06096	0.766349	4	8	t-test	E
YCL036W	GFD2	0.467824	0.765662	-1.30478	70.9187	66.1959	0.986663	1.30093	4	8	t-test	E
YHR035W	YHR035W	0.577305	0.820781	-1.30309	70.5932	65.8961	0.803505	1.92759	4	8	t-test	E
YER137C	YER137C	0.377675	0.703138	-1.30198	70.2293	65.5615	1.13771	0.685087	4	8	t-test	E
YDR363W	ESC2	0.413421	0.72982	-1.30065	56.8941	53.338	1.08819	0.958105	4	8	t-test	E
YCR063W	BUD31	0.802826	0.935342	-1.29869	3.67993	4.56312	0.58135	4.56312	4	8	t-test	E
YDR511W	ACN9	0.616873	0.848854	-1.29608	67.7597	63.2926	1.71996	1.66156	4	8	t-test	E
YLR303W	MET17	0.333777	0.672842	-1.29443	70.1829	65.512	0.942886	0.756108	4	8	t-test	E
YJL062W	LAS21	0.712532	0.899574	-1.29064	65.5756	61.2858	2.75779	1.72235	4	8	t-test	E
YMR018W	YMR018W	0.547006	0.804041	-1.29057	70.473	65.7744	1.41556	1.37197	4	8	t-test	E
YBL107C	MIX23	0.567075	0.814019	-1.28605	72.5546	67.6782	1.59529	1.3225	4	8	t-test	E
YCR089W	FIG2	0.46136	0.761442	-1.28455	72.3355	67.476	0.237949	1.49856	4	8	t-test	E
YMR209C	YMR209C	0.416278	0.732224	-1.28372	70.2135	65.5302	0.782286	1.18752	4	8	t-test	E
YER184C	YER184C	0.548134	0.804232	-1.28048	70.8025	66.0671	0.872045	1.7057	4	8	t-test	E
YLR280C	YLR280C	0.377512	0.703138	-1.27948	67.3902	62.9387	0.79193	1.04177	4	8	t-test	E
YLR307W	CDA1	0.550755	0.805576	-1.27913	69.8412	65.1848	0.970568	1.67529	4	8	t-test	E
YCL055W	KAR4	0.367423	0.698361	-1.27833	71.0098	66.2552	0.849463	0.963362	4	8	t-test	E
YDR351W	SBE2	0.539783	0.801255	-1.27328	73.5916	68.6169	0.857079	1.65735	4	8	t-test	E
YGL157W	ARI1	0.537022	0.801025	-1.27209	72.6326	67.7368	1.46432	1.20586	4	8	t-test	E
YJL178C	ATG27	0.744613	0.909605	-1.26914	64.2337	60.0361	3.235	1.60629	4	8	t-test	E
YMR031W-A	YMR031W-A	0.671757	0.876706	-1.26409	71.1176	66.3409	2.28292	1.56108	4	8	t-test	E
YDR508C	GNP1	0.400299	0.720115	-1.26284	69.3468	64.7168	1.14096	0.738529	4	8	t-test	E
YJL190C	RPS22A	0.540053	0.801291	-1.2616	67.2849	62.8258	1.48439	1.17906	4	8	t-test	E
YNL303W	YNL303W	0.598151	0.836109	-1.251	71.7712	66.9279	1.29606	1.73947	4	8	t-test	E
YGR279C	SCW4	0.704627	0.896662	-1.2422	69.9697	65.2688	2.87123	0.895377	4	8	t-test	E
YPL114W	YPL114W	0.668548	0.875479	-1.23806	69.4186	64.7599	2.08776	1.68136	4	8	t-test	E
YGL035C	MIG1	0.56323	0.812097	-1.2361	66.0982	61.7147	1.50795	1.27012	4	8	t-test	E
YDR250C	YDR250C	0.516288	0.791343	-1.23504	70.8135	66.0355	1.13992	1.3158	4	8	t-test	E
YGR027C	RPS25A	0.523987	0.795941	-1.23422	58.5007	54.7496	1.48424	0.978233	4	8	t-test	E
YHR121W	LSM12	0.500386	0.78394	-1.23367	67.9047	63.3683	1.26169	1.1106	4	8	t-test	E
YOR347C	PYK2	0.458834	0.759844	-1.23333	70.8792	66.0942	0.847168	1.2447	4	8	t-test	E
YIL050W	PCL7	0.651796	0.863837	-1.23134	65.1841	60.8726	2.04226	1.4897	4	8	t-test	E
YBR204C	LDH1	0.592589	0.830616	-1.22951	71.9398	67.0628	1.44258	1.54567	4	8	t-test	E
YPR138C	MEP3	0.66047	0.868661	-1.22707	67.0034	62.5361	1.02476	2.29095	4	8	t-test	E
YIR042C	YIR042C	0.572499	0.817441	-1.22662	69.3354	64.6731	0.658293	1.81688	4	8	t-test	E
YIL157C	COA1	0.677137	0.879308	-1.22622	69.9166	65.2054	2.46034	1.15262	4	8	t-test	E
YBR269C	FMP21	0.672152	0.876946	-1.22535	68.7543	64.1393	2.38923	1.20027	4	8	t-test	E
YLR361C	DCR2	0.699098	0.892404	-1.21307	69.1234	64.4664	2.34553	1.72835	4	8	t-test	E
YMR096W	SNZ1	0.62562	0.853301	-1.21272	71.2854	66.4476	2.09402	0.902389	4	8	t-test	E
YNL305C	BXI1	0.638631	0.857787	-1.21238	67.1159	62.6258	1.70669	1.66568	4	8	t-test	E
YOL086C	ADH1	0.626358	0.853758	-1.21192	62.406	58.3085	2.03559	1.0548	4	8	t-test	E
YOR230W	WTM1	0.340806	0.676761	-1.21085	70.1631	65.4173	0.819877	0.806683	4	8	t-test	E
YPL022W	RAD1	0.439273	0.746553	-1.20806	68.5334	63.921	1.09469	0.915692	4	8	t-test	E
YOR363C	PIP2	0.646317	0.862366	-1.20761	72.1497	67.2351	1.39699	1.95818	4	8	t-test	E
YLR136C	TIS11	0.611399	0.84502	-1.20289	70.4028	65.6297	1.30848	1.72635	4	8	t-test	E
YDL218W	YDL218W	0.554442	0.80753	-1.19421	71.9361	67.027	0.858934	1.60349	4	8	t-test	E
YER030W	CHZ1	0.31702	0.663658	-1.18926	71.053	66.2132	0.683164	0.822564	4	8	t-test	E
YOR163W	DDP1	0.519057	0.792717	-1.18796	71.8855	66.9749	1.05697	1.30885	4	8	t-test	E
YKR104W	YKR104W	0.562683	0.811635	-1.18681	66.6294	62.1565	0.848162	1.63775	4	8	t-test	E
YFL055W	AGP3	0.523669	0.795941	-1.18644	72.1443	67.2107	0.799357	1.47031	4	8	t-test	E
YEL043W	YEL043W	0.439508	0.746617	-1.18556	69.6631	64.9358	1.04246	0.936774	4	8	t-test	E
YLR251W	SYM1	0.553269	0.807129	-1.18407	69.428	64.719	1.42965	1.15898	4	8	t-test	E
YIR030C	DCG1	0.530952	0.800451	-1.18283	71.3162	66.4485	1.24726	1.20631	4	8	t-test	E
YLR257W	YLR257W	0.635701	0.855981	-1.1733	69.7766	65.0287	1.79152	1.43076	4	8	t-test	E
YDR374C	PHO92	0.743446	0.909482	-1.1729	71.489	66.5978	1.89497	2.68126	4	8	t-test	E
YPL008W	CHL1	0.473712	0.768173	-1.17275	64.5507	60.2383	0.764102	1.26128	4	8	t-test	E
YJL083W	TAX4	0.698928	0.892404	-1.16977	69.9055	65.1435	2.11119	1.8466	4	8	t-test	E
YMR210W	YMR210W	0.506441	0.787785	-1.16573	71.0909	66.2263	0.797683	1.36549	4	8	t-test	E
YBR288C	APM3	0.714094	0.899788	-1.1649	62.9823	58.7936	2.53423	1.51068	4	8	t-test	E
YGR086C	PIL1	0.633038	0.855981	-1.16455	66.8968	62.3811	1.94988	1.12661	4	8	t-test	E
YER035W	EDC2	0.543737	0.803267	-1.16283	71.289	66.4052	1.43558	1.0223	4	8	t-test	E
YBR045C	GIP1	0.506111	0.787785	-1.15968	68.6246	63.9603	0.863412	1.32216	4	8	t-test	E
YDR144C	MKC7	0.540383	0.801291	-1.1564	70.3421	65.5314	0.98274	1.40867	4	8	t-test	E
YIR043C	YIR043C	0.564136	0.812109	-1.15575	70.7563	65.9105	1.24004	1.36011	4	8	t-test	E
YPR054W	SMK1	0.435656	0.74417	-1.15436	65.5502	61.1375	0.972619	0.939462	4	8	t-test	E
YGR039W	YGR039W	0.555002	0.80753	-1.15277	72.5769	67.5764	1.38004	1.15521	4	8	t-test	E
YDR509W	YDR509W	0.537724	0.801025	-1.15044	69.0061	64.3014	0.829006	1.46487	4	8	t-test	E
YLR416C	YLR416C	0.678201	0.879958	-1.14875	69.9008	65.12	2.32753	1.04783	4	8	t-test	E
YGR235C	MIC26	0.667591	0.875309	-1.14746	69.2917	64.5605	2.11441	1.28416	4	8	t-test	E
YER024W	YAT2	0.405757	0.722919	-1.13921	71.9094	66.9522	0.961619	0.795306	4	8	t-test	E
YDR535C	YDR535C	0.524579	0.79627	-1.13301	71.3427	66.4271	0.625755	1.45891	4	8	t-test	E
YOR352W	TFB6	0.603107	0.840184	-1.12975	71.8046	66.8474	1.05245	1.66937	4	8	t-test	E
YGL019W	CKB1	0.602956	0.840184	-1.12786	57.6467	53.8694	0.954867	1.71139	4	8	t-test	E
YFL052W	YFL052W	0.576084	0.820602	-1.12774	72.2525	67.2561	0.268588	1.74891	4	8	t-test	E
YBR016W	YBR016W	0.549556	0.805039	-1.12447	70.8562	65.9733	0.652848	1.54439	4	8	t-test	E
YLR137W	RKM5	0.615688	0.848084	-1.12378	68.2892	63.62	1.68364	1.20407	4	8	t-test	E
YBR046C	ZTA1	0.499071	0.78394	-1.12279	71.0911	66.1871	0.537311	1.37257	4	8	t-test	E
YNL134C	YNL134C	0.616698	0.848854	-1.12087	65.5625	61.1182	0.685672	1.8744	4	8	t-test	E
YJR128W	YJR128W	0.537023	0.801025	-1.11802	68.7011	63.9922	1.42635	0.850556	4	8	t-test	E
YKR033C	YKR033C	0.671762	0.876706	-1.11149	69.6632	64.868	1.66079	1.76221	4	8	t-test	E
YER097W	YER097W	0.384174	0.70738	-1.10806	71.3794	66.4379	0.954478	0.644426	4	8	t-test	E
YOR376W	YOR376W	0.305697	0.655066	-1.10075	68.3647	63.668	0.597383	0.756809	4	8	t-test	E
YGL077C	HNM1	0.392256	0.712352	-1.09921	72.1276	67.1155	0.51445	1.01928	4	8	t-test	E
YIL098C	FMC1	0.455265	0.758775	-1.09393	66.9577	62.3722	1.01709	0.8734	4	8	t-test	E
YGL109W	YGL109W	0.507832	0.788339	-1.09376	72.4936	67.446	0.823885	1.24885	4	8	t-test	E
YOL042W	NGL1	0.587834	0.827099	-1.09362	68.1754	63.488	1.60056	0.942926	4	8	t-test	E
YLR267W	BOP2	0.711667	0.899138	-1.0929	69.5285	64.7275	2.25101	1.57325	4	8	t-test	E
YGL205W	POX1	0.645932	0.862272	-1.08496	68.2971	63.5916	1.74882	1.31375	4	8	t-test	E
YOR013W	IRC11	0.651894	0.863837	-1.08451	71.0911	66.152	1.99201	0.969801	4	8	t-test	E
YCR060W	TAH1	0.709586	0.898117	-1.07976	72.2575	67.2168	2.20757	1.54185	4	8	t-test	E
YPR083W	MDM36	0.651231	0.863837	-1.07772	66.8181	62.2294	1.45902	1.641	4	8	t-test	E
YMR158C-B	YMR158C-B	0.715523	0.900123	-1.07254	71.7552	66.7497	2.28213	1.50398	4	8	t-test	E
YBR229C	ROT2	0.587433	0.827099	-1.0711	71.2344	66.2711	1.08289	1.44273	4	8	t-test	E
YML081C-A	ATP18	0.63668	0.855981	-1.07059	49.6974	46.531	1.43516	1.51919	4	8	t-test	E
YDL146W	LDB17	0.690279	0.888281	-1.07036	71.6531	66.6542	2.13425	1.28206	4	8	t-test	E
YER163C	GCG1	0.58411	0.826107	-1.06433	73.1585	68.0284	1.07501	1.41522	4	8	t-test	E
YEL068C	YEL068C	0.470028	0.766306	-1.06257	71.2194	66.2496	0.605066	1.16885	4	8	t-test	E
YLR091W	GEP5	0.704838	0.896662	-1.0623	69.7612	64.9127	2.24132	1.31897	4	8	t-test	E
YGR163W	GTR2	0.785244	0.927358	-1.06159	56.5412	52.7954	2.09827	2.89547	4	8	t-test	E
YDR109C	YDR109C	0.617894	0.848869	-1.06023	72.6209	67.5319	1.17877	1.54769	4	8	t-test	E
YPL051W	ARL3	0.607562	0.843054	-1.05693	68.8431	64.0664	1.09815	1.52498	4	8	t-test	E
YBL011W	SCT1	0.709127	0.897803	-1.05669	61.6844	57.5049	2.10497	1.57809	4	8	t-test	E
YLR250W	SSP120	0.550035	0.805463	-1.05556	70.3503	65.4465	1.49671	0.573591	4	8	t-test	E
YCR049C	YCR049C	0.645942	0.862272	-1.05461	72.5804	67.4897	0.943762	1.84379	4	8	t-test	E
YOL062C	APM4	0.566869	0.814019	-1.05274	73.0432	67.9121	1.50612	0.751364	4	8	t-test	E
YDR453C	TSA2	0.467946	0.765662	-1.05092	71.3527	66.361	1.18103	0.564082	4	8	t-test	E
YMR285C	NGL2	0.629718	0.855241	-1.04976	69.5918	64.746	1.52651	1.31391	4	8	t-test	E
YPL055C	LGE1	0.548722	0.804258	-1.04576	51.2839	47.9623	0.744044	1.38255	4	8	t-test	E
YLR126C	YLR126C	0.539585	0.801242	-1.0444	70.7348	65.7887	0.974067	1.21336	4	8	t-test	E
YEL056W	HAT2	0.608967	0.843353	-1.04389	70.5851	65.651	1.23877	1.40882	4	8	t-test	E
YJL137C	GLG2	0.571609	0.816722	-1.04288	70.4119	65.4914	1.30309	1.09269	4	8	t-test	E
YBR018C	GAL7	0.678907	0.880604	-1.04053	73.3927	68.2212	1.27567	1.90691	4	8	t-test	E
YDL167C	NRP1	0.591929	0.830616	-1.04051	71.2079	66.2188	1.53068	0.924795	4	8	t-test	E
YDR055W	PST1	0.634935	0.855981	-1.03999	69.905	65.0241	1.75936	0.996474	4	8	t-test	E
YDL185W	VMA1	0.648265	0.863164	-1.03621	73.0681	67.9197	1.94262	0.752392	4	8	t-test	E
YFR057W	YFR057W	0.724561	0.903044	-1.03487	72.5529	67.4464	2.01526	1.83322	4	8	t-test	E
YPL212C	PUS1	0.692841	0.88868	-1.03368	69.6371	64.7728	1.97169	1.4183	4	8	t-test	E
YBR101C	FES1	0.636131	0.855981	-1.03343	68.3847	63.6247	1.55376	1.29336	4	8	t-test	E
YOR154W	SLP1	0.720422	0.900263	-1.02924	68.8297	64.0287	2.16961	1.55975	4	8	t-test	E
YER188W	YER188W	0.601502	0.839381	-1.02865	73.6526	68.4485	1.24084	1.32229	4	8	t-test	E
YBR294W	SUL1	0.699173	0.892404	-1.02151	72.8536	67.7097	1.73141	1.72762	4	8	t-test	E
YER081W	SER3	0.518144	0.792717	-1.02072	72.1539	67.0676	0.264369	1.35783	4	8	t-test	E
YDL089W	NUR1	0.745201	0.909752	-1.01789	71.5915	66.5496	2.33676	1.73892	4	8	t-test	E
YBR226C	YBR226C	0.608363	0.843069	-1.01709	71.1717	66.1641	1.42188	1.15963	4	8	t-test	E
YDR431W	YDR431W	0.494317	0.781424	-1.01645	64.8409	60.3611	1.04793	0.874679	4	8	t-test	E
YOR039W	CKB2	0.737264	0.907385	-1.01334	44.7465	41.9409	2.38354	1.48196	4	8	t-test	E
YDR018C	YDR018C	0.527922	0.797967	-1.01293	72.817	67.6683	0.916851	1.14361	4	8	t-test	E
YCR024C-A	PMP1	0.563578	0.812097	-1.01292	69.4087	64.5445	1.11597	1.16414	4	8	t-test	E
YDL155W	CLB3	0.742968	0.909482	-1.01282	72.0874	66.9994	2.49222	1.41954	4	8	t-test	E
YER051W	JHD1	0.400219	0.720115	-1.01254	72.1059	67.0161	0.557101	0.923501	4	8	t-test	E
YOL031C	SIL1	0.342403	0.677472	-1.0107	70.2192	65.2853	0.715344	0.645235	4	8	t-test	E
YGR069W	YGR069W	0.459142	0.759844	-1.00903	71.3525	66.3224	0.694998	1.01826	4	8	t-test	E
YLR050C	YLR050C	0.31627	0.662415	-1.00692	68.6362	63.8309	0.690672	0.585573	4	8	t-test	E
YLL015W	BPT1	0.587767	0.827099	-0.999185	71.4835	66.4335	0.822081	1.44905	4	8	t-test	E
YER156C	YER156C	0.444897	0.750653	-0.998183	65.4089	60.8649	1.08323	0.443017	4	8	t-test	E
YGL177W	YGL177W	0.585403	0.826946	-0.995868	74.674	69.3547	0.980035	1.34736	4	8	t-test	E
YGL140C	YGL140C	0.696307	0.891432	-0.990458	70.8431	65.8385	0.66864	2.15837	4	8	t-test	E
YGL141W	HUL5	0.609677	0.843891	-0.987419	71.3777	66.3257	1.24638	1.27477	4	8	t-test	E
YBR043C	QDR3	0.679614	0.881251	-0.986141	65.0605	60.5346	1.74248	1.36711	4	8	t-test	E
YDL091C	UBX3	0.699102	0.892404	-0.984861	74.4033	69.0965	1.0516	2.04909	4	8	t-test	E
YFL051C	YFL051C	0.70726	0.897318	-0.981133	69.0645	64.1998	0.943121	2.15158	4	8	t-test	E
YMR199W	CLN1	0.622409	0.851569	-0.980244	71.3915	66.3318	0.876412	1.5727	4	8	t-test	E
YJR115W	YJR115W	0.683871	0.884874	-0.971595	69.2052	64.3201	2.1028	0.58499	4	8	t-test	E
YPR012W	YPR012W	0.623077	0.851753	-0.970547	69.4422	64.5363	1.29387	1.28339	4	8	t-test	E
YDR084C	TVP23	0.622656	0.851569	-0.969676	72.1868	67.051	1.18592	1.36959	4	8	t-test	E
YKL069W	YKL069W	0.370612	0.69939	-0.966266	51.8687	48.4255	0.409509	0.862396	4	8	t-test	E
YFL028C	CAF16	0.751166	0.912348	-0.963615	70.7944	65.7693	1.53308	2.31621	4	8	t-test	E
YFR040W	SAP155	0.64757	0.863164	-0.959539	62.4594	58.1262	1.75752	0.800607	4	8	t-test	E
YHR207C	SET5	0.671137	0.876701	-0.955927	71.8607	66.7395	1.41301	1.52294	4	8	t-test	E
YGL032C	AGA2	0.624472	0.852559	-0.955146	72.1862	67.0372	0.989541	1.47696	4	8	t-test	E
YNL311C	YNL311C	0.540698	0.801291	-0.94674	70.4895	65.4744	1.00035	1.01089	4	8	t-test	E
YDR206W	EBS1	0.403465	0.721568	-0.938091	71.4193	66.3187	0.610117	0.81147	4	8	t-test	E
YJL049W	YJL049W	0.649774	0.863529	-0.937187	71.1413	66.0631	1.09523	1.53628	4	8	t-test	E
YDL130W-A	STF1	0.799898	0.934501	-0.936331	71.8616	66.7224	3.15355	1.33665	4	8	t-test	E
YDR024W	FYV1	0.553633	0.807381	-0.930741	69.2316	64.3068	0.827154	1.16729	4	8	t-test	E
YLR371W	ROM2	0.773868	0.922138	-0.930546	52.717	49.1703	2.61753	1.48879	4	8	t-test	E
YDR261C	EXG2	0.692058	0.88868	-0.927701	70.4266	65.3992	1.86751	1.10688	4	8	t-test	E
YHR028C	DAP2	0.783607	0.926396	-0.924076	65.4084	60.7965	2.50599	1.87976	4	8	t-test	E
YKR076W	ECM4	0.759306	0.916059	-0.921844	71.1013	66.0123	2.53985	1.14814	4	8	t-test	E
YFL027C	GYP8	0.716883	0.900123	-0.916035	70.4349	65.3962	1.97418	1.26699	4	8	t-test	E
YDR122W	KIN1	0.626619	0.853839	-0.914592	72.1038	66.9245	0.429094	1.60813	4	8	t-test	E
YGR266W	YGR266W	0.697486	0.892404	-0.913435	70.8981	65.8184	1.30754	1.71494	4	8	t-test	E
YDR285W	ZIP1	0.405927	0.722919	-0.912465	71.9472	66.779	0.523768	0.835218	4	8	t-test	E
YLR006C	SSK1	0.682574	0.884006	-0.91172	64.639	60.08	1.85692	0.887865	4	8	t-test	E
YLR063W	BMT6	0.684458	0.885364	-0.907917	70.1376	65.1162	1.84295	0.931254	4	8	t-test	E
YDR152W	GIR2	0.733935	0.906534	-0.907621	71.6731	66.5234	1.49527	1.94534	4	8	t-test	E
YIL077C	YIL077C	0.576681	0.820647	-0.904467	67.2331	62.451	0.729945	1.2696	4	8	t-test	E
YNL320W	YNL320W	0.743224	0.909482	-0.897543	65.9043	61.2268	1.86109	1.73139	4	8	t-test	E
YOR317W	FAA1	0.519036	0.792717	-0.897004	65.4496	60.8095	0.597208	1.09917	4	8	t-test	E
YLR001C	YLR001C	0.704271	0.896651	-0.894383	70.2863	65.2402	1.87231	1.1276	4	8	t-test	E
YBL091C	MAP2	0.73662	0.907384	-0.893097	71.2816	66.1512	2.03341	1.39976	4	8	t-test	E
YOL044W	PEX15	0.739594	0.908376	-0.88958	61.7401	57.4028	2.28169	0.955875	4	8	t-test	E
YOR155C	ISN1	0.576411	0.820602	-0.882112	69.9204	64.8935	0.41565	1.33565	4	8	t-test	E
YIR027C	DAL1	0.732656	0.905927	-0.881519	70.3134	65.2532	2.11043	1.12907	4	8	t-test	E
YIR044C	YIR044C	0.774133	0.922138	-0.880168	69.648	64.642	2.45023	1.46144	4	8	t-test	E
YDL161W	ENT1	0.674029	0.877772	-0.878036	72.2945	67.0658	1.21877	1.4828	4	8	t-test	E
YBL063W	KIP1	0.727474	0.903313	-0.877976	73.909	68.5455	1.52068	1.7572	4	8	t-test	E
YDR403W	DIT1	0.721274	0.900263	-0.876517	74.1221	68.7394	1.13327	1.92509	4	8	t-test	E
YDR163W	CWC15	0.657983	0.866593	-0.876319	71.8248	66.6337	0.713046	1.62766	4	8	t-test	E
YER001W	MNN1	0.620736	0.850475	-0.876114	70.4947	65.4144	0.512194	1.4902	4	8	t-test	E
YBR245C	ISW1	0.63469	0.855981	-0.87456	69.8173	64.7921	0.812586	1.45409	4	8	t-test	E
YOL082W	ATG19	0.71656	0.900123	-0.870743	71.9627	66.755	1.80888	1.30094	4	8	t-test	E
YDR221W	GTB1	0.747722	0.910047	-0.869152	71.0481	65.9153	1.53575	1.95449	4	8	t-test	E
YJL191W	RPS14B	0.466966	0.764924	-0.867856	68.4875	63.5672	0.586055	0.904026	4	8	t-test	E
YBR005W	RCR1	0.718581	0.900123	-0.866246	74.658	69.2212	1.48874	1.64641	4	8	t-test	E
YCR027C	RHB1	0.659803	0.868054	-0.86281	72.8723	67.5813	0.618119	1.63892	4	8	t-test	E
YDR110W	FOB1	0.58253	0.825918	-0.860981	72.7426	67.4608	0.933518	1.09264	4	8	t-test	E
YJL073W	JEM1	0.524488	0.79627	-0.860852	71.2756	66.1162	0.468167	1.11049	4	8	t-test	E
YDR496C	PUF6	0.538434	0.801025	-0.856873	41.2265	38.5712	0.917904	0.952683	28	56	t-test	E
YMR222C	FSH2	0.811315	0.938093	-0.85618	71.0851	65.9372	3.06963	1.28116	4	8	t-test	E
YOR001W	RRP6	0.655431	0.865791	-0.851469	58.7122	54.5926	1.56982	0.796644	4	8	t-test	E
YMR017W	SPO20	0.692297	0.88868	-0.849028	70.707	65.5842	1.29624	1.49303	4	8	t-test	E
YGR043C	NQM1	0.718844	0.900123	-0.847078	72.8625	67.5579	1.67685	1.40035	4	8	t-test	E
YMR187C	YMR187C	0.730905	0.905347	-0.846592	71.4425	66.2561	1.52588	1.68575	4	8	t-test	E
YDR401W	YDR401W	0.649645	0.863529	-0.843783	73.089	67.7626	1.08243	1.3193	4	8	t-test	E
YLR263W	RED1	0.489716	0.778937	-0.84226	69.6989	64.654	0.689976	0.870666	4	8	t-test	E
YJL139C	YUR1	0.54301	0.80323	-0.840756	65.0332	60.3763	0.849619	0.941013	4	8	t-test	E
YBR030W	RKM3	0.650362	0.863682	-0.836858	68.3433	63.4065	1.03783	1.33765	4	8	t-test	E
YBR246W	RRT2	0.71837	0.900123	-0.83675	67.3222	62.4706	1.6518	1.38275	4	8	t-test	E
YKL131W	YKL131W	0.699887	0.893046	-0.836316	71.3969	66.2049	1.51285	1.3265	4	8	t-test	E
YHR153C	SPO16	0.68983	0.887972	-0.835421	71.1212	65.9513	1.57753	1.13367	4	8	t-test	E
YDR540C	IRC4	0.692654	0.88868	-0.835274	70.3056	65.2037	1.39073	1.37452	4	8	t-test	E
YDR146C	SWI5	0.656595	0.865906	-0.834005	67.4377	62.5739	1.52902	0.813931	4	8	t-test	E
YHR157W	REC104	0.838317	0.943421	-0.833758	66.3856	61.6094	3.62906	1.04217	4	8	t-test	E
YDL227C	HO	0.638974	0.857842	-0.830812	68.8291	63.8463	0.553249	1.48088	4	8	t-test	E
YCR010C	ADY2	0.668277	0.875479	-0.827526	72.9167	67.5897	1.10525	1.387	4	8	t-test	E
YHR097C	YHR097C	0.764314	0.918521	-0.821522	70.7077	65.5596	2.28493	1.1135	4	8	t-test	E
YOL116W	MSN1	0.536931	0.801025	-0.82087	71.1171	65.9342	0.560627	1.05595	4	8	t-test	E
YLR135W	SLX4	0.669025	0.875563	-0.820789	70.5582	65.4219	0.736677	1.56376	4	8	t-test	E
YGR129W	SYF2	0.770955	0.921534	-0.819218	69.0359	64.0252	2.1402	1.50977	4	8	t-test	E
YPL027W	SMA1	0.761925	0.917212	-0.81772	71.5377	66.3168	2.19174	1.21888	4	8	t-test	E
YDR438W	THI74	0.565246	0.812566	-0.814686	72.5793	67.2687	1.12833	0.64805	4	8	t-test	E
YLL053C	YLL053C	0.715834	0.900123	-0.813015	69.5886	64.5261	1.79311	1.03783	4	8	t-test	E
YBR111C	YSA1	0.704406	0.896651	-0.811711	70.32	65.1953	1.45066	1.35154	4	8	t-test	E
YLR294C	YLR294C	0.418135	0.734288	-0.810036	67.0811	62.2251	0.484284	0.758439	4	8	t-test	E
YMR175w	SIP18	0.703468	0.896536	-0.806716	69.9946	64.8925	1.66703	1.04308	4	8	t-test	E
YOR243C	PUS7	0.727823	0.903313	-0.806297	68.2362	63.2804	1.59186	1.44426	4	8	t-test	E
YNL316C	PHA2	0.846585	0.944644	-0.798166	41.3717	38.6505	3.01781	2.38212	4	8	t-test	E
YDL242W	YDL242W	0.673325	0.877644	-0.798073	70.3396	65.2007	1.04332	1.38654	4	8	t-test	E
YFR053C	HXK1	0.712389	0.899574	-0.796304	72.8658	67.5145	1.82903	0.795891	4	8	t-test	E
YPL121C	MEI5	0.77422	0.922138	-0.795403	67.8702	62.935	1.80646	1.82777	4	8	t-test	E
YBR053C	YBR053C	0.71685	0.900123	-0.794202	70.7381	65.5624	0.667411	1.84136	4	8	t-test	E
YBL071C	YBL071C	0.802518	0.93531	-0.79417	70.3575	65.2135	2.68012	1.22783	4	8	t-test	E
YHR127W	YHR127W	0.776311	0.922727	-0.790675	69.1985	64.1481	2.04273	1.59172	4	8	t-test	E
YEL066W	HPA3	0.708103	0.897803	-0.790157	73.3723	67.973	1.57455	1.16719	4	8	t-test	E
YFL053W	DAK2	0.743478	0.909482	-0.788008	71.2394	66.0162	0.643745	2.04921	4	8	t-test	E
YOR072W	YOR072W	0.673517	0.877644	-0.783689	71.0236	65.8145	1.2889	1.14361	4	8	t-test	E
YDL095W	PMT1	0.716047	0.900123	-0.78207	74.9112	69.3762	1.28092	1.51152	4	8	t-test	E
YDR210W	YDR210W	0.706485	0.897318	-0.778261	71.4928	66.2396	0.999358	1.59579	4	8	t-test	E
YJL197W	UBP12	0.677068	0.879308	-0.778115	70.883	65.6805	1.30117	1.14204	4	8	t-test	E
YIL123W	SIM1	0.622447	0.851569	-0.776101	68.8041	63.7732	1.12116	0.931908	4	8	t-test	E
YLR231C	BNA5	0.628442	0.854399	-0.766415	71.1047	65.8729	1.14507	0.914678	4	8	t-test	E
YER046W	SPO73	0.611854	0.845141	-0.764944	73.272	67.858	0.708854	1.1694	4	8	t-test	E
YFR010W	UBP6	0.74075	0.909034	-0.76037	53.0194	49.2914	0.632935	1.95121	4	8	t-test	E
YBR019C	GAL10	0.737137	0.907385	-0.758172	73.2844	67.8632	0.930668	1.8195	4	8	t-test	E
YDL125C	HNT1	0.813021	0.938093	-0.758042	72.5848	67.2218	2.7482	1.13147	4	8	t-test	E
YDR383C	NKP1	0.705099	0.896726	-0.757627	71.1761	65.9304	1.33535	1.28624	4	8	t-test	E
YKL103C	APE1	0.714765	0.900098	-0.755423	70.8608	65.6393	1.28737	1.40959	4	8	t-test	E
YGL159W	YGL159W	0.654536	0.865696	-0.755188	70.5587	65.3622	0.549419	1.40587	4	8	t-test	E
YDR419W	RAD30	0.732116	0.905524	-0.751848	73.39	67.9542	1.22285	1.60458	4	8	t-test	E
YPL207W	TYW1	0.717529	0.900123	-0.751307	71.794	66.4908	0.954155	1.62885	4	8	t-test	E
YDR536W	STL1	0.693589	0.889298	-0.748663	72.2887	66.9419	1.03593	1.40022	4	8	t-test	E
YIL015C-A	YIL015C-A	0.772157	0.922138	-0.747817	67.6179	62.6601	1.28186	1.98106	4	8	t-test	E
YLR108C	YLR108C	0.713308	0.899574	-0.739438	70.2718	65.0848	1.48027	1.14143	4	8	t-test	E
YML075C	HMG1	0.740342	0.908796	-0.736984	71.8035	66.4865	1.51287	1.40278	4	8	t-test	E
YDR001C	NTH1	0.731602	0.905522	-0.731505	69.5701	64.4344	1.63472	1.12122	4	8	t-test	E
YMR173W-A	YMR173W-A	0.828089	0.942447	-0.730475	71.5058	66.2076	2.6353	1.69896	4	8	t-test	E
YOL043C	NTG2	0.773105	0.922138	-0.726767	68.2939	63.2604	2.07568	1.08334	4	8	t-test	E
YLR097C	HRT3	0.661116	0.869241	-0.723555	70.9115	65.6566	1.05298	1.10129	4	8	t-test	E
YMR056C	AAC1	0.791803	0.930176	-0.723027	71.6928	66.3722	2.33671	0.993044	4	8	t-test	E
YGR040W	KSS1	0.765711	0.919418	-0.719642	66.5751	61.6785	1.87618	1.23673	4	8	t-test	E
YMR102C	YMR102C	0.680476	0.881829	-0.717781	69.3381	64.2092	1.43654	0.728343	4	8	t-test	E
YBR181C	RPS6B	0.78737	0.928384	-0.71716	48.2945	44.9213	2.15456	1.21417	4	8	t-test	E
YGR126W	YGR126W	0.684862	0.885615	-0.71547	71.7494	66.4171	1.38727	0.863791	4	8	t-test	E
YNR069C	BSC5	0.746046	0.909996	-0.715161	64.0902	59.3969	0.985495	1.74693	4	8	t-test	E
YOL001W	PHO80	0.831271	0.943058	-0.714746	38.7511	36.1721	2.65794	1.6463	4	8	t-test	E
YCR023C	YCR023C	0.781569	0.925858	-0.711984	70.8302	65.5715	1.83762	1.52591	4	8	t-test	E
YLR224W	YLR224W	0.683251	0.884499	-0.70875	72.0755	66.7099	0.708745	1.39938	4	8	t-test	E
YOR162C	YRR1	0.634669	0.855981	-0.706748	72.1746	66.7989	0.910466	1.02261	4	8	t-test	E
YGL229C	SAP4	0.769945	0.921421	-0.698843	72.0652	66.6913	1.10693	1.87283	4	8	t-test	E
YLL026W	HSP104	0.851687	0.946194	-0.696345	69.7804	64.5949	3.05448	1.6455	4	8	t-test	E
YLR228C	ECM22	0.759162	0.916059	-0.693756	70.5559	65.3034	1.56763	1.39991	4	8	t-test	E
YIL008W	URM1	0.789601	0.929652	-0.693288	60.5078	56.0934	1.8003	1.60957	4	8	t-test	E
YMR253C	YMR253C	0.672928	0.877644	-0.691603	66.4597	61.5471	1.20387	0.926784	4	8	t-test	E
YOR156C	NFI1	0.735093	0.906538	-0.685875	70.2755	65.0392	1.44772	1.20427	4	8	t-test	E
YMR201C	RAD14	0.780149	0.92573	-0.684799	68.5871	63.4906	1.74621	1.46869	4	8	t-test	E
YDR259C	YAP6	0.792411	0.930296	-0.683784	69.1575	64.0125	1.66574	1.73755	4	8	t-test	E
YPL052W	OAZ1	0.759802	0.916059	-0.682615	68.3988	63.316	1.50261	1.42588	4	8	t-test	E
YDL200C	MGT1	0.803256	0.935586	-0.682518	71.6729	66.3168	2.28957	1.1119	4	8	t-test	E
YLR152C	YLR152C	0.69463	0.889555	-0.681896	71.4996	66.1574	0.284947	1.50845	4	8	t-test	E
YDR360W	OPI7	0.802578	0.93531	-0.68056	59.5489	55.2029	1.31689	2.10743	4	8	t-test	E
YCL009C	ILV6	0.829067	0.942447	-0.679861	72.9939	67.5251	2.6717	1.19085	4	8	t-test	E
YER033C	ZRG8	0.814179	0.938093	-0.678833	71.0417	65.735	2.414	1.17434	4	8	t-test	E
YAL058C-A	YAL058C-A	0.83244	0.943421	-0.678084	62.3498	57.7678	2.67855	1.30797	4	8	t-test	E
YLL023C	POM33	0.729563	0.904518	-0.677944	68.5246	63.4271	1.47289	1.07373	4	8	t-test	E
YDR003W	RCR2	0.62808	0.854181	-0.677375	71.6376	66.2797	1.04049	0.769119	4	8	t-test	E
YOL002C	IZH2	0.744867	0.909605	-0.67238	68.9622	63.823	1.73695	0.802637	4	8	t-test	E
YAL054C	ACS1	0.843945	0.94398	-0.671993	74.6871	69.0698	2.11092	2.35079	4	8	t-test	E
YMR114C	YMR114C	0.720651	0.900263	-0.671594	70.4111	65.1503	1.33274	1.12443	4	8	t-test	E
YDL186W	YDL186W	0.783992	0.926396	-0.670864	70.8975	65.5954	1.85019	1.33016	4	8	t-test	E
YDL149W	ATG9	0.772008	0.922138	-0.670437	73.5205	67.9991	1.68478	1.34	4	8	t-test	E
YBR027C	YBR027C	0.764013	0.918521	-0.666239	70.8761	65.5716	1.18237	1.65616	4	8	t-test	E
YNR061C	YNR061C	0.731688	0.905522	-0.66338	70.6736	65.3834	1.29633	1.23937	4	8	t-test	E
YLR210W	CLB4	0.658079	0.866593	-0.661403	71.5063	66.1448	0.664735	1.17959	4	8	t-test	E
YOL073C	YOL073C	0.758238	0.916059	-0.661401	69.9783	64.7443	1.31818	1.48421	4	8	t-test	E
YJR134C	SGM1	0.713499	0.899574	-0.659866	71.7474	66.3643	1.24925	1.10417	4	8	t-test	E
YGR226C	YGR226C	0.873985	0.954021	-0.659132	70.2329	64.9756	3.74551	0.829745	4	8	t-test	E
YJL198W	PHO90	0.720204	0.900263	-0.656396	58.531	54.2477	0.781797	1.46431	4	8	t-test	E
YJR148W	BAT2	0.771852	0.922138	-0.653963	71.4671	66.1021	1.69009	1.24505	4	8	t-test	E
YPL092W	SSU1	0.814455	0.938093	-0.653446	70.6103	65.3162	2.05561	1.58184	4	8	t-test	E
YLR265C	NEJ1	0.753233	0.913761	-0.652911	71.5251	66.1542	1.41398	1.30983	4	8	t-test	E
YGR139W	YGR139W	0.761396	0.917212	-0.648802	70.7741	65.4622	1.41457	1.38706	4	8	t-test	E
YPL095C	EEB1	0.826305	0.942447	-0.646716	70.671	65.3657	2.18572	1.6627	4	8	t-test	E
YNL040W	YNL040W	0.748208	0.910047	-0.644132	64.9524	60.1221	1.24181	1.37683	4	8	t-test	E
YLR128W	DCN1	0.725941	0.903313	-0.643899	68.8186	63.6653	1.22848	1.17859	4	8	t-test	E
YCL051W	LRE1	0.701144	0.893842	-0.643607	74.3225	68.7097	1.27404	0.894971	4	8	t-test	E
YNL108C	YNL108C	0.866743	0.952411	-0.640072	65.379	60.5093	2.84296	2.13865	4	8	t-test	E
YLR312C	YLR312C	0.804016	0.935957	-0.633723	68.9266	63.755	2.03934	1.22297	4	8	t-test	E
YLR412W	BER1	0.769387	0.921421	-0.6335	68.8436	63.6787	1.73369	1.01569	4	8	t-test	E
YKL043W	PHD1	0.851468	0.946194	-0.632759	71.684	66.2814	2.83337	1.36306	4	8	t-test	E
YER155C	BEM2	0.463987	0.763102	-0.627627	62.317	57.6915	0.460349	0.626676	4	8	t-test	E
YNR073C	YNR073C	0.748182	0.910047	-0.626045	69.9723	64.7064	1.49731	1.02338	4	8	t-test	E
YER053C	PIC2	0.770523	0.921421	-0.621602	73.7441	68.1594	1.74553	0.934228	4	8	t-test	E
YDR199W	YDR199W	0.676838	0.879308	-0.620804	71.7363	66.3183	1.06942	0.873995	4	8	t-test	E
YBR230C	OM14	0.747779	0.910047	-0.618786	71.5147	66.1134	1.03356	1.43031	4	8	t-test	E
YNL047C	SLM2	0.810175	0.938093	-0.618414	64.9782	60.1221	1.74747	1.63344	4	8	t-test	E
YJR069C	HAM1	0.738091	0.907921	-0.617146	67.244	62.1977	1.14052	1.26717	4	8	t-test	E
YGR153W	YGR153W	0.735733	0.906819	-0.60765	71.1859	65.8019	1.21324	1.14684	4	8	t-test	E
YJL027C	YJL027C	0.853539	0.946978	-0.604545	70.5687	65.2333	2.0438	2.24055	4	8	t-test	E
YBR146W	MRPS9	0.816125	0.93819	-0.604538	64.3669	59.5491	0.370532	2.27321	4	8	t-test	E
YDR090C	YDR090C	0.788783	0.929465	-0.600677	73.1772	67.6206	1.47053	1.47011	4	8	t-test	E
YDR131C	YDR131C	0.77532	0.922727	-0.598956	72.487	66.9864	1.22924	1.49378	4	8	t-test	E
YLR093C	NYV1	0.816563	0.938439	-0.59641	66.4199	61.4233	1.8872	1.47455	4	8	t-test	E
YOR384W	FRE5	0.791359	0.930171	-0.595257	70.2633	64.9449	1.7579	1.14017	4	8	t-test	E
YHR182W	YHR182W	0.799535	0.934343	-0.593324	73.3104	67.736	1.28128	1.72287	4	8	t-test	E
YLR282C	YLR282C	0.648533	0.863164	-0.59072	69.693	64.4181	0.822209	0.867989	4	8	t-test	E
YAR029W	YAR029W	0.807916	0.938093	-0.588065	72.3646	66.8643	1.84658	1.29208	4	8	t-test	E
YHR132W-A	IGO2	0.823574	0.941132	-0.587393	69.13	63.899	1.8558	1.60222	4	8	t-test	E
YDR358W	GGA1	0.798315	0.933425	-0.586248	71.6523	66.2097	0.496342	1.97973	4	8	t-test	E
YMR029C	FAR8	0.719036	0.900123	-0.584725	69.7014	64.4202	0.633203	1.32263	4	8	t-test	E
YHR152W	SPO12	0.840289	0.943421	-0.583122	71.5584	66.1208	2.38545	1.25196	4	8	t-test	E
YMR272C	SCS7	0.812423	0.938093	-0.581098	66.208	61.2151	0.687704	2.07969	4	8	t-test	E
YOR292C	YOR292C	0.806686	0.938033	-0.580664	70.7063	65.3376	1.69219	1.4189	4	8	t-test	E
YJL141C	YAK1	0.786911	0.928384	-0.578586	71.2317	65.8172	1.47688	1.33214	4	8	t-test	E
YMR010W	YMR010W	0.801038	0.93506	-0.576888	71.9119	66.4391	0.501967	1.97425	4	8	t-test	E
YEL037C	RAD23	0.663531	0.871335	-0.573673	67.601	62.485	1.10235	0.511325	4	8	t-test	E
YMR189W	GCV2	0.828291	0.942447	-0.57056	72.4117	66.8914	1.99989	1.41897	4	8	t-test	E
YNL249C	MPA43	0.855379	0.947315	-0.568869	69.9373	64.622	2.51425	1.46453	4	8	t-test	E
YOR112W	CEX1	0.810815	0.938093	-0.563652	70.0599	64.7295	1.77269	1.29261	4	8	t-test	E
YGL251C	HFM1	0.757655	0.916059	-0.562444	72.0967	66.5952	1.57786	0.586742	4	8	t-test	E
YDR203W	YDR203W	0.70634	0.897318	-0.561633	70.0663	64.7335	1.06183	0.886788	4	8	t-test	E
YBR054W	YRO2	0.770382	0.921421	-0.561522	70.0422	64.7113	1.25985	1.26211	4	8	t-test	E
YDR218C	SPR28	0.757629	0.916059	-0.557889	72.7063	67.1498	1.01359	1.31725	4	8	t-test	E
YBR067C	TIP1	0.881031	0.95524	-0.557257	70.1875	64.8406	2.28085	2.58295	4	8	t-test	E
YLR014C	PPR1	0.742924	0.909482	-0.556502	66.3869	61.3565	0.975407	1.21946	4	8	t-test	E
YGR106C	VOA1	0.839462	0.943421	-0.554369	72.4095	66.8745	2.24719	1.20149	4	8	t-test	E
YHR161C	YAP1801	0.813578	0.938093	-0.554256	65.3758	60.4277	1.19306	1.79037	4	8	t-test	E
YFR056C	YFR056C	0.819816	0.939882	-0.553704	71.6988	66.2225	1.74519	1.44109	4	8	t-test	E
YOR010C	TIR2	0.842795	0.943494	-0.553538	70.097	64.7543	2.09817	1.53942	4	8	t-test	E
YBL036C	YBL036C	0.81731	0.938533	-0.552154	76.0132	70.1755	1.54695	1.58718	4	8	t-test	E
YGL015C	YGL015C	0.833478	0.943421	-0.546924	71.4285	65.9685	2.03843	1.31373	4	8	t-test	E
YML058W	SML1	0.746673	0.910047	-0.545877	70.3175	64.9493	0.323599	1.46337	4	8	t-test	E
YML032C	RAD52	0.635756	0.855981	-0.53922	48.1466	44.6226	0.916009	0.609868	28	56	t-test	E
YER120W	SCS2	0.782329	0.926344	-0.5354	61.1797	56.5645	1.12331	1.38809	4	8	t-test	E
YIL173W	VTH1	0.821737	0.940047	-0.534772	70.1593	64.7942	1.117	1.8539	4	8	t-test	E
YNL050C	YNL050C	0.791584	0.930176	-0.529639	67.2759	62.1467	1.40663	1.22268	4	8	t-test	E
YNL130C	CPT1	0.742466	0.909482	-0.529321	70.8541	65.426	0.788103	1.24062	4	8	t-test	E
YCR088W	ABP1	0.841582	0.943421	-0.527487	70.7456	65.3248	1.60872	1.83544	4	8	t-test	E
YPR200C	ARR2	0.829449	0.942447	-0.52531	70.4646	65.0653	1.67057	1.53299	4	8	t-test	E
YOR192C	THI72	0.752553	0.913198	-0.524484	70.2387	64.8575	1.03777	1.13498	4	8	t-test	E
YBR255W	MTC4	0.861533	0.950401	-0.523453	45.6522	42.322	2.16579	1.76923	4	8	t-test	E
YDL172C	YDL172C	0.84113	0.943421	-0.523406	71.3129	65.841	1.91687	1.49914	4	8	t-test	E
YHR078W	YHR078W	0.845093	0.94398	-0.520289	69.2029	63.9043	2.17015	1.20215	4	8	t-test	E
YJL037W	IRC18	0.845011	0.94398	-0.5164	71.2798	65.8043	1.40104	1.97899	4	8	t-test	E
YDR179W-A	YDR179W-A	0.774853	0.922547	-0.515886	73.5435	67.8786	1.25418	1.11173	4	8	t-test	E
YCR059C	YIH1	0.815035	0.938093	-0.511756	71.8026	66.2792	0.6277	1.85462	4	8	t-test	E
YNL274C	GOR1	0.747613	0.910047	-0.509223	71.1095	65.6416	1.07231	1.00285	4	8	t-test	E
YBR094W	PBY1	0.782657	0.92637	-0.50618	67.8961	62.6936	0.445548	1.57321	4	8	t-test	E
YJR034W	PET191	0.848588	0.945079	-0.506178	70.2595	64.8598	2.17975	1.16026	4	8	t-test	E
YPL062W	YPL062W	0.836364	0.943421	-0.505801	42.0289	38.9849	0.889991	2.02142	4	8	t-test	E
YKR032W	YKR032W	0.813823	0.938093	-0.502826	71.0159	65.55	1.76877	0.902496	4	8	t-test	E
YIL103W	DPH1	0.790653	0.929711	-0.498315	67.849	62.6433	1.2972	1.16654	4	8	t-test	E
YGL194C	HOS2	0.759886	0.916059	-0.496108	53.6551	49.6319	1.19316	0.925319	4	8	t-test	E
YOR355W	GDS1	0.759598	0.916059	-0.493621	64.8742	59.9124	1.09927	1.01669	4	8	t-test	E
YKL149C	DBR1	0.75606	0.916059	-0.492817	64.6567	59.7123	0.980363	1.0899	4	8	t-test	E
YHR210C	YHR210C	0.875384	0.954021	-0.490154	66.795	61.6697	2.12041	1.98812	4	8	t-test	E
YGL197W	MDS3	0.789371	0.929652	-0.490106	71.5436	66.022	0.801759	1.46067	4	8	t-test	E
YOR062C	YOR062C	0.838554	0.943421	-0.489105	69.447	64.0994	1.89459	1.19123	4	8	t-test	E
YNR031C	SSK2	0.772806	0.922138	-0.487521	68.1054	62.8684	1.27244	0.922673	4	8	t-test	E
YNL143C	YNL143C	0.816015	0.93819	-0.485129	65.5432	60.5178	0.880947	1.67382	4	8	t-test	E
YER180C	ISC10	0.709028	0.897803	-0.478953	72.6788	67.0522	0.326506	1.0948	4	8	t-test	E
YLR168C	UPS2	0.822799	0.940875	-0.475914	63.6854	58.8066	1.37025	1.41587	4	8	t-test	E
YDL088C	ASM4	0.879451	0.954418	-0.469213	72.3882	66.7769	2.60537	1.22689	4	8	t-test	E
YLR109W	AHP1	0.837789	0.943421	-0.468162	68.763	63.4533	1.8806	0.998453	4	8	t-test	E
YPL053C	KTR6	0.838674	0.943421	-0.467596	71.987	66.4078	1.44286	1.56311	4	8	t-test	E
YOR152C	YOR152C	0.840845	0.943421	-0.461515	72.0205	66.4328	1.89117	1.0015	4	8	t-test	E
YGR121C	MEP1	0.814794	0.938093	-0.46119	71.9343	66.3535	1.59507	0.903199	4	8	t-test	E
YDR329C	PEX3	0.841188	0.943421	-0.459648	62.9104	58.0814	0.980143	1.83781	4	8	t-test	E
YPL081W	RPS9A	0.815897	0.93819	-0.458902	69.1547	63.8039	0.968366	1.51872	4	8	t-test	E
YLR083C	EMP70	0.773324	0.922138	-0.458285	70.2812	64.8358	1.19123	0.879857	4	8	t-test	E
YGR045C	YGR045C	0.877197	0.954021	-0.456932	67.7987	62.5592	2.54719	1.02923	4	8	t-test	E
YLR297W	YLR297W	0.845113	0.94398	-0.455464	70.94	65.437	1.84287	1.15292	4	8	t-test	E
YLR037C	DAN2	0.812415	0.938093	-0.454081	69.523	64.137	1.1709	1.32622	4	8	t-test	E
YLR199C	PBA1	0.831956	0.943421	-0.452991	69.7675	64.3601	1.88584	0.582566	4	8	t-test	E
YCR017C	CWH43	0.852512	0.946614	-0.448952	73.3435	67.6339	1.00363	1.94675	4	8	t-test	E
YPL184C	MRN1	0.821173	0.940013	-0.448762	71.0906	65.5689	0.899873	1.56712	4	8	t-test	E
YOL131W	YOL131W	0.841616	0.943421	-0.447728	73.04	67.3546	1.59813	1.34153	4	8	t-test	E
YGL017W	ATE1	0.840118	0.943421	-0.447449	71.5894	66.0248	1.19874	1.64791	4	8	t-test	E
YKR058W	GLG1	0.870072	0.953333	-0.447415	70.4673	64.9964	2.40025	0.816619	4	8	t-test	E
YLR390W-A	CCW14	0.875682	0.954021	-0.446314	68.4699	63.1646	2.26396	1.39926	4	8	t-test	E
YGL110C	CUE3	0.800734	0.934962	-0.446265	73.9364	68.1749	0.909175	1.3399	4	8	t-test	E
YLR262C-A	TMA7	0.801389	0.935211	-0.444204	69.5074	64.1136	0.719845	1.42787	4	8	t-test	E
YDL169C	UGX2	0.882167	0.955558	-0.444188	73.0916	67.3987	2.58575	1.03193	4	8	t-test	E
YGR137W	YGR137W	0.81945	0.939882	-0.442116	72.9378	67.2559	1.62365	0.777803	4	8	t-test	E
YNL338W	YNL338W	0.845623	0.94398	-0.440499	71.4502	65.8909	1.19582	1.69734	4	8	t-test	E
YAR031W	PRM9	0.885908	0.956731	-0.439162	73.2983	67.5836	2.36893	1.5959	4	8	t-test	E
YER144C	UBP5	0.819662	0.939882	-0.435922	72.2912	66.6575	1.21712	1.28739	4	8	t-test	E
YMR048W	CSM3	0.835603	0.943421	-0.431484	66.4937	61.3398	1.7672	0.779704	4	8	t-test	E
YDR385W	EFT2	0.782417	0.926344	-0.429287	68.8603	63.5069	1.09483	0.943531	4	8	t-test	E
YER187W	YER187W	0.832374	0.943421	-0.42847	71.6142	66.0302	1.54018	1.0906	4	8	t-test	E
YIR017C	MET28	0.832655	0.943421	-0.427396	71.6735	66.0836	0.890563	1.60886	4	8	t-test	E
YOL063C	CRT10	0.886953	0.957005	-0.424621	69.0041	63.6344	2.42116	1.37799	4	8	t-test	E
YOR215C	AIM41	0.757515	0.916059	-0.42146	68.8678	63.5066	0.367585	1.16156	4	8	t-test	E
YAL037W	YAL037W	0.896195	0.960194	-0.420935	72.2496	66.6056	2.40209	1.81407	4	8	t-test	E
YIR018W	YAP5	0.877274	0.954021	-0.420342	69.7087	64.2763	1.72579	1.84102	4	8	t-test	E
YGL254W	FZF1	0.734737	0.906534	-0.420251	68.8266	63.4677	0.696021	0.902604	4	8	t-test	E
YDR020C	DAS2	0.868345	0.952705	-0.420167	70.4463	64.9521	1.10225	2.02337	4	8	t-test	E
YGR263C	SAY1	0.890677	0.958581	-0.418194	70.5654	65.0595	2.24478	1.73638	4	8	t-test	E
YNL288W	CAF40	0.826113	0.942447	-0.417856	68.544	63.2065	1.56226	0.832927	4	8	t-test	E
YML058C-A	YML058C-A	0.792643	0.930296	-0.417299	70.7798	65.2552	1.05773	1.02548	4	8	t-test	E
YPL100W	ATG21	0.836859	0.943421	-0.417057	70.6077	65.0972	1.33067	1.32799	4	8	t-test	E
YML119W	YML119W	0.812399	0.938093	-0.416797	71.8057	66.195	1.06343	1.22586	4	8	t-test	E
YPL247C	YPL247C	0.823805	0.941142	-0.415176	71.5918	65.9975	0.830636	1.47858	4	8	t-test	E
YMR318C	ADH6	0.783615	0.926396	-0.414326	71.6035	66.0074	1.08901	0.885905	4	8	t-test	E
YDL159W	STE7	0.921798	0.970857	-0.413459	4.33282	4.35016	0.564823	3.69274	4	8	t-test	E
YPL035C	YPL035C	0.83997	0.943421	-0.411785	69.9856	64.5222	1.16328	1.47576	4	8	t-test	E
YER149C	PEA2	0.842414	0.943494	-0.410828	73.202	67.4693	0.773543	1.69813	4	8	t-test	E
YOL020W	TAT2	0.795748	0.931723	-0.410692	69.7325	64.2892	1.14094	0.937201	4	8	t-test	E
YKR005C	YKR005C	0.85836	0.949127	-0.40969	70.9509	65.405	1.80754	1.14778	4	8	t-test	E
YLR192C	HCR1	0.909612	0.964498	-0.406014	42.6016	39.4183	1.94166	2.65463	4	8	t-test	E
YHL019C	APM2	0.895236	0.960194	-0.402271	66.8433	61.6335	2.45933	1.44052	4	8	t-test	E
YER177W	BMH1	0.828558	0.942447	-0.39931	67.2916	62.0416	1.38345	1.01976	4	8	t-test	E
YBR007C	DSF2	0.845509	0.94398	-0.392539	74.2286	68.3935	0.443857	1.73857	4	8	t-test	E
YMR120C	ADE17	0.867841	0.952411	-0.384986	69.3884	63.9503	1.97466	0.852241	4	8	t-test	E
YDR252W	BTT1	0.894455	0.960194	-0.384239	70.2827	64.7692	1.98911	1.81889	4	8	t-test	E
YPL203W	TPK2	0.772837	0.922138	-0.382539	73.0517	67.3056	0.260744	1.14731	4	8	t-test	E
YLR234W	TOP3	0.793978	0.930923	-0.381274	51.8042	47.8302	0.650075	1.15709	4	8	t-test	E
YAL029C	MYO4	0.913579	0.966468	-0.381195	71.7996	66.1568	3.12175	0.918438	4	8	t-test	E
YLR345W	YLR345W	0.834179	0.943421	-0.380184	73.6228	67.8269	1.26117	1.1242	4	8	t-test	E
YLR299W	ECM38	0.888592	0.95731	-0.379558	72.7379	67.0153	2.15049	1.3295	4	8	t-test	E
YNL327W	EGT2	0.860052	0.949758	-0.37947	69.8099	64.3315	1.34396	1.47221	4	8	t-test	E
YGL039W	YGL039W	0.869648	0.953201	-0.379363	71.1169	65.5293	1.83458	1.13327	4	8	t-test	E
YML117W	NAB6	0.833804	0.943421	-0.376589	70.3337	64.809	0.814321	1.41666	4	8	t-test	E
YKL034W	TUL1	0.827767	0.942447	-0.37466	71.1614	65.5659	0.983391	1.24519	4	8	t-test	E
YHR171W	ATG7	0.873946	0.954021	-0.372295	66.4558	61.2508	1.49087	1.58453	4	8	t-test	E
YJL188C	BUD19	0.882476	0.955583	-0.370958	68.1729	62.8234	2.14476	0.918889	4	8	t-test	E
YDR492W	IZH1	0.764613	0.91862	-0.370644	69.7064	64.2286	0.615861	0.948517	4	8	t-test	E
YMR294W-A	YMR294W-A	0.843204	0.943702	-0.367566	70.9032	65.3227	0.867585	1.45547	4	8	t-test	E
YDR517W	GRH1	0.835299	0.943421	-0.364571	70.693	65.1273	0.922953	1.31758	4	8	t-test	E
YIL044C	AGE2	0.926167	0.972773	-0.36299	65.9924	60.8176	3.36576	1.39657	4	8	t-test	E
YLR309C	IMH1	0.83629	0.943421	-0.361859	69.9405	64.4352	0.435773	1.50091	4	8	t-test	E
YKR098C	UBP11	0.875279	0.954021	-0.352582	67.6576	62.3343	1.3824	1.55318	4	8	t-test	E
YER027C	GAL83	0.854817	0.947187	-0.349991	71.5939	65.9396	0.86416	1.51204	4	8	t-test	E
YIR029W	DAL2	0.884231	0.955983	-0.347929	71.2537	65.6259	1.35433	1.73649	4	8	t-test	E
YHR140W	YHR140W	0.861245	0.950331	-0.347031	70.3648	64.8105	1.33321	1.27576	4	8	t-test	E
YOR374W	ALD4	0.835258	0.943421	-0.341318	69.9849	64.457	0.459238	1.39492	4	8	t-test	E
YGL041C	YGL041C	0.921128	0.970634	-0.34047	70.2694	64.7169	2.91426	1.32694	4	8	t-test	E
YNL155W	CUZ1	0.828113	0.942447	-0.34045	64.4784	59.4093	1.05733	1.00229	4	8	t-test	E
YPL150W	YPL150W	0.848221	0.945071	-0.337806	69.2647	63.7937	1.08553	1.22021	4	8	t-test	E
YLR247C	IRC20	0.829198	0.942447	-0.336739	72.462	66.7231	0.972945	1.0683	4	8	t-test	E
YDR537C	YDR537C	0.898626	0.96088	-0.335825	65.0091	59.8914	2.03854	1.37784	4	8	t-test	E
YOR328W	PDR10	0.895457	0.960194	-0.332066	72.4005	66.6625	1.93306	1.35137	4	8	t-test	E
YOL067C	RTG1	0.869135	0.953078	-0.327271	59.7235	55.0391	1.18482	1.40184	4	8	t-test	E
YPL119C	DBP1	0.904511	0.962463	-0.324914	69.8123	64.2838	1.99798	1.54665	4	8	t-test	E
YDR130C	FIN1	0.873779	0.954021	-0.323547	71.2549	65.6047	1.5799	1.05602	4	8	t-test	E
YKL151C	YKL151C	0.859336	0.949605	-0.323262	70.0531	64.503	0.478976	1.55845	4	8	t-test	E
YBL091C-A	SCS22	0.919088	0.969691	-0.318832	69.8771	64.3375	2.478	1.56383	4	8	t-test	E
YBR293W	VBA2	0.912297	0.965895	-0.31761	72.8681	67.0778	2.44549	1.10799	4	8	t-test	E
YFR024C	YFR024C	0.877025	0.954021	-0.315043	65.0967	59.9527	0.719455	1.68849	4	8	t-test	E
YDR213W	UPC2	0.850911	0.945828	-0.314841	71.5939	65.9075	0.984316	1.19248	4	8	t-test	E
YOR284W	HUA2	0.869697	0.953201	-0.314124	68.7851	63.3324	1.50337	0.965043	4	8	t-test	E
YNR045W	PET494	0.872727	0.954021	-0.313643	68.5002	63.0709	1.28234	1.28849	4	8	t-test	E
YER095W	RAD51	0.883753	0.955983	-0.312946	56.5404	52.1086	0.584001	1.82413	4	8	t-test	E
YER063W	THO1	0.917836	0.968853	-0.310426	73.1285	67.3099	2.51432	1.24247	4	8	t-test	E
YMR111C	YMR111C	0.906718	0.963118	-0.309496	71.6221	65.9284	1.84169	1.63057	4	8	t-test	E
YDR029W	YDR029W	0.865294	0.952071	-0.307658	69.5226	64.0024	1.02525	1.31936	4	8	t-test	E
YML035C	AMD1	0.892561	0.959389	-0.3069	69.1218	63.6344	1.44611	1.53269	4	8	t-test	E
YIL012W	YIL012W	0.911342	0.965607	-0.306276	70.7222	65.1007	2.0731	1.51439	4	8	t-test	E
YKL053C-A	MDM35	0.94025	0.977376	-0.305317	5.13685	4.98798	1.7442	3.26557	4	8	t-test	E
YGL058W	RAD6	0.88455	0.955983	-0.305112	70.8433	65.2105	1.39586	1.36527	4	8	t-test	E
YLR035C	MLH2	0.876844	0.954021	-0.303639	70.6002	64.9864	1.35516	1.22027	4	8	t-test	E
YLL046C	RNP1	0.890524	0.958581	-0.303141	68.4204	62.9881	1.3624	1.51763	4	8	t-test	E
YBL088C	TEL1	0.922054	0.970885	-0.301784	71.6644	65.9601	1.58133	2.34447	4	8	t-test	E
YIL013C	PDR11	0.909387	0.964498	-0.300393	70.474	64.8678	1.66181	1.79577	4	8	t-test	E
YLR081W	GAL2	0.863165	0.950963	-0.297007	70.9649	65.3146	1.38248	0.819217	4	8	t-test	E
YLR072W	YLR072W	0.906208	0.963118	-0.291609	67.533	62.1642	1.7543	1.49717	4	8	t-test	E
YKR097W	PCK1	0.884594	0.955983	-0.291185	67.1863	61.846	0.995213	1.5425	4	8	t-test	E
YOL011W	PLB3	0.876035	0.954021	-0.28653	70.756	65.1135	1.52253	0.781105	4	8	t-test	E
YLR436C	ECM30	0.913914	0.966468	-0.284404	63.2442	58.2267	2.38197	0.479092	4	8	t-test	E
YNL106C	INP52	0.957115	0.983831	-0.284315	32.2359	29.8061	1.20492	4.56089	4	8	t-test	E
YJL043W	YJL043W	0.9039	0.962297	-0.269649	71.6354	65.9041	1.4339	1.49611	4	8	t-test	E
YGL028C	SCW11	0.887606	0.957089	-0.269394	71.3456	65.6382	0.922701	1.47756	4	8	t-test	E
YLR216C	CPR6	0.867115	0.952411	-0.26585	67.2215	61.855	1.05555	1.03181	4	8	t-test	E
YNR058W	BIO3	0.893027	0.959404	-0.264225	72.2971	66.5055	1.42538	1.1509	4	8	t-test	E
YLR296W	YLR296W	0.933787	0.97666	-0.263306	72.0405	66.2695	2.29773	1.85977	4	8	t-test	E
YLR028C	ADE16	0.933991	0.97666	-0.256716	70.5532	64.9003	2.61908	1.21558	4	8	t-test	E
YDL135C	RDI1	0.939061	0.977362	-0.256288	70.973	65.2847	2.85728	1.25635	4	8	t-test	E
YDR048C	YDR048C	0.877379	0.954021	-0.252922	66.686	61.3524	0.937687	1.18535	4	8	t-test	E
YMR275C	BUL1	0.867219	0.952411	-0.252776	68.6833	63.1828	0.88902	1.07623	4	8	t-test	E
YMR161W	HLJ1	0.905512	0.962803	-0.250771	71.3539	65.6288	1.22088	1.51978	4	8	t-test	E
YJL187C	SWE1	0.936787	0.976946	-0.247479	67.9122	62.4713	2.10018	2.00342	4	8	t-test	E
YLL056C	YLL056C	0.91594	0.967575	-0.24366	69.4531	63.8801	2.06762	0.536815	4	8	t-test	E
YFR014C	CMK1	0.87855	0.954418	-0.243235	72.4902	66.6633	1.04863	1.04219	4	8	t-test	E
YDR386W	MUS81	0.908217	0.964468	-0.241544	70.0805	64.4532	1.18468	1.52492	4	8	t-test	E
YOR325W	YOR325W	0.912288	0.965895	-0.240393	67.0281	61.6545	0.805238	1.79912	4	8	t-test	E
YNL168C	FMP41	0.903121	0.961951	-0.238267	70.1001	64.4681	1.29038	1.28153	4	8	t-test	E
YER091C	MET6	0.927422	0.972909	-0.231776	67.5737	62.1467	1.7874	1.55749	4	8	t-test	E
YFR035C	YFR035C	0.930695	0.975134	-0.230898	71.7561	65.9791	1.42328	1.98211	4	8	t-test	E
YBL100C	YBL100C	0.941091	0.977376	-0.226515	74.8721	68.8311	1.91975	2.09454	4	8	t-test	E
YER045C	ACA1	0.916801	0.968242	-0.225753	71.248	65.5087	0.642734	1.829	4	8	t-test	E
YBR281C	DUG2	0.953005	0.982503	-0.225325	68.1567	62.675	2.92249	2.05099	4	8	t-test	E
YPL105C	SYH1	0.922868	0.971259	-0.224314	69.4323	63.8433	0.683423	1.96239	4	8	t-test	E
YDR287W	INM2	0.901443	0.961857	-0.2237	71.3839	65.6315	1.25466	1.12019	4	8	t-test	E
YKR017C	HEL1	0.90238	0.961951	-0.221194	69.262	63.6843	0.911844	1.37763	4	8	t-test	E
YMR119W	ASI1	0.879513	0.954418	-0.220448	70.6773	64.9808	1.07059	0.873081	8	16	t-test	E
YDL056W	MBP1	0.903018	0.961951	-0.218533	71.5002	65.7333	0.903283	1.372	4	8	t-test	E
YOR346W	REV1	0.920129	0.970064	-0.216031	70.9919	65.2651	0.740185	1.79448	4	8	t-test	E
YNL214W	PEX17	0.937245	0.976946	-0.215201	66.5672	61.2089	2.32881	1.02628	4	8	t-test	E
YCL034W	LSB5	0.939283	0.977362	-0.213481	75.0007	68.937	2.23107	1.36749	4	8	t-test	E
YOL101C	IZH4	0.8921	0.959137	-0.211396	69.7887	64.1581	0.920215	1.10703	4	8	t-test	E
YNL154C	YCK2	0.940191	0.977376	-0.210904	63.843	58.7081	1.15953	2.27182	4	8	t-test	E
YNL335W	DDI3	0.884651	0.955983	-0.208787	70.8864	65.1618	0.456279	1.20978	4	8	t-test	E
YDR094W	YDR094W	0.87338	0.954021	-0.206479	71.5991	65.8129	0.937585	0.761143	4	8	t-test	E
YOR279C	RFM1	0.899267	0.96088	-0.204837	71.3086	65.5451	1.17475	0.946926	4	8	t-test	E
YDR102C	YDR102C	0.909424	0.964498	-0.200917	73.2416	67.3132	0.974878	1.30085	4	8	t-test	E
YDR444W	YDR444W	0.905106	0.962614	-0.200134	69.3062	63.7055	0.783465	1.31614	4	8	t-test	E
YKL133C	YKL133C	0.937281	0.976946	-0.199578	70.8791	65.1467	1.68878	1.64571	4	8	t-test	E
YMR104C	YPK2	0.925328	0.972448	-0.198935	71.3582	65.5852	1.57735	1.19823	4	8	t-test	E
YOL024W	YOL024W	0.917318	0.968547	-0.198425	70.6116	64.9004	1.59225	0.799404	4	8	t-test	E
YMR030W	RSF1	0.91996	0.970064	-0.196161	70.541	64.8336	1.5022	1.0321	4	8	t-test	E
YER088C	DOT6	0.905107	0.962614	-0.191888	70.626	64.9077	0.508135	1.35404	4	8	t-test	E
YLR454W	FMP27	0.971913	0.99103	-0.187691	68.3721	62.838	4.75881	1.32494	4	8	t-test	E
YKR030W	GMH1	0.914208	0.966468	-0.18745	66.4835	61.1068	0.894802	1.32099	4	8	t-test	E
YGR051C	YGR051C	0.922315	0.970919	-0.186249	72.3899	66.5192	1.28384	1.22751	4	8	t-test	E
YCL014W	BUD3	0.95205	0.982503	-0.185405	69.6286	63.9875	2.40423	1.58463	4	8	t-test	E
YPL166W	ATG29	0.924651	0.97217	-0.185328	66.7831	61.3794	1.30983	1.2665	4	8	t-test	E
YNR020C	ATP23	0.947285	0.979957	-0.183292	43.6025	40.1315	1.39908	2.12	4	8	t-test	E
YDL180W	YDL180W	0.942199	0.977993	-0.181838	69.2966	63.6799	1.97772	1.25422	4	8	t-test	E
YDL129W	YDL129W	0.944404	0.978364	-0.180487	73.0965	67.1615	1.98062	1.38491	4	8	t-test	E
YLR374C	YLR374C	0.897834	0.96088	-0.177902	68.1006	62.5802	1.0448	0.761746	4	8	t-test	E
YOR019W	YOR019W	0.934693	0.976907	-0.177536	71.3298	65.5395	1.53667	1.31033	4	8	t-test	E
YKL132C	RMA1	0.921784	0.970857	-0.174486	68.7928	63.2115	1.11056	1.21605	4	8	t-test	E
YOR079C	ATX2	0.953428	0.982503	-0.168951	71.2063	65.4185	2.48891	1.02535	4	8	t-test	E
YML070W	DAK1	0.883903	0.955983	-0.166964	72.5283	66.6283	0.303207	0.976557	4	8	t-test	E
YNL219C	ALG9	0.95615	0.98379	-0.166708	65.9148	60.5665	2.40614	1.49216	4	8	t-test	E
YIL060W	YIL060W	0.909435	0.964498	-0.166037	72.5745	66.6699	0.551824	1.1986	4	8	t-test	E
YDR178W	SDH4	0.937902	0.977125	-0.162316	71.2838	65.4834	1.14379	1.53902	4	8	t-test	E
YOL158C	ENB1	0.945486	0.978766	-0.160717	72.3057	66.4185	2.0775	0.662302	4	8	t-test	E
YER054C	GIP2	0.934226	0.97666	-0.158823	73.7584	67.7483	1.56537	0.880393	4	8	t-test	E
YKL025C	PAN3	0.938607	0.977362	-0.157143	71.7665	65.9211	1.39788	1.28571	4	8	t-test	E
YIL023C	YKE4	0.950777	0.982503	-0.152958	67.7673	62.2518	1.7364	1.52162	4	8	t-test	E
YOR044W	IRC23	0.943696	0.978223	-0.150952	70.675	64.915	1.80944	0.830968	4	8	t-test	E
YOR180C	DCI1	0.919084	0.969691	-0.147884	70.769	64.9983	0.839812	1.04839	4	8	t-test	E
YNR024W	MPP6	0.928396	0.973449	-0.144377	71.0102	65.2163	1.14093	0.969987	4	8	t-test	E
YPL026C	SKS1	0.953779	0.982503	-0.141467	71.1323	65.3254	2.06261	0.957911	4	8	t-test	E
YLR400W	YLR400W	0.939517	0.977365	-0.136655	70.0054	64.2882	1.01482	1.31359	4	8	t-test	E
YOL152W	FRE7	0.956719	0.983831	-0.135044	69.0512	63.4122	1.85704	1.39545	4	8	t-test	E
YJL159W	HSP150	0.953702	0.982503	-0.132893	70.4391	64.6823	0.98591	1.83272	4	8	t-test	E
YHR135C	YCK1	0.956379	0.98379	-0.132692	68.4008	62.8139	2.01598	1.0271	4	8	t-test	E
YJL207C	LAA1	0.953487	0.982503	-0.131674	66.3537	60.9367	1.80216	1.09343	4	8	t-test	E
YDR371W	CTS2	0.965893	0.988547	-0.128947	72.9525	66.9823	1.72777	2.18074	4	8	t-test	E
YFR047C	BNA6	0.926683	0.972773	-0.127366	71.425	65.5808	0.878829	0.935837	4	8	t-test	E
YMR157C	AIM36	0.961614	0.986069	-0.117605	68.5658	62.9512	1.97143	1.14823	4	8	t-test	E
YLL021W	SPA2	0.942486	0.978052	-0.116299	71.1596	65.3274	1.14419	0.974054	4	8	t-test	E
YNL318C	HXT14	0.949799	0.98203	-0.114789	69.3665	63.6825	1.14438	1.24392	4	8	t-test	E
YPR122W	AXL1	0.97191	0.99103	-0.113633	71.1745	65.3386	1.71352	2.41968	4	8	t-test	E
YKL100C	YKL100C	0.943139	0.978223	-0.112568	71.5128	65.6478	0.951794	1.10712	4	8	t-test	E
YJL134W	LCB3	0.9644	0.987723	-0.111126	70.3446	64.5757	1.93284	1.29288	4	8	t-test	E
YFR018C	YFR018C	0.963702	0.987486	-0.110266	73.655	67.609	2.06127	0.918986	4	8	t-test	E
YJR119C	JHD2	0.963996	0.987548	-0.108468	71.0548	65.2241	1.19454	1.84757	4	8	t-test	E
YJL064W	YJL064W	0.970874	0.990759	-0.105272	71.4371	65.5716	2.28019	1.43235	4	8	t-test	E
YNL242W	ATG2	0.957496	0.983957	-0.101206	69.0703	63.3986	1.5381	0.881364	4	8	t-test	E
YPL130W	SPO19	0.953144	0.982503	-0.0995274	69.6864	63.9618	1.13585	1.09162	4	8	t-test	E
YCR045C	RRT12	0.969186	0.99023	-0.0906642	72.1494	66.2111	0.516685	2.02821	4	8	t-test	E
YLR017W	MEU1	0.954199	0.982503	-0.0884141	68.7037	63.0509	1.30234	0.600911	4	8	t-test	E
YLR241W	YLR241W	0.966372	0.988547	-0.0859556	71.2226	65.3574	1.46051	1.21735	4	8	t-test	E
YDR482C	CWC21	0.941143	0.977376	-0.0850519	68.1895	62.5765	0.58305	0.879963	4	8	t-test	E
YOR120W	GCY1	0.979233	0.992424	-0.0850449	71.6125	65.7138	2.93885	0.712739	4	8	t-test	E
YGL218W	YGL218W	0.959259	0.98484	-0.0845014	35.7725	32.8645	0.541284	1.38649	4	8	t-test	E
YBR008C	FLR1	0.975986	0.991252	-0.0843357	74.2605	68.1402	1.60843	2.02387	4	8	t-test	E
YNL107W	YAF9	0.976038	0.991252	-0.0830917	64.4864	59.1807	1.69814	1.91815	4	8	t-test	E
YHR016C	YSC84	0.971914	0.99103	-0.0777176	72.2994	66.3367	1.37398	1.51553	4	8	t-test	E
YCR079W	PTC6	0.970498	0.990759	-0.0776833	69.6614	63.9188	1.67725	1.01701	4	8	t-test	E
YPL246C	RBD2	0.974291	0.991044	-0.0776115	71.3177	65.4369	1.24069	1.82789	4	8	t-test	E
YGR044C	RME1	0.97272	0.991044	-0.0733619	72.793	66.7852	1.37168	1.44292	4	8	t-test	E
YIL073C	SPO22	0.982392	0.992706	-0.0723065	68.4353	62.7902	2.62548	1.57061	4	8	t-test	E
YLR036C	YLR036C	0.977093	0.991373	-0.0720923	70.0959	64.312	1.84456	1.44501	4	8	t-test	E
YKL106W	AAT1	0.98044	0.992424	-0.0706042	66.7077	61.2052	1.99945	1.78838	4	8	t-test	E
YOR386W	PHR1	0.966333	0.988547	-0.0704387	70.2964	64.4942	0.406213	1.43437	4	8	t-test	E
YPL099C	INA17	0.981054	0.992424	-0.0696802	68.8111	63.1322	1.64962	2.14299	4	8	t-test	E
YMR232W	FUS2	0.960918	0.985826	-0.0685728	71.4605	65.5594	0.655716	1.09629	4	8	t-test	E
YKL174C	TPO5	0.979434	0.992424	-0.0676715	70.9288	65.0713	2.25321	0.945736	4	8	t-test	E
YER085C	YER085C	0.973108	0.991044	-0.0666197	71.787	65.857	1.43676	1.15558	4	8	t-test	E
YDL113C	ATG20	0.980431	0.992424	-0.065938	73.7746	67.678	1.92372	1.60751	4	8	t-test	E
YMR264W	CUE1	0.978688	0.992424	-0.0651998	72.7541	66.742	2.1	0.86587	4	8	t-test	E
YMR152W	YIM1	0.980824	0.992424	-0.0650592	71.7791	65.8482	1.86554	1.6951	4	8	t-test	E
YNR060W	FRE4	0.979183	0.992424	-0.0620283	70.1872	64.3865	1.93604	1.08438	4	8	t-test	E
YLR219W	MSC3	0.976827	0.991341	-0.0614578	70.9373	65.0734	0.85542	1.71725	4	8	t-test	E
YKL171W	NNK1	0.97958	0.992424	-0.0585902	70.4405	64.6155	1.58256	1.42859	4	8	t-test	E
YOR382W	FIT2	0.96826	0.989762	-0.0576778	66.8394	61.314	0.601301	1.20393	28	56	t-test	E
YOL025W	LAG2	0.986157	0.994229	-0.0573541	70.9227	65.0562	2.99925	0.582049	4	8	t-test	E
YDL197C	ASF2	0.978899	0.992424	-0.0544542	72.0014	66.0423	1.75198	0.78002	4	8	t-test	E
YFL023W	BUD27	0.97077	0.990759	-0.0544299	53.4134	49.0056	0.964178	0.986615	4	8	t-test	E
YGR169C	PUS6	0.982172	0.992706	-0.0485084	69.6948	63.9227	1.4636	1.3917	4	8	t-test	E
YPL067C	YPL067C	0.980644	0.992424	-0.0478389	71.0428	65.1576	0.700687	1.63527	4	8	t-test	E
YML096W	YML096W	0.981581	0.992597	-0.0463381	69.0483	63.3282	1.13538	1.46134	4	8	t-test	E
YIL010W	DOT5	0.988627	0.994607	-0.0461115	71.9831	66.0178	1.44596	2.56726	4	8	t-test	E
YER038W-A	FMP49	0.973077	0.991044	-0.0456746	71.906	65.9468	0.834896	0.935113	4	8	t-test	E
YNL095C	YNL095C	0.987177	0.994456	-0.0453752	66.7494	61.2203	1.831	1.87666	4	8	t-test	E
YIL076W	SEC28	0.98373	0.992745	-0.0447318	68.7079	63.0147	1.12806	1.66599	4	8	t-test	E
YLR189C	ATG26	0.981176	0.992424	-0.040638	71.7289	65.7798	0.756191	1.3729	4	8	t-test	E
YHR143W	DSE2	0.983099	0.992745	-0.0395011	70.364	64.5279	1.27177	1.18131	4	8	t-test	E
YGL023C	PIB2	0.992281	0.997186	-0.0377606	59.9533	54.9844	3.42755	1.18051	4	8	t-test	E
YOR193W	PEX27	0.982325	0.992706	-0.0345957	70.5923	64.7326	0.984546	1.06206	4	8	t-test	E
YBR232C	YBR232C	0.987059	0.994456	-0.0327436	72.6334	66.6017	1.49731	1.14429	4	8	t-test	E
YJR121W	ATP2	0.988688	0.994607	-0.0296375	72.063	66.076	0.800189	1.71372	4	8	t-test	E
YOR314W	YOR314W	0.991288	0.996701	-0.0293362	72.0038	66.0214	1.47927	1.98238	4	8	t-test	E
YJR107W	YJR107W	0.988736	0.994607	-0.0259194	71.9608	65.9789	0.733395	1.49353	4	8	t-test	E
YOL059W	GPD2	0.987853	0.994607	-0.0215148	68.8312	63.1065	1.09763	0.733181	4	8	t-test	E
YGR142W	BTN2	0.996086	0.99794	-0.0194109	71.051	65.1391	3.44626	1.28699	4	8	t-test	E
YJL170C	ASG7	0.994528	0.99794	-0.0184435	71.0596	65.1461	1.68386	1.8386	4	8	t-test	E
YAR040C	YAR040C	0.99383	0.997599	-0.0180943	68.7129	62.9949	1.86584	1.13771	4	8	t-test	E
YHR114W	BZZ1	0.995295	0.99794	-0.0161047	70.1625	64.3217	1.86277	1.73004	4	8	t-test	E
YDR446W	ECM11	0.993183	0.997186	-0.0140717	73.4008	67.2878	1.09422	1.0714	4	8	t-test	E
YER143W	DDI1	0.995602	0.99794	-0.0121847	73.1363	67.0437	1.05669	1.72131	4	8	t-test	E
YNR008W	LRO1	0.995698	0.99794	-0.00907056	72.6759	66.6188	0.318205	1.46292	4	8	t-test	E
YDR313C	PIB1	0.998225	0.999169	-0.00556789	73.332	67.2171	1.58084	1.69992	4	8	t-test	E
YPL073C	YPL073C	0.998869	0.999577	-0.00381675	70.0864	64.2407	1.91557	1.62322	4	8	t-test	E
YDR100W	TVP15	0.99942	0.999892	-0.0014141	72.4283	66.3849	0.623752	1.63407	4	8	t-test	E
YBR299W	MAL32	0.999788	0.999937	-0.000464289	71.2566	65.3102	1.00522	1.26216	4	8	t-test	E
YJL048C	UBX6	0.999937	0.999937	-0.000228394	70.385	64.5111	1.84175	1.94144	4	8	t-test	E
YHR049W	FSH1	0.997603	0.998904	0.00563258	71.5595	65.5822	0.886758	1.46516	4	8	t-test	S
YAL004W	YAL004W	0.997725	0.998904	0.0080506	73.657	67.5024	1.68587	1.99307	4	8	t-test	S
YKL071W	YKL071W	0.99629	0.99794	0.00861758	71.1774	65.2292	1.17762	1.25294	4	8	t-test	S
YOL054W	PSH1	0.995886	0.99794	0.00968247	71.0479	65.1096	1.14841	1.30554	4	8	t-test	S
YGL195W	GCN1	0.99493	0.99794	0.0126769	70.2862	64.4087	1.46822	1.14531	4	8	t-test	S
YPR120C	CLB5	0.995041	0.99794	0.0165269	59.9023	54.8879	1.92692	1.56207	4	8	t-test	S
YPR148C	YPR148C	0.99317	0.997186	0.0203146	71.1843	65.2248	1.38799	1.69666	4	8	t-test	S
YLR019W	PSR2	0.992928	0.997186	0.0215681	69.7968	63.952	0.597304	2.09046	4	8	t-test	S
YLR284C	ECI1	0.992149	0.997186	0.0268447	70.9332	64.9887	1.67101	1.8944	4	8	t-test	S
YMR034C	YMR034C	0.987977	0.994607	0.0287144	70.2224	64.3356	1.34557	1.15945	4	8	t-test	S
YIR033W	MGA2	0.992524	0.997186	0.031617	65.7558	60.2391	2.91516	1.16533	4	8	t-test	S
YGL083W	SCY1	0.986054	0.994229	0.0351527	74.6714	68.4073	1.53352	1.08449	4	8	t-test	S
YOR015W	YOR015W	0.986247	0.994229	0.0362532	71.3312	65.3449	1.76897	0.845573	4	8	t-test	S
YFR024C-A	LSB3	0.989696	0.995337	0.0404347	72.1911	66.1291	2.27221	1.83591	4	8	t-test	S
YDR474C	YDR474C	0.983303	0.992745	0.0426038	71.2944	65.3053	1.61427	1.00456	4	8	t-test	S
YDL156W	CMR1	0.988691	0.994607	0.0427845	72.5774	66.4811	2.39778	1.48259	4	8	t-test	S
YMR095C	SNO1	0.986998	0.994456	0.0444003	70.6561	64.7187	2.11411	1.41666	4	8	t-test	S
YNL195C	YNL195C	0.972889	0.991044	0.049005	72.1303	66.0656	0.409907	1.22573	4	8	t-test	S
YBR228W	SLX1	0.979882	0.992424	0.0493225	70.4542	64.5291	0.800606	1.58355	4	8	t-test	S
YGL224C	SDT1	0.973775	0.991044	0.0500731	72.4921	66.3962	0.716374	1.19202	4	8	t-test	S
YIL165C	YIL165C	0.970649	0.990759	0.0609896	72.1193	66.0445	0.83744	1.26724	4	8	t-test	S
YBR020W	GAL1	0.973537	0.991044	0.0613878	70.0032	64.1047	0.984848	1.4132	8	16	t-test	S
YIR020C	YIR020C	0.985696	0.994229	0.0628598	70.0143	64.1134	2.73945	1.79449	4	8	t-test	S
YML056C	IMD4	0.974148	0.991044	0.0631361	70.8478	64.8771	1.37485	1.18636	4	8	t-test	S
YFL044C	OTU1	0.973295	0.991044	0.0638046	71.5229	65.4953	0.892372	1.49355	4	8	t-test	S
YJR100C	AIM25	0.975133	0.991044	0.0646548	71.1597	65.1616	1.20497	1.48855	4	8	t-test	S
YKR044W	UIP5	0.983071	0.992745	0.0649773	70.4669	64.5264	2.01225	2.01225	4	8	t-test	S
YJL133W	MRS3	0.983837	0.992745	0.0696826	71.8772	65.8147	2.7818	1.6049	4	8	t-test	S
YPR061C	JID1	0.97467	0.991044	0.0702057	71.0968	65.0989	1.47342	1.43399	4	8	t-test	S
YLR324W	PEX30	0.974916	0.991044	0.0718754	70.8488	64.8701	1.37166	1.609	4	8	t-test	S
YEL040W	UTR2	0.958888	0.984697	0.0733765	72.2018	66.1088	0.681743	1.1078	4	8	t-test	S
YLR205C	HMX1	0.955995	0.98379	0.0799013	71.3102	65.2856	0.437997	1.22387	4	8	t-test	S
YNL255C	GIS2	0.976748	0.991341	0.0806237	69.2519	63.3985	2.17007	1.40209	4	8	t-test	S
YGR141W	VPS62	0.975365	0.991044	0.081072	70.9733	64.9757	1.96614	1.46377	4	8	t-test	S
[truncated: 2,264 more rows]

## Sheet: Table S3 QFA results 27°C 
R package version: 0.0-43
Summary type: mean
Test type: t-test
x-axis treatment: 27
x-axis medium: SDM_rhl_CNGT
x-axis screen ID: cSGA
x-axis screen name: cSGA
x-axis libraries: Boone Standard SDL
x-axis client: MS
x-axis user: SGA
x-axis date: 2009
x-axis PI: DAL
x-axis condition:
x-axis inoculation type: DIL
x-axis fitness definition: MDRMDP
y-axis treatment: 27
y-axis medium: SDM_rhl_CNGHT
y-axis screen ID: bir1-17
y-axis screen name: bir1-17
y-axis libraries:
y-axis client: MS
y-axis user: AC
y-axis date: 2010
y-axis PI: DAL
y-axis condition:
y-axis inoculation type: DIL
y-axis fitness definition: MDRMDP
#########################################################
ORF	Gene	P	Q	GIS	Query Fitness Summary	Control Fitness Summary	QuerySE	ControlSE	Query Count	Control Count	TestType	Type
YNR041C	COQ2	0.00306196	0.0549466	-100.086	14.9632	99.9538	11.7647	1.36152	4	8	t-test	E
YCL032W	STE50	0.000930682	0.0313761	-92.9804	31.1046	107.804	8.52026	2.07229	4	8	t-test	E
YKL212W	SAC1	0.000903209	0.0310983	-76.1575	3.15536	68.9062	1.09464	12.0705	4	8	t-test	E
YPR024W	YME1	4.98672e-08	8.44751e-06	-75.4914	3.34887	68.4957	1.40942	3.48947	4	8	t-test	E
YOR302W	YOR302W	0.00413993	0.0621244	-67.5781	3.4656	61.722	0.309869	14.0493	4	8	t-test	E
YHL007C	STE20	0.0151892	0.114054	-64.3385	3.69499	59.1068	1.5125	17.5094	4	8	t-test	E
YDL035C	GPR1	0.0831562	0.263007	-62.6791	38.4478	87.858	25.2185	12.7944	4	8	t-test	E
YEL061C	CIN8	0.030769	0.158365	-61.5656	44.1675	91.8599	16.4289	2.74902	4	8	t-test	E
YER016W	BIM1	9.95392e-07	0.000145362	-58.2315	57.4935	100.541	1.60594	3.89075	4	8	t-test	E
YBL025W	RRN10	0.101848	0.288513	-56.4334	39.0673	82.97	23.5298	15.8062	4	8	t-test	E
YPR141C	KAR3	1.48777e-05	0.00145223	-52.4764	10.0568	54.3282	4.18797	4.14364	4	8	t-test	E
YOR058C	ASE1	0.134382	0.332811	-50.7051	57.0036	93.5763	24.43	13.4172	4	8	t-test	E
YDR318W	MCM21	4.37748e-08	7.72443e-06	-49.4978	75.8641	108.913	2.01771	2.0483	4	8	t-test	E
YOL004W	SIN3	7.41513e-08	1.20781e-05	-48.5649	45.5078	81.7294	2.05242	2.40525	4	8	t-test	E
YCR081W	SRB8	0.00471399	0.0662345	-41.9999	0	36.4891	0	8.9524	4	8	t-test	E
YOR303W	CPA1	0.0215369	0.13593	-41.8752	2.46341	38.5209	1.43179	12.3543	4	8	t-test	E
YPL018W	CTF19	0.000649492	0.0247802	-40.5155	81.6156	106.106	4.64861	2.2525	4	8	t-test	E
YMR198W	CIK1	2.72865e-06	0.000361119	-39.5397	62.4867	88.6394	2.44405	1.95492	4	8	t-test	E
YDR126W	SWF1	0.00508377	0.0687852	-36.8323	73.7849	96.1031	5.50335	1.19941	4	8	t-test	E
YPR069C	SPE3	0.000897492	0.0310983	-33.5179	12.9361	40.3587	4.39676	4.85298	4	8	t-test	E
YOL052C	SPE2	0.00340166	0.0579509	-32.2579	9.22572	36.0406	4.87741	5.9868	4	8	t-test	E
YGR157W	CHO2	0.0598089	0.220039	-30.836	46.5586	67.2396	7.56045	10.7732	4	8	t-test	E
YIL059C	YIL059C	0.387361	0.587137	-30.5335	94.8577	108.939	30.1898	3.103	4	8	t-test	E
YDR245W	MNN10	0.0139763	0.111274	-30.0365	53.1702	72.2891	2.43657	8.03482	4	8	t-test	E
YDR392W	SPT3	0.00180594	0.0449892	-29.3942	69.2226	85.6773	3.99139	1.67768	4	8	t-test	E
YMR086C-A	YMR086C-A	0.423703	0.615147	-28.124	95.1722	107.118	30.4201	1.58894	4	8	t-test	E
YDL118W	YDL118W	1.36344e-05	0.00140834	-27.7436	96.2189	107.697	1.44809	2.64816	4	8	t-test	E
YPL017C	IRC15	3.09166e-06	0.000396764	-26.0334	98.4377	108.139	1.07345	2.07478	4	8	t-test	E
YHR158C	KEL1	0.436729	0.624279	-25.2356	89.9293	100.054	28.1407	2.35747	4	8	t-test	E
YGR188C	BUB1	0.000644949	0.0247802	-23.8276	52.4324	66.254	2.62615	3.5783	4	8	t-test	E
YBR231C	SWC5	0.00369884	0.0594434	-23.8211	84.1734	93.8245	3.99199	4.14718	4	8	t-test	E
YBR222C	PCS60	0.000186252	0.0112789	-23.6077	110.891	116.851	1.50326	3.12177	4	8	t-test	E
YDR254W	CHL4	1.5431e-05	0.00145223	-23.4942	104.343	111.063	1.84392	1.49014	4	8	t-test	E
YLR193C	UPS1	0.00106296	0.0328588	-23.2276	61.5705	73.6717	2.58066	3.81334	4	8	t-test	E
YBR238C	YBR238C	3.01497e-05	0.00260579	-22.889	103.662	109.946	1.82712	2.26319	4	8	t-test	E
YIL040W	APQ12	0.349492	0.550969	-22.3733	66.2004	76.9519	16.315	13.4956	4	8	t-test	E
YJL204C	RCY1	0.19481	0.402851	-22.2603	56.6222	68.5323	12.9548	6.35108	4	8	t-test	E
YDL119C	YDL119C	0.00144049	0.0394174	-21.9909	105.306	110.594	3.1011	1.62627	4	8	t-test	E
YCL037C	SRO9	0.201482	0.409638	-21.5213	6.08919	23.9877	2.18056	13.1817	4	8	t-test	E
YBR093C	PHO5	0.0151564	0.11401	-21.3837	71.4096	80.6179	2.11275	5.80421	4	8	t-test	E
YCR033W	SNT1	0.000169493	0.0107135	-21.0294	90.4616	96.8623	2.31074	2.15775	4	8	t-test	E
YBR212W	NGR1	0.00161788	0.0425573	-21.0029	112.824	116.267	2.81928	3.48475	4	8	t-test	E
YLR418C	CDC73	8.38671e-05	0.00612374	-20.3974	88.5253	94.631	1.92339	1.32354	4	8	t-test	E
YBR150C	TBS1	0.00654156	0.0771686	-20.334	106.944	110.578	4.08341	3.22445	4	8	t-test	E
YMR202W	ERG2	0.229605	0.438996	-20.1632	41.8971	53.9174	2.98598	13.1459	4	8	t-test	E
YIL084C	SDS3	3.24943e-05	0.00274363	-20.0447	86.1445	92.256	1.35057	2.1151	4	8	t-test	E
YDR162C	NBP2	0.00573665	0.0723057	-20.0177	100.211	104.454	3.8159	3.42472	4	8	t-test	E
YOR026W	BUB3	0.0284886	0.153476	-19.7707	58.3621	67.881	5.60307	2.45946	4	8	t-test	E
YDR410C	STE14	0.133227	0.331502	-19.6217	2.70664	19.3986	1.56975	9.99057	4	8	t-test	E
YBR221C	PDB1	0.000698052	0.0257065	-19.5432	101.481	105.144	0.721421	3.02796	4	8	t-test	E
YBR107C	IML3	0.000496373	0.0218698	-19.4186	108.136	110.818	1.6251	2.93361	4	8	t-test	E
YJR109C	CPA2	0.394874	0.592679	-19.4143	56.1838	65.6789	20.3685	6.57078	8	16	t-test	E
YDR207C	UME6	0.0597475	0.220027	-19.4038	62.3317	71.0109	2.25074	7.42467	4	8	t-test	E
YBR178W	YBR178W	0.00252758	0.0515137	-19.2993	118.681	119.876	3.22565	2.75637	4	8	t-test	E
YGL046W	YGL046W	0.000521771	0.022097	-19.1093	99.5674	103.105	2.34345	1.43648	4	8	t-test	E
YBR207W	FTH1	0.00288721	0.0538648	-19.0666	117.025	118.235	3.1483	3.06342	4	8	t-test	E
YBR220C	YBR220C	0.000925204	0.0313761	-19.0227	114.437	115.948	1.36516	3.1537	4	8	t-test	E
YDR532C	YDR532C	0.27121	0.480374	-18.5759	4.93374	20.425	2.59157	13.384	4	8	t-test	E
YBR201W	DER1	0.00128684	0.0375264	-18.5462	119.071	119.56	1.11572	3.21791	4	8	t-test	E
YKL032C	IXR1	0.00340727	0.0579509	-18.5186	88.4404	92.9249	3.3063	2.32412	4	8	t-test	E
YCR086W	CSM1	5.91057e-05	0.00456518	-18.3565	82.3283	87.474	1.7496	1.66747	4	8	t-test	E
YHL027W	RIM101	1.15631e-05	0.00122424	-18.2624	98.1968	101.179	0.335665	1.5261	4	8	t-test	E
YDL184C	RPL41A	0.0878802	0.269486	-18.1707	106.337	108.171	7.47574	2.23391	4	8	t-test	E
YGL045W	RIM8	0.00848019	0.0887016	-18.1309	100.264	102.86	3.88365	2.61285	4	8	t-test	E
YCR028C-A	RIM1	0.000640458	0.0247802	-18.1309	84.6026	89.2538	1.93995	2.74664	4	8	t-test	E
YBR223C	TDP1	0.00379637	0.0599275	-18.0699	112.089	113.081	3.06183	3.13174	4	8	t-test	E
YDL142C	CRD1	0.000164532	0.0105575	-17.7976	92.0507	95.4351	1.95032	1.80297	4	8	t-test	E
YBR209W	YBR209W	0.00426869	0.0629371	-17.7147	113.329	113.85	2.91023	3.30255	4	8	t-test	E
YBR182C	SMP1	0.0037034	0.0594434	-17.7045	109.237	110.285	2.81635	3.2476	4	8	t-test	E
YGL127C	SOH1	7.96888e-06	0.000937451	-17.7044	69.9051	76.1142	0.727462	1.55985	4	8	t-test	E
YLR182W	SWI6	0.138967	0.337845	-17.6395	4.00265	18.8025	0.228879	9.17889	4	8	t-test	E
YBR156C	SLI15	0.00499386	0.0678487	-17.4112	113.825	114.017	1.55428	3.80294	4	8	t-test	E
YDR080W	VPS41	0.340631	0.542524	-17.3689	18.7849	31.41	9.54505	12.5967	4	8	t-test	E
YBR210W	ERV15	0.00297183	0.0544736	-17.3062	111.309	111.739	2.73028	2.99032	4	8	t-test	E
YAL013W	DEP1	0.0175337	0.121332	-17.2806	88.5189	91.9175	4.34822	2.31604	4	8	t-test	E
YBR162C	TOS1	0.00638455	0.0768141	-17.2481	115.142	115.019	2.91954	3.53931	4	8	t-test	E
YDL038C	YDL038C	0.00124201	0.0367827	-16.9352	113.272	113.122	2.02255	2.80181	4	8	t-test	E
YGR282C	BGL2	0.439415	0.626762	-16.8129	104.793	105.65	18.8616	1.7748	4	8	t-test	E
YDL027C	YDL027C	0.000612987	0.0246209	-16.7493	113.773	113.397	1.67334	2.56127	4	8	t-test	E
YDR388W	RVS167	0.000975401	0.0320112	-16.5717	92.0228	94.3458	2.28395	2.30445	4	8	t-test	E
YBR199W	KTR4	0.0233409	0.140386	-16.5084	113.216	112.703	1.79266	4.92813	4	8	t-test	E
YBR169C	SSE2	0.00610813	0.0741233	-16.4426	114.845	114.061	2.59436	3.45708	4	8	t-test	E
YDL036C	PUS9	0.00038311	0.01823	-16.3976	113.871	113.176	0.854937	2.36585	4	8	t-test	E
YBR197C	YBR197C	0.00315433	0.0561285	-16.3456	111.669	111.218	2.77958	2.58388	4	8	t-test	E
YGR058W	PEF1	0.000107503	0.007327	-16.3165	98.3365	99.6094	1.12352	2.01016	4	8	t-test	E
YOR275C	RIM20	0.00317894	0.0562023	-16.2765	99.5293	100.611	2.86866	2.02528	4	8	t-test	E
YDL071C	YDL071C	0.000621117	0.0246209	-16.2438	107.962	107.909	1.20529	2.5412	4	8	t-test	E
YBR180W	DTR1	0.00703572	0.0805979	-16.1156	115.557	114.396	3.11624	2.99632	4	8	t-test	E
YFR011C	MIC19	0.0185991	0.126635	-16.1103	104.473	104.762	3.97812	1.57768	4	8	t-test	E
YKR019C	IRS4	1.98994e-05	0.00183204	-16.0605	98.242	99.3049	1.30003	1.40728	4	8	t-test	E
YFL036W	RPO41	0.0155544	0.115052	-16.0395	83.5138	86.4909	1.48703	4.38384	4	8	t-test	E
YBR139W	YBR139W	0.0178469	0.12248	-16.0296	120.634	118.732	3.83179	3.40544	4	8	t-test	E
YBR073W	RDH54	0.00202753	0.0474398	-15.8574	109.595	108.992	1.99943	2.83841	4	8	t-test	E
YBR121C	GRS1	0.00649414	0.0770383	-15.6261	106.98	106.519	1.08609	3.58432	4	8	t-test	E
YBR129C	OPY1	0.0197817	0.130862	-15.5878	112.03	110.873	3.76778	3.45645	4	8	t-test	E
YBR092C	PHO3	0.000289956	0.015853	-15.5775	120.019	117.805	0.925697	2.17832	4	8	t-test	E
YBR208C	DUR1	0.00548171	0.0707684	-15.5247	116.621	114.807	2.54523	3.11389	4	8	t-test	E
YBR056W	YBR056W	0.00609958	0.0741233	-15.5015	117.422	115.482	2.03132	3.42371	4	8	t-test	E
YLR290C	YLR290C	0.00105816	0.0328588	-15.4726	105.003	104.668	2.18662	1.38734	4	8	t-test	E
YDL065C	PEX19	0.000752559	0.0274749	-15.2864	99.2202	99.4822	2.05914	1.97944	4	8	t-test	E
YBR083W	TEC1	0.00279599	0.0535792	-15.2552	113.147	111.554	0.985243	3.00711	4	8	t-test	E
YDR305C	HNT2	0.000540558	0.022666	-15.2516	112.921	111.355	1.86863	2.04922	4	8	t-test	E
YBR145W	ADH5	0.0357305	0.169788	-15.2133	119.537	117.069	3.93644	4.1921	4	8	t-test	E
YBR072W	HSP26	0.0045612	0.0657031	-15.1722	119.047	116.609	1.10991	3.26196	4	8	t-test	E
YBR099C	YBR099C	0.00565706	0.0717295	-15.1272	110.938	109.524	2.58815	2.97413	4	8	t-test	E
YBR186W	PCH2	0.00267255	0.0521578	-15.1201	118.044	115.692	2.24144	2.6688	4	8	t-test	E
YBR126C	TPS1	0.00152763	0.0406385	-14.9361	102.545	102.067	0.776683	2.65039	4	8	t-test	E
YBR066C	NRG2	0.00148987	0.0403834	-14.8692	116.962	114.534	2.1183	2.29713	4	8	t-test	E
YDL051W	LHP1	0.000302176	0.0161989	-14.817	114.106	112.007	1.17999	2.08951	4	8	t-test	E
YDL076C	RXT3	5.9288e-05	0.00456518	-14.7694	111.948	110.091	1.2814	1.58031	4	8	t-test	E
YBR051W	YBR051W	0.00399408	0.0610647	-14.5696	118.102	115.264	1.98888	2.92533	4	8	t-test	E
YKR028W	SAP190	0.00183655	0.0454841	-14.4279	100.111	99.5104	2.29975	1.87622	4	8	t-test	E
YDL033C	SLM3	0.282336	0.491126	-14.3626	53.243	58.7351	1.92749	10.6248	4	8	t-test	E
YBR128C	ATG14	0.0179705	0.122948	-14.3531	120.277	116.965	2.88534	3.62847	4	8	t-test	E
YBR119W	MUD1	0.0134316	0.110853	-14.3479	110.486	108.455	3.33866	2.60841	4	8	t-test	E
YCR087W	YCR087W	0.00242718	0.0513954	-14.3165	113.065	110.668	2.14459	2.44067	4	8	t-test	E
YBR177C	EHT1	0.0205627	0.133718	-14.3044	117.227	114.273	3.70317	2.70976	4	8	t-test	E
YMR243C	ZRC1	0.00028834	0.015853	-14.2477	105.509	104.044	1.04945	2.00094	4	8	t-test	E
YDL019C	OSH2	0.0025143	0.0515137	-14.1703	114.774	112.025	0.879198	2.74155	4	8	t-test	E
YBR195C	MSI1	0.0075053	0.083425	-14.163	107.493	105.693	2.95476	2.06643	4	8	t-test	E
YCR102W-A	YCR102W-A	0.00144048	0.0394174	-14.1472	110.245	108.07	1.9424	2.24332	4	8	t-test	E
YBR289W	SNF5	0.314908	0.522737	-14.0601	5.58537	17.0678	2.15716	11.1736	4	8	t-test	E
YBR069C	TAT1	0.0140269	0.111274	-14.0572	115.655	112.693	2.27053	3.58584	4	8	t-test	E
YBR022W	POA1	0.00215736	0.0489518	-14.043	114.014	111.254	2.23377	2.10869	4	8	t-test	E
YDR263C	DIN7	0.00137659	0.0385647	-14.0008	115.015	112.088	1.72394	2.33788	4	8	t-test	E
YDL026W	YDL026W	0.000351653	0.0176079	-13.9922	116.508	113.377	1.05581	2.01922	4	8	t-test	E
YHL023C	NPR3	0.0168631	0.119423	-13.9338	99.5405	98.5853	3.35547	1.36039	4	8	t-test	E
YNL141W	AAH1	0.101986	0.288532	-13.9101	57.0308	61.6327	1.81629	6.33162	4	8	t-test	E
YBR114W	RAD16	0.00287716	0.0538648	-13.8543	109.507	107.175	1.35355	2.73966	4	8	t-test	E
YCR095C	OCA4	0.00553113	0.0707684	-13.843	111.756	109.119	2.56953	1.22671	4	8	t-test	E
YCL044C	MGR1	0.000364321	0.0176079	-13.7401	112.269	109.476	1.58169	1.76716	4	8	t-test	E
YDL222C	FMP45	0.00344826	0.0580163	-13.6762	112.62	109.725	2.42866	1.98492	4	8	t-test	E
YBR071W	YBR071W	0.0149091	0.113034	-13.5854	113.886	110.746	1.93187	3.59242	4	8	t-test	E
YGR259C	YGR259C	0.442186	0.628409	-13.5177	99.5215	98.2073	15.2265	2.05013	4	8	t-test	E
YLR065C	ENV10	0.716733	0.82595	-13.5119	57.7054	61.8729	31.1581	13.9192	4	8	t-test	E
YDL171C	GLT1	0.109511	0.300523	-13.4611	113.917	110.665	6.05422	1.37973	4	8	t-test	E
YBR184W	YBR184W	0.0157397	0.115927	-13.4571	118.921	115.008	3.06175	2.89696	4	8	t-test	E
YBR188C	NTC20	0.0218467	0.13626	-13.4142	117.854	114.044	2.32437	3.76804	4	8	t-test	E
YKR029C	SET3	0.000621629	0.0246209	-13.4123	101.099	99.486	1.57872	1.93514	4	8	t-test	E
YIL153W	RRD1	0.00185882	0.0457681	-13.3985	103.392	101.466	2.11232	1.362	4	8	t-test	E
YBR187W	GDT1	0.0241178	0.142057	-13.3634	111.34	108.341	3.48473	2.90971	4	8	t-test	E
YBR172C	SMY2	0.0329202	0.163061	-13.3632	116.817	113.099	3.62519	3.34213	4	8	t-test	E
YKR065C	PAM17	0.00293037	0.0544303	-13.36	109.165	106.449	2.31945	1.6449	4	8	t-test	E
YBL051C	PIN4	0.0171197	0.120123	-13.3542	101.406	99.7023	3.35406	2.14932	4	8	t-test	E
YCR020C	PET18	0.0005214	0.022097	-13.2952	115.85	112.2	1.01192	2.02826	4	8	t-test	E
YBR203W	COS111	0.0140427	0.111274	-13.2593	121.424	117.011	2.27521	3.33011	4	8	t-test	E
YDR024W	FYV1	0.0374499	0.173904	-13.2466	110.352	107.381	4.10554	2.1956	4	8	t-test	E
YBR162W-A	YSY6	0.0894502	0.271387	-13.2367	118.968	114.858	3.94134	5.06609	4	8	t-test	E
YBL089W	AVT5	0.0589811	0.218833	-13.2284	102.197	100.28	4.70074	1.71292	4	8	t-test	E
YBR194W	AIM4	0.261216	0.470505	-13.2163	46.5628	51.9355	7.7871	6.70867	4	8	t-test	E
YCR073W-A	SOL2	0.00176564	0.0447379	-13.1713	116.836	112.949	1.11031	2.41312	4	8	t-test	E
YBR219C	YBR219C	0.0265177	0.148548	-13.0164	119.892	115.469	3.23625	3.24301	4	8	t-test	E
YMR154C	RIM13	0.00924325	0.0927611	-12.9442	105.262	102.696	2.80874	1.64215	4	8	t-test	E
YDR071C	PAA1	0.0575402	0.216009	-12.9026	105.685	103.028	4.19455	3.53723	4	8	t-test	E
YIL058W	YIL058W	0.0188268	0.127837	-12.8825	109.322	106.17	2.95651	2.99226	4	8	t-test	E
YDL133C-A	RPL41B	0.0596179	0.219741	-12.8772	109.911	106.677	4.60171	2.5111	4	8	t-test	E
YDR025W	RPS11A	0.0118135	0.106447	-12.8199	108.794	105.657	2.91226	1.51733	4	8	t-test	E
YDL034W	YDL034W	3.58726e-05	0.00292155	-12.7934	117.126	112.872	1.09681	1.22925	4	8	t-test	E
YDR244W	PEX5	0.0142062	0.111828	-12.7866	95.5455	94.1178	3.04655	2.21223	4	8	t-test	E
YBR100W	YBR100W	0.013862	0.111274	-12.7415	100.318	98.2252	3.00511	2.25828	4	8	t-test	E
YOR030W	DFG16	0.00176435	0.0447379	-12.728	102.337	99.9673	2.01521	1.64447	4	8	t-test	E
YGR072W	UPF3	0.019767	0.130862	-12.7156	105.165	102.414	3.31265	1.98454	4	8	t-test	E
YDR485C	VPS72	0.00138414	0.0385647	-12.7103	99.5882	97.5638	1.04691	2.24146	4	8	t-test	E
YDL018C	ERP3	0.000186428	0.0112789	-12.6984	115.336	111.235	1.41364	1.31947	4	8	t-test	E
YDL010W	GRX6	0.000515222	0.022097	-12.6982	115.512	111.387	1.55563	0.956714	4	8	t-test	E
YBR116C	YBR116C	0.00513526	0.0692606	-12.6278	115.859	111.628	1.5624	2.71812	4	8	t-test	E
YBR084W	MIS1	0.00421102	0.0623554	-12.5981	109.599	106.164	2.24702	2.09799	4	8	t-test	E
YBR176W	ECM31	0.0113493	0.104261	-12.5846	118.55	113.929	1.94984	3.08095	4	8	t-test	E
YCL023C	YCL023C	0.0171515	0.120123	-12.5664	114.191	110.125	2.34017	3.24009	4	8	t-test	E
YER153C	PET122	0.000406081	0.0191084	-12.5125	109.138	105.689	1.5284	1.52123	4	8	t-test	E
YOR080W	DIA2	0.422337	0.614216	-12.5087	42.5773	47.8582	2.84371	12.5676	4	8	t-test	E
YCR073C	SSK22	0.00233419	0.0504352	-12.507	115.238	110.984	1.26783	2.38138	4	8	t-test	E
YCR092C	MSH3	0.0478882	0.196244	-12.4804	116.669	112.204	4.16912	1.99321	4	8	t-test	E
YDL050C	YDL050C	0.0041156	0.0620269	-12.4747	113.04	109.046	2.30941	1.65863	4	8	t-test	E
YBR205W	KTR3	0.0194534	0.129333	-12.4464	119.305	114.464	2.78106	3.01142	4	8	t-test	E
YBR065C	ECM2	0.00603658	0.0741012	-12.4211	118.153	113.442	1.61352	2.74134	4	8	t-test	E
YDR155C	CPR1	0.00438566	0.0640464	-12.4169	118.357	113.615	2.24856	2.04359	4	8	t-test	E
YBR059C	AKL1	0.00678485	0.0793752	-12.3941	116.354	111.855	1.27792	2.85454	4	8	t-test	E
YMR263W	SAP30	0.000981362	0.0320112	-12.3816	103.92	101.042	1.61143	1.85292	4	8	t-test	E
YLR055C	SPT8	0.00194194	0.0469949	-12.3806	95.8491	94.0288	1.99755	1.56362	4	8	t-test	E
YBR166C	TYR1	0.0224617	0.138465	-12.3745	118.356	113.577	2.74475	3.1808	4	8	t-test	E
YBR272C	HSM3	0.000412152	0.0191378	-12.3455	118.646	113.804	0.834047	1.81992	4	8	t-test	E
YDR525W	API2	0.0247605	0.143799	-12.3342	108.522	104.998	3.34831	2.40448	4	8	t-test	E
YDR192C	NUP42	0.00406891	0.0616964	-12.3112	118.171	113.361	1.26747	2.58005	4	8	t-test	E
YDR015C	YDR015C	0.0537853	0.208782	-12.2749	113.489	109.263	4.06959	3.00637	4	8	t-test	E
YDL226C	GCS1	0.0118437	0.106493	-12.2502	88.391	87.4361	2.69183	2.38382	4	8	t-test	E
YBR157C	ICS2	0.0533118	0.208057	-12.2296	121.083	115.821	3.81366	3.39429	4	8	t-test	E
YBR111C	YSA1	0.0170248	0.119967	-12.2215	112.391	108.262	2.77022	2.75012	4	8	t-test	E
YPL098C	MGR2	0.000114101	0.00755027	-12.2082	101.852	99.0945	0.784593	1.5156	4	8	t-test	E
YOL049W	GSH2	0.373315	0.573817	-12.207	35.5917	41.527	4.78521	10.5193	4	8	t-test	E
YDL001W	RMD1	0.0036822	0.0594434	-12.1566	114.656	110.173	2.04425	2.10338	4	8	t-test	E
YBL107C	MIX23	0.0490956	0.199157	-12.1533	119.404	114.296	3.35034	3.6827	4	8	t-test	E
YDL180W	YDL180W	0.0347973	0.168543	-12.1092	115.157	110.568	3.65496	2.24983	4	8	t-test	E
YBR275C	RIF1	0.0216795	0.136071	-12.0968	108.513	104.785	2.80369	2.95898	4	8	t-test	E
YNL097C	PHO23	0.00398749	0.0610647	-12.055	106.521	103.018	1.89501	2.27691	4	8	t-test	E
YHL047C	ARN2	0.0302781	0.156875	-12.0236	115.5	110.791	3.48603	1.62708	4	8	t-test	E
YDL059C	RAD59	0.0055279	0.0707684	-12.0054	116.478	111.625	2.31855	1.91269	4	8	t-test	E
YDR219C	MFB1	0.00271503	0.0527439	-12.0047	115.6	110.862	1.44987	2.29736	4	8	t-test	E
YMR060C	SAM37	0.0322614	0.16188	-12.0013	93.5687	91.7181	3.29122	0.652812	4	8	t-test	E
YBR125C	PTC4	0.0402281	0.180688	-11.9851	121.607	116.064	2.57466	3.80507	4	8	t-test	E
YBR181C	RPS6B	0.00112622	0.0340681	-11.962	80.2835	80.142	0.70254	2.03158	4	8	t-test	E
YBR104W	YMC2	0.0155666	0.115052	-11.9554	111.08	106.892	1.83131	3.15922	4	8	t-test	E
YCR089W	FIG2	0.000470686	0.0209827	-11.9482	114.228	109.621	1.29531	1.70057	4	8	t-test	E
YDR153C	ENT5	0.00252299	0.0515137	-11.9448	122.409	116.725	1.30079	2.29026	4	8	t-test	E
YCR007C	YCR007C	0.0208448	0.134775	-11.9435	111.648	107.375	3.02798	1.13925	4	8	t-test	E
YBR206W	YBR206W	0.0251323	0.14489	-11.917	121.618	116.014	3.01032	2.82869	4	8	t-test	E
YBR067C	TIP1	0.0240265	0.141999	-11.9045	116.52	111.574	1.81374	3.49853	4	8	t-test	E
YDL128W	VCX1	0.0093528	0.0934177	-11.8956	120.13	114.702	2.40097	2.36768	4	8	t-test	E
YBR068C	BAP2	0.0272031	0.151961	-11.8803	112.612	108.158	3.22253	2.58696	4	8	t-test	E
YLR192C	HCR1	0.073763	0.246445	-11.8796	64.7788	66.6001	1.42878	4.84994	4	8	t-test	E
YDR139C	RUB1	0.0193989	0.129333	-11.8646	119.263	113.922	3.05243	1.53814	4	8	t-test	E
YBR098W	MMS4	0.0284439	0.153476	-11.864	112.725	108.242	2.94745	3.05831	4	8	t-test	E
YBR138C	YBR138C	0.0166118	0.118619	-11.8561	116.396	111.424	1.8216	3.18024	4	8	t-test	E
YAL055W	PEX22	0.0104759	0.0993006	-11.8487	107.799	103.948	1.7698	2.86998	4	8	t-test	E
YDL112W	TRM3	0.0309685	0.158587	-11.8335	120.729	115.169	3.02502	3.08427	4	8	t-test	E
YLR085C	ARP6	0.0279346	0.152638	-11.8152	95.0197	92.8171	3.36958	1.84319	4	8	t-test	E
YDL025C	RTK1	0.00841355	0.0887016	-11.805	118.626	113.317	2.50085	1.91984	4	8	t-test	E
YGL252C	RTG2	0.0371875	0.173065	-11.7966	92.6164	90.7129	1.56162	3.9247	4	8	t-test	E
YDR124W	YDR124W	0.00130586	0.0376211	-11.7534	120.777	115.141	1.69905	1.69366	4	8	t-test	E
YFL042C	LAM5	0.00324554	0.0565399	-11.7457	112.99	108.369	2.03066	1.80742	4	8	t-test	E
YDR110W	FOB1	0.0351535	0.168837	-11.7255	119.055	113.621	3.54576	1.58006	4	8	t-test	E
YHR116W	COX23	0.00217307	0.0489518	-11.7046	103.993	100.517	1.90542	1.63825	4	8	t-test	E
YBR050C	REG2	0.0131721	0.110853	-11.6959	119.429	113.92	0.263484	3.08392	4	8	t-test	E
YBR159W	IFA38	0.0434602	0.18858	-11.6675	121.734	115.898	3.23297	3.31588	4	8	t-test	E
YBR103W	SIF2	0.0184699	0.125958	-11.6195	96.8081	94.2007	2.94511	1.45632	4	8	t-test	E
YFR008W	FAR7	0.000676738	0.0253627	-11.6178	116.241	111.083	1.24537	1.77645	4	8	t-test	E
YDR522C	SPS2	0.00624239	0.0755329	-11.6177	112.657	107.968	1.40712	2.60431	4	8	t-test	E
YBR287W	YBR287W	0.00225439	0.0496268	-11.6118	115.37	110.321	1.22918	2.1897	4	8	t-test	E
YBR161W	CSH1	0.0639391	0.225276	-11.6016	118.939	113.412	3.91799	3.23595	4	8	t-test	E
YGR085C	RPL11B	0.021583	0.136018	-11.599	92.3262	90.2892	2.96759	2.42022	4	8	t-test	E
YBR025C	OLA1	0.0291603	0.154547	-11.5929	100.133	97.0662	3.03669	2.84101	4	8	t-test	E
YDL124W	YDL124W	0.047914	0.196244	-11.5766	120.303	114.575	3.72463	2.71525	4	8	t-test	E
YOR078W	BUD21	0.351666	0.553148	-11.5718	37.2436	42.4103	2.74454	9.8643	4	8	t-test	E
YBL024W	NCL1	0.0467885	0.194837	-11.5572	118.205	112.736	3.70039	2.67499	4	8	t-test	E
YBR023C	CHS3	0.00888272	0.0913066	-11.5511	109.341	105.029	2.17588	2.42899	4	8	t-test	E
YCR085W	YCR085W	0.0212252	0.13593	-11.5341	116.681	111.392	3.00791	2.20282	4	8	t-test	E
YBR258C	SHG1	0.0167485	0.11881	-11.5328	119.747	114.054	0.507884	3.21101	4	8	t-test	E
YBL059W	YBL059W	0.0437922	0.188939	-11.529	116.219	110.987	3.63465	2.58954	4	8	t-test	E
YER181C	YER181C	0.0001412	0.00919972	-11.5116	111.295	106.693	1.03326	1.42001	4	8	t-test	E
YDR294C	DPL1	0.00842127	0.0887016	-11.4972	115.811	110.604	1.3345	2.74436	4	8	t-test	E
YKR016W	MIC60	0.00872744	0.0903685	-11.4961	105.167	101.356	2.47653	1.70012	4	8	t-test	E
YBR042C	CST26	0.00327647	0.0565399	-11.4897	110	105.549	1.14403	2.32152	4	8	t-test	E
YBR148W	YSW1	0.0965107	0.280522	-11.4828	120.538	114.699	4.30055	3.8205	4	8	t-test	E
YDR014W	RAD61	0.175645	0.382445	-11.4822	106.395	102.411	6.4993	2.06971	4	8	t-test	E
YCR069W	CPR4	0.00257356	0.0516633	-11.4736	116.392	111.088	1.53678	2.1132	4	8	t-test	E
YDR291W	HRQ1	0.0295322	0.155559	-11.4694	118.016	112.495	3.3147	1.66701	4	8	t-test	E
YDR134C	YDR134C	0.000857932	0.0302779	-11.4648	122.355	116.261	1.19138	1.84024	4	8	t-test	E
YBR171W	SEC66	0.0512763	0.204285	-11.4411	118.432	112.833	2.37336	3.96519	4	8	t-test	E
YDL054C	MCH1	0.00117863	0.0351514	-11.4391	113.758	108.77	1.65945	1.55287	4	8	t-test	E
YDR375C	BCS1	0.00418405	0.0621736	-11.4344	107.015	102.908	1.94944	2.04042	4	8	t-test	E
YDL041W	YDL041W	0.254278	0.464166	-11.4282	2.49837	12.0993	0.851826	7.97271	4	8	t-test	E
YCR083W	TRX3	0.00226162	0.0496268	-11.4209	119.867	114.061	1.81055	1.76831	4	8	t-test	E
YCR100C	YCR100C	0.00443298	0.0642933	-11.4117	116.838	111.422	2.12681	1.69912	4	8	t-test	E
YHR111W	UBA4	0.0517858	0.205349	-11.4117	93.2317	90.9131	3.89578	1.60731	4	8	t-test	E
YDL062W	YDL062W	0.0642691	0.225505	-11.3975	93.2899	90.9513	4.19855	1.8617	4	8	t-test	E
YBR164C	ARL1	0.0214715	0.13593	-11.3779	115.433	110.172	2.85443	2.47902	4	8	t-test	E
YBR217W	ATG12	0.0122287	0.107445	-11.3383	119.26	113.463	2.14792	2.62973	4	8	t-test	E
YHR012W	VPS29	0.0923301	0.275971	-11.3264	93.9896	91.4975	4.76851	2.09099	4	8	t-test	E
YCR062W	YCR062W	0.0134079	0.110853	-11.3112	118.201	112.519	1.70066	2.89539	4	8	t-test	E
YBR185C	MBA1	0.00480758	0.0668473	-11.2393	118.775	112.955	1.47131	2.36646	4	8	t-test	E
YGR183C	QCR9	0.000933505	0.0313761	-11.2158	109.987	105.3	1.59644	1.35774	4	8	t-test	E
YIL154C	IMP2'	0.00254243	0.0515177	-11.1886	102.279	98.5798	1.66666	1.94146	4	8	t-test	E
YDR395W	SXM1	0.00826541	0.0886178	-11.1811	118.102	112.32	2.13999	2.25691	4	8	t-test	E
YJR135C	MCM22	0.00216153	0.0489518	-11.1724	112.683	107.604	1.81598	1.56727	4	8	t-test	E
YBR288C	APM3	0.042978	0.187062	-11.1502	111.967	106.963	3.30262	2.88679	4	8	t-test	E
YDR253C	MET32	0.0102984	0.0989504	-11.1282	112.283	107.218	2.44339	1.93623	4	8	t-test	E
YBR001C	NTH2	0.0487408	0.198548	-11.1274	121.297	115.049	3.62407	2.55122	4	8	t-test	E
YBR216C	YBP1	0.0242778	0.142603	-11.113	123.048	116.557	1.00162	3.36285	4	8	t-test	E
YDL094C	YDL094C	0.027426	0.151961	-11.1092	119.61	113.567	3.04962	2.35091	4	8	t-test	E
YBR285W	YBR285W	0.0214002	0.13593	-11.1085	121.729	115.408	0.620182	3.27236	4	8	t-test	E
YNL162W	RPL42A	0.00518232	0.069453	-11.1074	103.077	99.2024	1.51015	2.35652	4	8	t-test	E
YKL208W	CBT1	0.00584457	0.0723736	-11.1038	112.959	107.784	1.96949	2.13794	4	8	t-test	E
YNL257C	SIP3	0.162979	0.368312	-11.0785	114.581	109.172	5.84234	3.10984	4	8	t-test	E
YDL099W	BUG1	0.0755918	0.250103	-11.0708	120.557	114.357	4.13941	2.85782	4	8	t-test	E
YIL011W	TIR3	0.327044	0.534142	-11.0436	4.21568	13.2571	1.41678	9.04656	4	8	t-test	E
YDL211C	YDL211C	0.0457226	0.192229	-11.0347	119.134	113.089	3.63308	1.76726	4	8	t-test	E
YDR072C	IPT1	0.0480471	0.196599	-11.0156	113.718	108.367	3.1799	3.16569	4	8	t-test	E
YBL104C	SEA4	0.0422506	0.185421	-10.9867	111.901	106.764	2.89735	3.21541	4	8	t-test	E
YFL034C-A	RPL22B	0.0205866	0.133718	-10.983	119.896	113.707	2.80536	1.14605	4	8	t-test	E
YER156C	YER156C	0.0160402	0.117121	-10.9502	107.907	103.262	2.6787	1.34927	4	8	t-test	E
YDL224C	WHI4	0.00202131	0.0474398	-10.9414	122.447	115.886	1.53379	1.86567	4	8	t-test	E
YBR273C	UBX7	0.00988628	0.0966937	-10.908	120.575	114.231	0.804873	2.71658	4	8	t-test	E
YHL034C	SBP1	0.19747	0.405964	-10.8768	106.455	101.937	6.54142	2.24676	4	8	t-test	E
YDR198C	RKM2	0.00331112	0.0567717	-10.8656	120.469	114.102	1.87182	1.71113	4	8	t-test	E
YBR040W	FIG1	0.0395705	0.178848	-10.856	122.229	115.623	1.80272	3.60558	4	8	t-test	E
YMR216C	SKY1	0.00539101	0.0704659	-10.8476	101.854	97.9139	2.08827	1.70874	4	8	t-test	E
YBR151W	APD1	0.0855513	0.266953	-10.84	117.584	111.573	4.12412	3.12391	4	8	t-test	E
YBR101C	FES1	0.00220142	0.0493281	-10.8335	112.871	107.474	1.78795	1.34693	4	8	t-test	E
YCR076C	FUB1	0.0109674	0.102268	-10.8206	118.114	112.017	2.27712	2.18408	4	8	t-test	E
YBR141C	BMT2	0.117131	0.312767	-10.8018	118.257	112.125	2.69932	4.90898	4	8	t-test	E
YDR125C	ECM18	0.0140077	0.111274	-10.8016	120.264	113.868	2.43073	2.22043	4	8	t-test	E
YDR146C	SWI5	0.000771243	0.0279164	-10.7996	107.556	102.827	1.35261	1.5676	4	8	t-test	E
YBR045C	GIP1	0.0470716	0.195207	-10.7879	114.407	108.768	2.969	3.20863	4	8	t-test	E
YDL219W	DTD1	0.00939601	0.0936285	-10.7837	115.529	109.739	2.05206	2.2917	4	8	t-test	E
YBR057C	MUM2	0.0175675	0.121368	-10.771	109.957	104.887	2.71545	1.81676	4	8	t-test	E
YBR144C	YBR144C	0.0810367	0.258621	-10.751	118.148	111.987	3.55806	3.64313	4	8	t-test	E
YFL023W	BUD27	0.000452647	0.0203932	-10.7301	77.5765	76.7199	0.430015	1.56296	4	8	t-test	E
YDR169C	STB3	0.0319761	0.161405	-10.7069	120.863	114.307	3.05551	2.34799	4	8	t-test	E
YCR088W	ABP1	0.00569959	0.072053	-10.7023	116.474	110.49	1.6018	2.25807	4	8	t-test	E
YBR074W	PFF1	0.0198948	0.13109	-10.6784	118.693	112.397	2.36357	2.62724	4	8	t-test	E
YCR067C	SED4	0.025433	0.14575	-10.645	119.158	112.772	2.90287	2.11011	4	8	t-test	E
YBR297W	MAL33	0.0162839	0.117482	-10.6263	119.003	112.621	2.22499	2.5349	4	8	t-test	E
YBR137W	YBR137W	0.0421108	0.184999	-10.6206	119.281	112.857	2.37001	3.38165	4	8	t-test	E
YBR018C	GAL7	0.035421	0.169309	-10.6185	121.848	115.085	1.60167	3.45471	4	8	t-test	E
YDR276C	PMP3	0.00963687	0.0951757	-10.5941	112.507	106.949	1.46196	2.55383	4	8	t-test	E
YDL110C	TMA17	0.0769172	0.252734	-10.5791	111.142	105.75	4.0362	2.58621	4	8	t-test	E
YER176W	ECM32	0.0103796	0.0989504	-10.5574	114.901	108.997	2.3113	1.16431	4	8	t-test	E
YBR158W	AMN1	0.0439313	0.189136	-10.5541	119.074	112.62	1.96049	3.55782	4	8	t-test	E
YDR258C	HSP78	0.0145965	0.112393	-10.5497	119.083	112.624	2.55164	1.64081	4	8	t-test	E
YGR122W	YGR122W	0.000256207	0.0144672	-10.5132	103.124	98.7268	1.19742	0.843587	4	8	t-test	E
YDR380W	ARO10	0.00711144	0.0809596	-10.4953	122.307	115.378	1.80618	2.1979	4	8	t-test	E
YDL149W	ATG9	0.134731	0.333085	-10.4946	119.114	112.602	5.19042	2.06763	4	8	t-test	E
YDR279W	RNH202	0.0141096	0.111274	-10.4854	114.467	108.557	2.18819	2.38001	4	8	t-test	E
YML041C	VPS71	0.00100275	0.0321511	-10.4693	99.4983	95.5388	1.44526	0.876534	4	8	t-test	E
YDR346C	SVF1	0.0229434	0.139534	-10.468	123.02	115.973	2.11817	2.8454	4	8	t-test	E
YDL114W	YDL114W	0.0492872	0.199253	-10.441	120.034	113.355	3.48026	2.15024	4	8	t-test	E
YDR225W	HTA1	0.0178731	0.12248	-10.4389	106.867	101.914	2.27945	2.49249	4	8	t-test	E
YBR213W	MET8	0.055245	0.212307	-10.4261	120.735	113.951	2.61749	3.50224	4	8	t-test	E
YDL240W	LRG1	0.0136374	0.110853	-10.4092	118.569	112.055	2.46653	1.73293	4	8	t-test	E
YCR010C	ADY2	0.0275933	0.151961	-10.402	119.532	112.886	2.85439	2.21818	4	8	t-test	E
YLL042C	ATG10	0.000582988	0.0242054	-10.397	112.121	106.442	1.37594	1.17823	4	8	t-test	E
YBR047W	FMP23	0.012576	0.10871	-10.3728	119.422	112.765	1.01938	2.70607	4	8	t-test	E
YDR251W	PAM1	0.00259023	0.0516633	-10.3692	117.812	111.362	1.66469	1.66704	4	8	t-test	E
YJL078C	PRY3	0.0136286	0.110853	-10.3632	111.204	105.617	2.33036	2.09862	4	8	t-test	E
YBL060W	YBL060W	0.0931498	0.277153	-10.3579	115.089	108.987	4.23854	2.65748	4	8	t-test	E
YDR385W	EFT2	0.00277631	0.0535792	-10.3513	110.879	105.324	1.77991	1.35388	4	8	t-test	E
YNL297C	MON2	0.0230964	0.139534	-10.3327	96.2644	92.6105	1.0097	3.08547	4	8	t-test	E
YGL170C	SPO74	0.0193519	0.129267	-10.3136	120.859	113.961	1.11322	2.94822	4	8	t-test	E
YDL137W	ARF2	0.0278049	0.152638	-10.2939	119.807	113.031	2.90612	1.93488	4	8	t-test	E
YCR068W	ATG15	0.0533531	0.208057	-10.2574	113.229	107.284	3.23445	2.79718	4	8	t-test	E
YDL037C	BSC1	0.0143235	0.112126	-10.2479	113.88	107.841	2.35997	2.03594	4	8	t-test	E
YBR271W	EFM2	0.00216721	0.0489518	-10.2463	118.726	112.05	1.0516	1.92463	4	8	t-test	E
YOR043W	WHI2	0.163209	0.368442	-10.2422	104.764	99.9159	5.34736	3.05352	4	8	t-test	E
YPL086C	ELP3	0.000415744	0.0191378	-10.232	85.4467	83.1247	1.28829	1.08131	4	8	t-test	E
YNL119W	NCS2	0.0462415	0.193175	-10.2165	88.8005	86.025	3.26002	2.35775	4	8	t-test	E
YLR038C	COX12	0.00298415	0.0544736	-10.2094	104.757	99.8815	1.45381	1.89448	4	8	t-test	E
YGR286C	BIO2	0.0599006	0.220039	-10.2068	115.488	109.202	3.66496	1.86356	4	8	t-test	E
YBR113W	YBR113W	0.0119749	0.106969	-10.2007	119.338	112.542	1.96184	2.32888	4	8	t-test	E
YDL046W	NPC2	0.00565648	0.0717295	-10.1622	116.798	110.302	1.99519	1.50376	4	8	t-test	E
YBR130C	SHE3	0.0910777	0.274334	-10.1466	119.941	113.019	2.95327	3.95597	4	8	t-test	E
YDL104C	QRI7	0.101144	0.287094	-10.1266	113.542	107.442	4.41606	1.97853	4	8	t-test	E
YDL053C	PBP4	0.0184378	0.125942	-10.0786	115.523	109.122	2.55268	1.8233	4	8	t-test	E
YBR048W	RPS11B	0.00465957	0.0662191	-10.073	92.654	89.2482	1.90662	1.27028	4	8	t-test	E
YBR033W	EDS1	0.0658033	0.228611	-10.028	121.061	113.889	1.29297	3.93817	4	8	t-test	E
YCR101C	YCR101C	0.0148931	0.113034	-10.0014	116.55	109.947	1.93737	2.4326	4	8	t-test	E
YDR063W	AIM7	0.0260954	0.147714	-9.99322	120.108	113.03	2.79484	1.69118	4	8	t-test	E
YMR312W	ELP6	0.0975442	0.281934	-9.98363	78.4151	76.7999	4.25172	2.2288	4	8	t-test	E
YBR013C	YBR013C	0.11063	0.30188	-9.95902	121.396	114.119	3.92906	3.45655	4	8	t-test	E
YBR261C	TAE1	0.0103745	0.0989504	-9.95803	111.824	105.803	1.8023	2.25671	4	8	t-test	E
YDR541C	YDR541C	0.0131312	0.110853	-9.94799	116.028	109.447	1.64265	2.48344	4	8	t-test	E
YFR039C	OSW7	0.0420142	0.184766	-9.89831	114.756	108.298	3.16126	1.86286	4	8	t-test	E
YCR098C	GIT1	0.0453014	0.192044	-9.88669	116.898	110.149	3.23924	1.80156	4	8	t-test	E
YDR524C	AGE1	0.0125801	0.10871	-9.88656	112.414	106.253	1.83443	2.33823	4	8	t-test	E
YJL192C	SOP4	0.0162514	0.117482	-9.87652	113.263	106.982	2.42788	1.74686	4	8	t-test	E
YDR144C	MKC7	0.00484584	0.0668473	-9.87543	119.642	112.524	1.79981	1.695	4	8	t-test	E
YLR079W	SIC1	0.0606276	0.221152	-9.86287	72.7275	71.7536	2.18666	3.56345	4	8	t-test	E
YAL058C-A	YAL058C-A	0.115117	0.309144	-9.86218	107.719	102.154	4.52992	2.06164	4	8	t-test	E
YDR241W	BUD26	0.134333	0.332811	-9.86016	109.445	103.651	2.5293	4.74025	4	8	t-test	E
YDL206W	YDL206W	0.016467	0.118154	-9.85881	113.773	107.41	2.45225	1.58999	4	8	t-test	E
YDL178W	DLD2	0.0577077	0.216009	-9.84495	120.494	113.237	3.42376	2.20267	4	8	t-test	E
YFL043C	YFL043C	0.0367484	0.172137	-9.84076	116.161	109.469	3.01459	1.86234	4	8	t-test	E
YBR301W	DAN3	0.0120482	0.106969	-9.83501	121.369	113.988	1.2071	2.51744	4	8	t-test	E
YDR229W	IVY1	0.00136149	0.0385647	-9.83454	118.632	111.611	1.00573	1.70928	4	8	t-test	E
YDR193W	YDR193W	0.0154589	0.115052	-9.82053	121.159	113.794	1.47943	2.59778	4	8	t-test	E
YDR011W	SNQ2	0.0443057	0.189722	-9.8115	116.061	109.357	3.18739	1.38274	4	8	t-test	E
YDL144C	YDL144C	0.0323948	0.162149	-9.79877	121.18	113.793	2.78308	2.20821	4	8	t-test	E
YBR105C	VID24	0.0440832	0.189343	-9.79569	118.058	111.078	1.77752	3.31758	4	8	t-test	E
YGR223C	HSV2	0.0997869	0.285346	-9.77994	112.002	105.803	4.20226	2.1969	4	8	t-test	E
YBR241C	YBR241C	0.0110473	0.102268	-9.7491	120.802	113.422	1.56241	2.35213	4	8	t-test	E
YDL078C	MDH3	0.0619485	0.221786	-9.74378	121.351	113.894	2.39401	3.44725	4	8	t-test	E
YBR032W	YBR032W	0.00817392	0.0880828	-9.73976	121.739	114.227	0.803095	2.33519	4	8	t-test	E
YCL024W	KCC4	0.195195	0.402851	-9.72985	114.338	107.789	5.73925	2.4833	4	8	t-test	E
YCR022C	YCR022C	0.0110599	0.102268	-9.72392	121.048	113.613	2.04496	1.97291	4	8	t-test	E
YDR048C	YDR048C	0.031174	0.159022	-9.71101	113.1	106.697	2.66448	2.29774	4	8	t-test	E
YDR186C	YDR186C	0.0199034	0.13109	-9.71003	119.684	112.417	2.00988	2.4971	4	8	t-test	E
YDL023C	YDL023C	0.0141042	0.111274	-9.70454	115.873	109.1	1.94561	2.27274	4	8	t-test	E
YPR023C	EAF3	0.00415774	0.0621244	-9.69871	111.069	104.922	1.78631	1.13295	4	8	t-test	E
YJL175W	YJL175W	0.439196	0.626762	-9.69398	60.7483	61.1995	8.63706	7.12794	4	8	t-test	E
YDL155W	CLB3	0.128511	0.325894	-9.69132	121.061	113.597	4.57925	2.52713	4	8	t-test	E
YJR145C	RPS4A	0.034105	0.166399	-9.68075	105.634	100.184	2.68895	2.38434	4	8	t-test	E
YDR111C	ALT2	0.0134819	0.110853	-9.66835	120.272	112.891	1.31756	2.51186	4	8	t-test	E
YAR002W	NUP60	0.0128587	0.110013	-9.64809	116.67	109.744	1.90619	2.21347	4	8	t-test	E
YBR183W	YPC1	0.0798445	0.256557	-9.64145	123.579	115.741	1.88571	3.91596	4	8	t-test	E
YDR406W	PDR15	0.00465936	0.0662191	-9.63467	124.396	116.444	0.404787	2.06498	4	8	t-test	E
YBL062W	YBL062W	0.174107	0.380148	-9.62806	120.572	113.116	5.04719	3.27703	4	8	t-test	E
YBR052C	RFS1	0.0479064	0.196244	-9.61201	118.497	111.3	1.50627	3.3918	4	8	t-test	E
YDL125C	HNT1	0.0678726	0.232745	-9.60256	120.183	112.756	3.30526	2.7214	4	8	t-test	E
YAL010C	MDM10	0.381835	0.581053	-9.55697	62.4008	62.5162	6.73792	6.90004	4	8	t-test	E
YDR272W	GLO2	0.00234621	0.0504375	-9.55538	122.531	114.755	0.981666	1.81912	4	8	t-test	E
YDR157W	YDR157W	0.0064773	0.0770383	-9.54712	115.845	108.939	1.55776	2.00651	4	8	t-test	E
YDL162C	YDL162C	0.0768733	0.252734	-9.52591	117.251	110.142	3.6917	2.10714	4	8	t-test	E
YDL238C	GUD1	0.00777637	0.0848786	-9.51247	122.119	114.36	0.757521	2.25906	4	8	t-test	E
YBL048W	RRT1	0.0907819	0.273638	-9.45664	123.709	115.693	3.73006	2.6649	4	8	t-test	E
YHR031C	RRM3	0.101088	0.287094	-9.43079	108.653	102.59	4.12201	1.68027	4	8	t-test	E
YFL049W	SWP82	0.0108553	0.102161	-9.42746	117.711	110.457	1.92448	1.97317	4	8	t-test	E
YDR479C	PEX29	0.0150858	0.113793	-9.41111	113.462	106.751	1.32874	2.49747	4	8	t-test	E
YBR034C	HMT1	0.0331915	0.163777	-9.39125	117.401	110.156	1.72306	2.92329	4	8	t-test	E
YDR304C	CPR5	0.00890998	0.091365	-9.38828	122.585	114.657	1.0359	2.27329	4	8	t-test	E
YBR134W	YBR134W	0.0708104	0.23857	-9.38172	117.337	110.092	2.99185	3.03778	4	8	t-test	E
YLR318W	EST2	0.557172	0.71874	-9.37093	5.81307	13.1917	0.871218	13.1917	4	8	t-test	E
YFR013W	IOC3	0.019017	0.128243	-9.36884	113.842	107.044	2.02742	2.30627	4	8	t-test	E
YGL261C	PAU11	0.00209389	0.0481937	-9.35916	115.986	108.899	1.18683	1.68304	4	8	t-test	E
YBL063W	KIP1	0.122928	0.319401	-9.34753	122.099	114.2	3.95162	3.21982	4	8	t-test	E
YDR338C	YDR338C	0.0167226	0.11881	-9.33187	124.496	116.268	2.20324	1.94892	4	8	t-test	E
YNL294C	RIM21	0.00483503	0.0668473	-9.32651	104.809	99.16	0.946731	2.01787	4	8	t-test	E
YBR063C	YBR063C	0.0316551	0.160167	-9.30424	123.391	115.284	0.991264	2.99462	4	8	t-test	E
YGR027C	RPS25A	0.0124169	0.107979	-9.30007	99.5266	94.5475	2.16729	1.37238	4	8	t-test	E
YMR126C	DLT1	0.347237	0.548712	-9.28831	108.308	102.167	7.73917	3.97448	4	8	t-test	E
YCR090C	YCR090C	0.0244405	0.142811	-9.26214	119.944	112.253	2.01458	2.48251	4	8	t-test	E
YGL115W	SNF4	0.00137997	0.0385647	-9.25212	116.507	109.258	1.36367	1.3143	4	8	t-test	E
YCL075W	YCL075W	0.119687	0.316299	-9.24679	116.597	109.332	4.27369	2.21503	4	8	t-test	E
YBL029W	YBL029W	0.0879124	0.269486	-9.21955	123.541	115.341	3.13265	3.20549	4	8	t-test	E
YGL080W	FMP37	0.0202963	0.132442	-9.21223	110.765	104.235	0.441077	2.68051	4	8	t-test	E
YGR182C	YGR182C	0.0325944	0.162397	-9.18231	117.779	110.303	2.71304	1.73995	4	8	t-test	E
YHL025W	SNF6	0.633688	0.771835	-9.18043	70.8534	69.5326	15.5294	8.20038	4	8	t-test	E
YCL060C	:::MRC1	0.0542546	0.209643	-9.16784	107.96	101.759	3.10205	2.10525	4	8	t-test	E
YDR066C	RTR2	0.0101083	0.0981855	-9.16677	119.15	111.48	1.9386	1.75445	4	8	t-test	E
YBL101C	ECM21	0.1193	0.315576	-9.16257	124.869	116.445	3.53062	3.4726	4	8	t-test	E
YCL063W	VAC17	0.0672165	0.231621	-9.15927	109.327	102.939	3.28702	2.30518	4	8	t-test	E
YDR165W	TRM82	0.0261247	0.147714	-9.12575	122.25	114.138	1.75957	2.62145	4	8	t-test	E
YBR053C	YBR053C	0.0247871	0.143799	-9.12197	117.636	110.126	1.13316	2.74699	4	8	t-test	E
YBR284W	YBR284W	0.0695336	0.235475	-9.11879	118.578	110.942	3.02347	2.79424	4	8	t-test	E
YAL064C-A	TDA8	0.0610646	0.221786	-9.11693	121.236	113.249	3.04329	2.49858	4	8	t-test	E
YDR154C	YDR154C	0.00296222	0.0544736	-9.11345	120.787	112.856	0.903152	1.80993	4	8	t-test	E
YCL076W	YCL076W	0.0357057	0.169788	-9.11264	116.453	109.09	2.68337	2.03486	4	8	t-test	E
YDR319C	YFT2	0.0252091	0.144941	-9.10952	123.045	114.814	2.11899	2.36318	4	8	t-test	E
YCR075C	ERS1	0.0122133	0.107445	-9.10452	117.926	110.363	1.30306	2.29948	4	8	t-test	E
YFL047W	RGD2	0.017525	0.121332	-9.10424	120.636	112.717	2.29516	1.52385	4	8	t-test	E
YCR087C-A	YCR087C-A	0.0195409	0.129711	-9.09199	117.376	109.874	1.29846	2.55921	4	8	t-test	E
YDL241W	YDL241W	0.0131207	0.110853	-9.08259	113.98	106.916	2.09642	1.66404	4	8	t-test	E
YAL051W	OAF1	0.0454853	0.192229	-9.07479	123.26	114.971	1.6661	3.09689	4	8	t-test	E
YGR174C	CBP4	0.0257183	0.146788	-9.06854	106.444	100.356	2.49233	1.75528	4	8	t-test	E
YJL007C	YJL007C	0.0854765	0.266953	-9.04945	115.1	107.86	3.64657	2.04657	4	8	t-test	E
YDL066W	IDP1	0.00302442	0.0545038	-9.04917	119.534	111.712	1.2361	1.71289	4	8	t-test	E
YBR090C-A	YBR090C-A	0.0913954	0.274705	-9.04045	118.988	111.23	1.37648	3.93008	4	8	t-test	E
YDR184C	ATC1	0.0296135	0.155614	-9.01403	111.762	104.929	2.39676	2.17916	4	8	t-test	E
YER098W	UBP9	0.180585	0.387622	-9.00713	112.833	105.853	5.17141	1.67362	4	8	t-test	E
YDL011C	YDL011C	0.0083684	0.0887016	-8.98508	116.348	108.888	0.319142	2.1555	4	8	t-test	E
YDR055W	PST1	0.0299893	0.156025	-8.96896	116.486	108.994	2.0347	2.52303	4	8	t-test	E
YDR070C	FMP16	0.0442443	0.189651	-8.95803	119.514	111.616	2.89641	1.15945	4	8	t-test	E
YBR108W	AIM3	0.065144	0.22712	-8.93197	118.61	110.807	1.90767	3.33469	4	8	t-test	E
YKL069W	YKL069W	0.0576495	0.216009	-8.93051	77.1175	74.7576	2.98433	2.31083	4	8	t-test	E
YDR216W	ADR1	0.0299508	0.156017	-8.92961	118.997	111.141	2.06138	2.48632	4	8	t-test	E
YER170W	ADK2	0.036459	0.171914	-8.92515	122.06	113.799	2.63991	2.01017	4	8	t-test	E
YDL168W	SFA1	0.120105	0.316518	-8.91642	116.361	108.84	4.19456	1.61267	4	8	t-test	E
YER183C	FAU1	0.0230804	0.139534	-8.87367	121.652	113.4	2.40153	1.28857	4	8	t-test	E
YBR227C	MCX1	0.0358017	0.169788	-8.8726	115.756	108.276	1.75049	2.77969	4	8	t-test	E
YBR077C	SLM4	0.0349024	0.168543	-8.87108	115.243	107.829	2.53809	2.09642	4	8	t-test	E
YDR223W	CRF1	0.0412288	0.182997	-8.86416	118.569	110.712	2.82024	1.61468	4	8	t-test	E
YDL174C	DLD1	0.0575337	0.216009	-8.85814	120.298	112.21	2.7314	2.62475	4	8	t-test	E
YBL005W	PDR3	0.0879719	0.269486	-8.82124	123.619	115.063	2.42214	3.46237	4	8	t-test	E
YDL093W	PMT5	0.124745	0.321738	-8.80408	123.418	114.873	3.47021	3.37236	4	8	t-test	E
YBR019C	GAL10	0.0362736	0.171449	-8.78835	122.754	114.283	1.32011	2.87875	4	8	t-test	E
YBL091C-A	SCS22	0.203194	0.411538	-8.76339	116.718	109.017	5.36426	1.74961	4	8	t-test	E
YEL039C	CYC7	0.0315032	0.15978	-8.75111	117.64	109.807	2.37156	2.13266	4	8	t-test	E
YBR242W	YBR242W	0.0252635	0.144974	-8.7307	120.109	111.935	1.62828	2.507	4	8	t-test	E
YDR010C	YDR010C	0.00406503	0.0616964	-8.72708	117.837	109.957	1.0138	1.81085	4	8	t-test	E
YML022W	APT1	0.305806	0.512743	-8.71356	111.931	104.814	6.8768	2.48012	4	8	t-test	E
YDR344C	YDR344C	0.00610839	0.0741233	-8.71038	122.392	113.901	1.1434	1.92383	4	8	t-test	E
YFR010W	UBP6	0.0275847	0.151961	-8.6977	93.4168	88.716	1.4154	2.62566	4	8	t-test	E
YOL081W	IRA2	0.0229191	0.139534	-8.64928	102.896	96.9093	1.47406	2.46865	4	8	t-test	E
YDR185C	UPS3	0.0135084	0.110853	-8.62873	121.962	113.456	1.87724	1.83633	4	8	t-test	E
YDR277C	MTH1	0.00384029	0.0602357	-8.62114	114.146	106.659	1.25438	1.6795	4	8	t-test	E
YBR298C	MAL31	0.0145227	0.112166	-8.6185	119.928	111.68	1.41962	2.20714	4	8	t-test	E
YDL146W	LDB17	0.0782847	0.255617	-8.60551	118.343	110.291	3.25035	2.25813	4	8	t-test	E
YDL024C	DIA3	0.0348361	0.168543	-8.58948	119.457	111.245	2.27791	2.28201	4	8	t-test	E
YFR056C	YFR056C	0.238384	0.449091	-8.58656	123.636	114.873	4.15431	4.7185	4	8	t-test	E
YDL052C	SLC1	0.488244	0.665073	-8.58578	3.11268	10.1635	1.08072	10.1635	4	8	t-test	E
YDR132C	YDR132C	0.0659171	0.228631	-8.58125	123.011	114.326	2.93706	2.39526	4	8	t-test	E
YDR133C	YDR133C	0.00170131	0.0442028	-8.57383	122.517	113.891	0.641875	1.56173	4	8	t-test	E
YDL070W	BDF2	0.190179	0.397733	-8.55621	103.496	97.3496	4.16888	3.77286	4	8	t-test	E
YDR009W	GAL3	0.0126577	0.108954	-8.55223	118.21	110.129	1.87567	1.73825	4	8	t-test	E
YDR001C	NTH1	0.088976	0.270699	-8.54773	116.085	108.28	3.23671	2.59569	4	8	t-test	E
YDL154W	MSH5	0.0948389	0.278531	-8.54771	121.662	113.125	3.53663	2.15734	4	8	t-test	E
YBR278W	DPB3	0.119134	0.315332	-8.54417	112.53	105.188	4.00884	1.44035	4	8	t-test	E
YCL011C	GBP2	0.0162108	0.117482	-8.5159	118.061	109.968	1.25314	2.28565	4	8	t-test	E
YDR393W	SHE9	0.0323329	0.162047	-8.50974	80.7007	77.5051	2.20065	2.23771	4	8	t-test	E
YJR126C	VPS70	0.00558991	0.071305	-8.49445	110.025	102.968	1.61965	1.4277	4	8	t-test	E
YHR041C	SRB2	0.597151	0.74525	-8.48848	67.7059	66.1969	8.41946	11.3597	4	8	t-test	E
YDR307W	PMT7	0.0698949	0.236426	-8.4877	120.792	112.317	2.39766	2.97552	4	8	t-test	E
YDR156W	RPA14	0.0225604	0.138469	-8.48557	101.888	95.8911	2.13715	1.89662	4	8	t-test	E
YDR401W	YDR401W	0.0449504	0.191177	-8.47457	122.771	114.025	2.61178	2.09962	4	8	t-test	E
YBR300C	YBR300C	0.0353982	0.169309	-8.47434	121.172	112.635	1.85731	2.56242	4	8	t-test	E
YCR077C	PAT1	0.000627876	0.0246209	-8.46753	91.4228	86.7837	1.00673	1.21629	4	8	t-test	E
YCL022C	YCL022C	0.0486116	0.198525	-8.46642	121.299	112.739	2.27864	2.59908	4	8	t-test	E
YDR314C	RAD34	0.0414631	0.183294	-8.46373	125.716	116.574	2.34756	2.34471	4	8	t-test	E
YDL179W	PCL9	0.0788112	0.255882	-8.46287	115.185	107.424	3.34784	1.17947	4	8	t-test	E
YGR077C	PEX8	0.0626484	0.222261	-8.46275	100.715	94.8529	3.02017	1.93852	4	8	t-test	E
YCR102C	YCR102C	0.0145181	0.112166	-8.45938	117.997	109.864	1.56658	2.08603	4	8	t-test	E
YDL156W	CMR1	0.141596	0.340715	-8.44991	116.464	108.524	4.17702	2.24101	4	8	t-test	E
YDL056W	MBP1	0.0279801	0.152638	-8.44349	118.307	110.12	1.32875	2.56967	4	8	t-test	E
YBR262C	MIC12	0.0131847	0.110853	-8.4398	118.113	109.948	1.53099	2.0437	4	8	t-test	E
YER179W	DMC1	0.0496861	0.199599	-8.43797	119.247	110.932	2.85233	1.36493	4	8	t-test	E
YHR126C	ANS1	0.00768155	0.0845174	-8.42624	116.512	108.545	1.66824	1.57182	4	8	t-test	E
YDR098C	GRX3	0.00904876	0.0918981	-8.39145	121.536	112.879	1.62935	1.72659	4	8	t-test	E
YDR007W	TRP1	0.00153534	0.0406385	-8.39139	113.44	105.846	1.10996	1.38713	4	8	t-test	E
YIL152W	YIL152W	0.00806987	0.0871835	-8.39121	116.494	108.499	0.838944	2.00053	4	8	t-test	E
YPL181W	CTI6	0.128875	0.326231	-8.38289	122.872	114.033	4.06331	1.62989	4	8	t-test	E
YDL169C	UGX2	0.110482	0.301864	-8.38192	122.221	113.466	3.60198	2.41975	4	8	t-test	E
YDR210W	YDR210W	0.0364891	0.171914	-8.37662	120.144	111.657	1.99695	2.4642	4	8	t-test	E
YDL204W	RTN2	0.0582956	0.216944	-8.36325	114.105	106.399	2.1859	2.81923	4	8	t-test	E
YBR062C	YBR062C	0.115786	0.310322	-8.35463	122.391	113.59	2.12344	3.76582	4	8	t-test	E
YOL095C	HMI1	0.0953015	0.278731	-8.35359	94.6439	89.4831	3.45455	2.13692	4	8	t-test	E
YLR381W	CTF3	0.0080127	0.0867872	-8.33687	115.693	107.756	1.75163	1.32863	4	8	t-test	E
YDL095W	PMT1	0.0624806	0.221984	-8.32556	121.663	112.933	2.97962	1.86521	4	8	t-test	E
YBR277C	YBR277C	0.0600505	0.220213	-8.32316	114.041	106.309	2.69637	2.37327	4	8	t-test	E
YBR064W	YBR064W	0.0648553	0.226432	-8.31522	117.555	109.355	1.79075	3.09467	4	8	t-test	E
YCR105W	ADH7	0.0160861	0.117254	-8.31482	117.502	109.308	1.25304	2.22005	4	8	t-test	E
YCR006C	YCR006C	0.0446883	0.190749	-8.29995	119.299	110.857	2.4725	2.18805	4	8	t-test	E
YGR250C	YGR250C	0.0332033	0.163777	-8.29979	117.805	109.559	2.31861	1.98468	4	8	t-test	E
YBL096C	YBL096C	0.0610756	0.221786	-8.29081	125.35	116.106	1.14491	3.17185	4	8	t-test	E
YCL061C	MRC1	0.00265704	0.0521578	-8.28818	102.441	96.2005	1.07647	1.55228	4	8	t-test	E
YDR019C	GCV1	0.0346846	0.168258	-8.25062	121.366	112.609	2.32076	2.00994	4	8	t-test	E
YHL044W	YHL044W	0.35578	0.557731	-8.2467	116.862	108.693	7.20017	3.06645	4	8	t-test	E
YHR105W	YPT35	0.0280258	0.152638	-8.24516	114.568	106.699	2.34887	1.19584	4	8	t-test	E
YER174C	GRX4	0.0240744	0.141999	-8.24056	120.858	112.159	2.09874	1.88154	4	8	t-test	E
YBR094W	PBY1	0.0258778	0.147302	-8.23745	112.506	104.901	1.61383	2.34837	4	8	t-test	E
YDL232W	OST4	0.068723	0.234333	-8.23238	79.2962	76.044	2.71486	2.51988	4	8	t-test	E
YER066W	RRT13	0.252153	0.462959	-8.23185	115.183	107.221	5.67139	2.21747	4	8	t-test	E
YCR099C	YCR099C	0.0621506	0.221786	-8.22133	119.21	110.711	2.50479	2.58028	4	8	t-test	E
YBR046C	ZTA1	0.0324681	0.162149	-8.21422	120.994	112.255	0.837279	2.66393	4	8	t-test	E
YDL229W	SSB1	0.112562	0.304795	-8.18926	111.432	103.926	3.5785	2.29854	4	8	t-test	E
YDR508C	GNP1	0.00473886	0.0662345	-8.17856	118.378	109.951	0.703718	1.77034	4	8	t-test	E
YHL009C	YAP3	0.0264306	0.148453	-8.17421	117.565	109.241	2.21632	1.73371	4	8	t-test	E
YHL016C	DUR3	0.00630268	0.0760452	-8.16934	118.64	110.17	1.64497	1.12503	4	8	t-test	E
YBR090C	YBR090C	0.106262	0.295289	-8.16254	115.158	107.14	3.15161	2.81999	4	8	t-test	E
YHR001W-A	QCR10	0.0666689	0.230296	-8.15271	116.245	108.075	2.7755	2.32236	4	8	t-test	E
YDL181W	INH1	0.0310701	0.158723	-8.14257	107.838	100.763	2.13774	2.06126	4	8	t-test	E
YDR179C	CSN9	0.0113193	0.104261	-8.13581	118.644	110.145	0.87586	2.07054	4	8	t-test	E
YDR265W	PEX10	0.016618	0.118619	-8.13571	108.653	101.465	1.70051	1.95722	4	8	t-test	E
YGR071C	ENV11	0.0920448	0.275774	-8.12915	115.868	107.727	3.41095	1.5966	4	8	t-test	E
YFL046W	FMP32	0.0654184	0.227553	-8.12324	119.154	110.577	2.92663	1.9265	4	8	t-test	E
YDL177C	YDL177C	0.0487581	0.198548	-8.1142	124.885	115.549	2.24647	2.44249	4	8	t-test	E
YDL079C	MRK1	0.107636	0.296965	-8.10154	122.419	113.395	3.20528	2.73236	4	8	t-test	E
YDR334W	SWR1	0.015661	0.115548	-8.09922	103.248	96.7376	1.52915	2.02398	4	8	t-test	E
YBR036C	CSG2	0.375063	0.574947	-8.09846	92.482	87.3832	3.29071	6.97433	4	8	t-test	E
YDR112W	IRC2	0.00302263	0.0545038	-8.09817	122.933	113.839	0.471012	1.61446	4	8	t-test	E
YIL053W	GPP1	0.0693404	0.235302	-8.08589	104.394	97.7213	2.75522	2.37585	4	8	t-test	E
YDL127W	PCL2	0.0621111	0.221786	-8.0684	119.512	110.841	2.85775	1.88959	4	8	t-test	E
YBL083C	YBL083C	0.059163	0.218833	-8.06672	120.665	111.841	2.48719	2.43129	4	8	t-test	E
YDL215C	GDH2	0.218345	0.427504	-8.06578	119.4	110.741	5.01373	2.36777	4	8	t-test	E
YAL068C	PAU8	0.135037	0.333085	-8.05175	121.884	112.887	2.98905	3.4207	4	8	t-test	E
YDR122W	KIN1	0.0239498	0.141999	-8.04931	123.259	114.079	1.45658	2.29467	4	8	t-test	E
YGR132C	PHB1	0.0447409	0.190749	-8.03099	116.522	108.211	1.54351	2.70644	4	8	t-test	E
YLR180W	SAM1	0.0344675	0.167781	-8.02583	111.101	103.496	2.3331	1.79742	4	8	t-test	E
YDL074C	BRE1	0.0951674	0.278531	-8.01713	73.4634	70.7895	2.35078	3.42979	8	16	t-test	E
YKL214C	YRA2	0.0730841	0.244673	-8.01285	118.321	109.757	3.08548	1.48311	4	8	t-test	E
YIL052C	RPL34B	0.00100261	0.0321511	-8.01012	117.328	108.893	0.826044	1.32156	4	8	t-test	E
YCR036W	RBK1	0.0155277	0.115052	-8.00243	120.015	111.22	1.91637	1.51604	4	8	t-test	E
YBR296C	PHO89	0.0678461	0.232745	-7.9968	126.07	116.476	0.827138	3.19137	4	8	t-test	E
YOR065W	CYT1	0.0493385	0.199253	-7.97938	104.105	97.3778	2.66747	1.60713	4	8	t-test	E
YDR008C	YDR008C	0.00844419	0.0887016	-7.96799	120.121	111.282	1.46919	1.6764	4	8	t-test	E
YDR109C	YDR109C	0.0393573	0.178211	-7.95775	123.019	113.791	1.81382	2.45645	4	8	t-test	E
YBR291C	CTP1	0.107777	0.296965	-7.95577	109.986	102.466	3.42249	2.1887	4	8	t-test	E
YGR231C	PHB2	1.52148e-05	0.00145223	-7.93724	115.051	106.851	1.39043	0.782985	28	56	t-test	E
YDR022C	ATG31	0.0456463	0.192229	-7.93673	120.901	111.933	1.74263	2.60987	4	8	t-test	E
YDL223C	HBT1	0.0417846	0.183948	-7.93577	121.918	112.815	2.31794	2.06225	4	8	t-test	E
YDL188C	PPH22	0.139207	0.337845	-7.93377	112.721	104.824	3.90796	2.0308	4	8	t-test	E
YDR391C	YDR391C	0.0222354	0.13747	-7.92861	123.62	114.288	2.03796	1.67561	4	8	t-test	E
YFR030W	MET10	0.0646188	0.226166	-7.9284	116.262	107.895	1.8227	2.90444	4	8	t-test	E
YCR048W	ARE1	0.029433	0.155229	-7.91059	116.277	107.893	1.16982	2.45556	4	8	t-test	E
YHR061C	GIC1	0.0447709	0.190749	-7.90401	114.951	106.735	2.45389	1.91514	4	8	t-test	E
YBR054W	YRO2	0.0407764	0.181777	-7.90396	118.162	109.525	1.56222	2.57483	4	8	t-test	E
YJL196C	ELO1	0.138443	0.337539	-7.90081	110.995	103.295	3.87112	2.06139	4	8	t-test	E
YDR213W	UPC2	0.0140093	0.111274	-7.89732	120.142	111.239	1.55176	1.86959	4	8	t-test	E
YGL101W	YGL101W	0.0215294	0.13593	-7.89444	118.597	109.894	1.6927	2.04279	4	8	t-test	E
YFL050C	ALR2	0.0225288	0.138469	-7.88265	120.045	111.142	1.88252	1.90131	4	8	t-test	E
YCL006C	YCL006C	0.165227	0.370232	-7.88092	116.986	108.484	3.76992	3.05483	4	8	t-test	E
YDR255C	RMD5	0.0616331	0.221786	-7.87748	118.313	109.633	2.82336	1.68718	4	8	t-test	E
YDL234C	GYP7	0.058539	0.217658	-7.87719	121.735	112.606	2.43198	2.35549	4	8	t-test	E
YBR260C	RGD1	0.033807	0.165517	-7.87588	122.111	112.932	2.0975	2.0499	4	8	t-test	E
YER184C	YER184C	0.0221114	0.137281	-7.86717	121.764	112.622	1.76615	1.99307	4	8	t-test	E
YBR204C	LDH1	0.122862	0.319401	-7.8625	121.871	112.711	2.68639	3.31206	4	8	t-test	E
YBR006W	UGA2	0.0787117	0.255882	-7.84204	116.112	107.69	1.94297	3.03429	4	8	t-test	E
YDR178W	SDH4	0.0392416	0.178122	-7.83854	120.206	111.244	0.858674	2.66608	4	8	t-test	E
YDR147W	EKI1	0.0312324	0.159022	-7.82954	119.801	110.884	2.16057	1.83369	4	8	t-test	E
YBR293W	VBA2	0.138158	0.337232	-7.82805	120.405	111.407	3.12076	3.20288	4	8	t-test	E
YDR094W	YDR094W	0.0320693	0.161498	-7.8243	121.44	112.304	2.03968	2.03121	4	8	t-test	E
YOL008W	COQ10	0.0557976	0.213078	-7.82131	110.595	102.879	2.74104	1.43837	4	8	t-test	E
YCL012W	YCL012W	0.0211776	0.13589	-7.81709	121.46	112.315	2.01974	1.55066	4	8	t-test	E
YDL133W	SRF1	0.128681	0.32613	-7.81488	121.787	112.596	3.77173	1.65071	4	8	t-test	E
YCR079W	PTC6	0.00575548	0.0723278	-7.8143	117.8	109.132	0.730692	1.75024	4	8	t-test	E
YDR073W	SNF11	0.11042	0.301864	-7.79979	126.118	116.346	3.20257	2.52872	4	8	t-test	E
YNL003C	PET8	0.0120327	0.106969	-7.79629	101.35	94.8251	1.41376	1.84079	4	8	t-test	E
YBL046W	PSY4	0.151316	0.354534	-7.78463	125.051	115.406	3.36393	3.16684	4	8	t-test	E
YIL050W	PCL7	0.0465548	0.194055	-7.77588	117.676	108.991	2.02702	2.39225	4	8	t-test	E
YDL061C	RPS29B	0.0540963	0.209222	-7.77157	71.7762	69.1103	2.69405	1.12484	4	8	t-test	E
YDR205W	MSC2	0.161577	0.366709	-7.75893	114.056	105.832	4.1192	2.00302	4	8	t-test	E
YHL028W	WSC4	0.0159286	0.116587	-7.75537	113.983	105.765	1.43238	1.96483	4	8	t-test	E
YDR105C	TMS1	0.0789619	0.255882	-7.7496	120.813	111.694	2.28001	2.81284	4	8	t-test	E
YBL078C	ATG8	0.143822	0.343722	-7.74953	121.012	111.866	3.7035	2.47868	4	8	t-test	E
YGL126W	SCS3	0.0233701	0.140386	-7.74368	121.475	112.264	2.09121	1.40115	4	8	t-test	E
YOL115W	PAP2	0.350617	0.551993	-7.74289	0	6.72694	0	6.72694	4	8	t-test	E
YDR058C	TGL2	0.0410337	0.182539	-7.73361	110.7	102.894	2.40891	1.66165	4	8	t-test	E
YAL054C	ACS1	0.133222	0.331502	-7.72761	122.407	113.06	2.40384	3.53382	4	8	t-test	E
YDR100W	TVP15	0.00691862	0.0800772	-7.71733	122.662	113.272	0.961746	1.76004	4	8	t-test	E
YBR016W	YBR016W	0.192953	0.400709	-7.70848	119.478	110.498	4.13924	2.95099	4	8	t-test	E
YBR122C	MRPL36	0.115247	0.309297	-7.70395	110.692	102.861	1.99356	3.45295	4	8	t-test	E
YDL210W	UGA4	0.0865146	0.267633	-7.69964	120.7	111.553	3.02199	2.05501	4	8	t-test	E
YDR116C	MRPL1	0.0574893	0.216009	-7.69223	103.992	97.0298	2.26192	2.39029	4	8	t-test	E
YGL216W	KIP3	0.0238649	0.141999	-7.65887	113.961	105.662	1.49273	2.13585	4	8	t-test	E
YHR151C	MTC6	0.105387	0.293436	-7.65565	100.717	94.1531	1.88047	3.33767	4	8	t-test	E
YIL028W	YIL028W	0.0283174	0.153356	-7.65053	113.214	105.006	1.92065	1.9468	4	8	t-test	E
YGL226W	MTC3	0.038988	0.177352	-7.64717	109.522	101.795	2.38874	1.42107	4	8	t-test	E
YDR075W	PPH3	0.110811	0.302096	-7.62592	121.51	112.192	1.97852	3.35824	4	8	t-test	E
YFL020C	PAU5	0.0624368	0.221984	-7.6238	117.19	108.437	2.62352	1.9905	4	8	t-test	E
YFL034W	YFL034W	0.00178477	0.0447379	-7.62117	120.803	111.573	0.96767	1.3263	4	8	t-test	E
YDL172C	YDL172C	0.190012	0.39758	-7.6158	119.911	110.794	4.33903	2.26914	4	8	t-test	E
YDL134C-A	YDL134C-A	0.127811	0.324722	-7.61149	120.269	111.101	3.68775	1.15225	4	8	t-test	E
YAL066W	YAL066W	0.160981	0.366323	-7.60976	120.915	111.661	3.22482	3.32052	4	8	t-test	E
YDR278C	YDR278C	0.0810014	0.258621	-7.57926	116.086	107.439	2.78019	2.23485	4	8	t-test	E
YDL048C	STP4	0.0667934	0.230538	-7.52927	119.837	110.655	2.79959	1.47358	4	8	t-test	E
YDL227C	HO	0.0340615	0.166379	-7.52699	118.279	109.299	1.88797	2.08396	4	8	t-test	E
YCR060W	TAH1	0.118035	0.313796	-7.50963	121.041	111.684	3.04826	2.6514	4	8	t-test	E
YBR058C	UBP14	0.0695584	0.235475	-7.49682	114.103	105.644	1.57076	2.87311	4	8	t-test	E
YGR105W	VMA21	0.78572	0.867378	-7.48881	61.7144	60.1231	22.9161	10.7782	4	8	t-test	E
YDL239C	ADY3	0.0402707	0.180688	-7.48534	118.291	109.273	2.15699	1.93908	4	8	t-test	E
YER078C	ICP55	0.198732	0.407372	-7.48397	117.311	108.42	4.46814	1.87275	4	8	t-test	E
YDR199W	YDR199W	0.0232992	0.140359	-7.47492	118.243	109.222	1.42578	2.08451	4	8	t-test	E
YFL035C-B	YFL035C-B	0.00205905	0.0476508	-7.46386	120.49	111.165	1.16703	1.13612	4	8	t-test	E
YDR494W	RSM28	0.00129371	0.0375264	-7.42623	117.107	108.193	0.891068	1.23644	4	8	t-test	E
YCR032W	BPH1	0.118847	0.315165	-7.42304	121.445	111.96	3.41682	1.79161	4	8	t-test	E
YDL122W	UBP1	0.240012	0.450554	-7.42071	121.494	112	4.89482	2.21584	4	8	t-test	E
YDR142C	PEX7	0.0129308	0.110185	-7.41228	118.319	109.234	1.74033	1.17852	4	8	t-test	E
YGR035C	YGR035C	0.120804	0.31699	-7.41048	115.036	106.38	3.27949	2.24892	4	8	t-test	E
YDR089W	YDR089W	0.0817929	0.260446	-7.4095	124.001	114.168	2.21839	2.7094	4	8	t-test	E
YDR497C	ITR1	0.00197651	0.0473101	-7.407	121.572	112.056	1.19927	0.891011	4	8	t-test	E
YGR089W	NNF2	0.101283	0.287298	-7.40648	112.514	104.185	3.23939	1.32948	4	8	t-test	E
YOR125C	CAT5	0.0850015	0.266456	-7.3941	107.512	99.8294	2.32175	2.6798	4	8	t-test	E
YAR028W	YAR028W	0.153259	0.356388	-7.38987	123.706	113.895	1.6564	3.84272	4	8	t-test	E
YDR005C	MAF1	0.00922061	0.0927611	-7.34647	121.704	112.118	1.16312	1.70336	4	8	t-test	E
YAR050W	FLO1	0.0675814	0.232123	-7.33861	128.101	117.669	0.952831	2.90547	4	8	t-test	E
YDR284C	DPP1	0.0226246	0.138643	-7.3355	123.147	113.362	1.48749	1.98361	4	8	t-test	E
YDL121C	YDL121C	0.171253	0.37725	-7.33391	123.104	113.323	3.98977	2.00172	4	8	t-test	E
YDL237W	AIM6	0.0426216	0.186165	-7.33226	121.256	111.716	2.11971	1.96076	4	8	t-test	E
YDR061W	YDR061W	0.111272	0.302899	-7.32768	121.6	112.011	3.33708	1.23474	4	8	t-test	E
YLR384C	IKI3	0.02872	0.153746	-7.32504	89.9869	84.5437	2.0876	1.3757	4	8	t-test	E
YER182W	FMP10	0.0471079	0.195207	-7.32297	123.286	113.472	1.77737	2.34895	4	8	t-test	E
YIL008W	URM1	0.0884695	0.270311	-7.30278	95.9191	89.6781	1.76387	2.97653	4	8	t-test	E
YDR525W-A	SNA2	0.0382916	0.175124	-7.29632	116.219	107.309	1.38793	2.35088	4	8	t-test	E
YCL016C	DCC1	0.0300817	0.156314	-7.29227	95.2405	89.0794	1.87958	1.85626	4	8	t-test	E
YPL102C	YPL102C	0.026306	0.148344	-7.27524	87.7247	82.535	1.53761	2.0265	4	8	t-test	E
YGR107W	YGR107W	0.195099	0.402851	-7.26372	116.647	107.652	4.24726	2.01113	4	8	t-test	E
YDL194W	SNF3	0.131796	0.330493	-7.2629	111.59	103.258	3.54445	1.53364	4	8	t-test	E
YBR043C	QDR3	0.17091	0.377178	-7.25678	111.161	102.88	3.52628	2.85301	4	8	t-test	E
YCL049C	YCL049C	0.134029	0.332715	-7.25575	121.48	111.844	3.13061	2.6414	4	8	t-test	E
YLR255C	YLR255C	0.000947489	0.0315954	-7.2524	113.703	105.085	0.658389	1.20203	4	8	t-test	E
YDL170W	UGA3	0.125163	0.322032	-7.25026	121.666	112.001	3.38356	1.88773	4	8	t-test	E
YDL157C	YDL157C	0.211246	0.419883	-7.24837	119.213	109.868	4.33386	2.37236	4	8	t-test	E
YDL113C	ATG20	0.196307	0.404161	-7.24584	122.605	112.813	4.2176	2.13163	4	8	t-test	E
YEL068C	YEL068C	0.0591611	0.218833	-7.24021	123.395	113.495	2.57576	1.44757	4	8	t-test	E
YBL106C	SRO77	0.208399	0.417883	-7.23881	117.129	108.05	4.17439	2.63846	4	8	t-test	E
YDR336W	YDR336W	0.0144588	0.112166	-7.23295	119.526	110.127	1.16979	1.85818	4	8	t-test	E
YHR108W	GGA2	0.0988156	0.283526	-7.22909	109.182	101.136	3.09142	1.63471	4	8	t-test	E
YBL100C	YBL100C	0.239733	0.450429	-7.22799	124.716	114.631	3.34417	4.09568	4	8	t-test	E
YDL135C	RDI1	0.17714	0.383788	-7.21314	119.537	110.119	3.98007	2.03506	4	8	t-test	E
YIL168W	YIL168W	0.0615929	0.221786	-7.20611	113.097	104.518	2.47383	1.86517	4	8	t-test	E
YDR368W	YPR1	0.0973616	0.281836	-7.20329	123.637	113.673	2.93035	2.04089	4	8	t-test	E
YBL071C	YBL071C	0.171296	0.37725	-7.19639	118.23	108.969	3.97254	1.70282	4	8	t-test	E
YDL175C	AIR2	0.10352	0.290458	-7.19137	120.773	111.174	2.4471	2.75387	4	8	t-test	E
YCL040W	GLK1	0.0806536	0.258048	-7.1796	123.713	113.718	2.17528	2.5899	4	8	t-test	E
YDR389W	SAC7	0.0166374	0.118619	-7.15722	115.229	106.328	1.38961	1.79778	4	8	t-test	E
YDL203C	ACK1	0.0476684	0.196185	-7.15061	121.012	111.346	2.3715	0.958307	4	8	t-test	E
YIR023W	DAL81	0.450964	0.635169	-7.14594	85.4782	80.4709	2.76365	7.47326	4	8	t-test	E
YIL132C	CSM2	0.0965766	0.280522	-7.13023	116.583	107.481	2.54033	2.51769	4	8	t-test	E
YCR030C	SYP1	0.0619358	0.221786	-7.1158	126.601	116.172	2.38893	1.95224	4	8	t-test	E
YBL066C	SEF1	0.112494	0.304795	-7.10096	119.008	109.562	3.03085	2.15195	4	8	t-test	E
YKL222C	YKL222C	0.103398	0.290379	-7.09128	116.995	107.805	2.78668	2.32911	4	8	t-test	E
YAL065C	YAL065C	0.120883	0.31699	-7.08306	121.048	111.319	2.87973	2.5491	4	8	t-test	E
YGL221C	NIF3	0.0250462	0.144707	-7.08077	114.524	105.649	1.2655	2.04914	4	8	t-test	E
YDL089W	NUR1	0.220048	0.42893	-7.06381	121.052	111.306	4.25257	2.52396	4	8	t-test	E
YBR008C	FLR1	0.140066	0.33901	-7.05586	124.7	114.469	2.20247	3.3072	4	8	t-test	E
YBR044C	TCM62	0.0356263	0.169716	-7.04828	117.399	108.119	1.03389	2.30219	4	8	t-test	E
YGR200C	ELP2	0.192924	0.400709	-7.04538	88.2146	82.7609	3.2447	3.33115	4	8	t-test	E
YFR006W	YFR006W	0.0520069	0.205699	-7.04059	122.754	112.764	2.28139	1.77343	4	8	t-test	E
YCL055W	KAR4	0.0821635	0.261054	-7.03665	121.647	111.799	1.97563	2.65826	4	8	t-test	E
YDL086W	YDL086W	0.223707	0.4328	-7.03458	124.7	114.45	4.27057	2.54266	4	8	t-test	E
YCL009C	ILV6	0.13805	0.337232	-7.02618	123.692	113.567	1.53826	3.49362	4	8	t-test	E
YDR261C	EXG2	0.0492087	0.199253	-7.024	121.455	111.621	1.99343	2.0792	4	8	t-test	E
YBR249C	ARO4	0.22733	0.437014	-7.02101	119.334	109.776	4.47554	2.07082	4	8	t-test	E
YBR214W	SDS24	0.121955	0.318617	-7.01731	123.412	113.316	1.82102	3.2228	4	8	t-test	E
YER034W	YER034W	0.086706	0.267834	-7.01342	123.268	113.187	2.81205	1.708	4	8	t-test	E
YDR256C	CTA1	0.0285213	0.153476	-6.99807	121.338	111.497	1.56574	1.94847	4	8	t-test	E
YDR514C	YDR514C	0.0393632	0.178211	-6.99312	122.046	112.108	1.95747	1.86192	4	8	t-test	E
YGL194C	HOS2	0.0240639	0.141999	-6.98621	111.415	102.866	1.16654	2.02703	4	8	t-test	E
YGL090W	LIF1	0.0792931	0.256324	-6.96992	125.109	114.749	2.30469	2.33274	4	8	t-test	E
YDR419W	RAD30	0.0332195	0.163777	-6.96131	125.533	115.11	1.67183	1.96738	4	8	t-test	E
YLR171W	YLR171W	0.082639	0.262032	-6.95856	118.821	109.276	2.67252	1.86764	4	8	t-test	E
YGL139W	FLC3	0.0894564	0.271387	-6.95821	122.757	112.695	1.0779	2.99921	4	8	t-test	E
YOR350C	MNE1	0.0618218	0.221786	-6.94818	113.614	104.743	0.395286	2.71231	4	8	t-test	E
YAR044W	OSH1	0.180159	0.387162	-6.94799	119.751	110.075	3.68409	2.43848	4	8	t-test	E
YDR049W	VMS1	0.0136033	0.110853	-6.94484	111.587	102.979	1.44565	1.5582	4	8	t-test	E
YLR429W	CRN1	0.134844	0.333085	-6.94159	118.281	108.793	3.41623	1.52427	4	8	t-test	E
YDR506C	GMC1	0.0573868	0.216009	-6.93333	113.602	104.719	1.5035	2.47056	4	8	t-test	E
YDR519W	FPR2	0.0217872	0.13609	-6.92531	121.849	111.878	1.15283	1.95949	4	8	t-test	E
YCL047C	POF1	0.0932255	0.277153	-6.90632	123.034	112.891	2.7342	1.99498	4	8	t-test	E
YHR022C	YHR022C	0.130163	0.328671	-6.89608	117.203	107.816	3.30377	1.69834	4	8	t-test	E
YKR082W	NUP133	0.192165	0.399714	-6.89331	88.6822	83.035	4.04943	1.65538	4	8	t-test	E
YJL193W	YJL193W	0.103872	0.29093	-6.89158	118.865	109.256	2.88541	1.96456	4	8	t-test	E
YGR017W	YGR017W	0.0410909	0.182602	-6.88142	119.555	109.846	0.975843	2.34248	4	8	t-test	E
YDR345C	HXT3	0.0940309	0.277893	-6.87875	123.472	113.247	2.83322	1.74372	4	8	t-test	E
YDR411C	DFM1	0.0360498	0.170619	-6.85973	121.966	111.922	1.88647	1.77625	4	8	t-test	E
YGL253W	HXK2	0.0496949	0.199599	-6.85804	106.758	98.7084	2.24992	1.57003	4	8	t-test	E
YDR215C	YDR215C	0.0694429	0.235461	-6.84931	121.713	111.694	2.22398	2.15079	4	8	t-test	E
YDR076W	RAD55	0.0298661	0.155767	-6.84896	102.024	94.5875	1.26037	2.06785	4	8	t-test	E
YBR276C	PPS1	0.0457538	0.192229	-6.84779	120.413	110.563	1.81558	2.06796	4	8	t-test	E
YDR452W	PPN1	0.0456009	0.192229	-6.83825	119.506	109.767	1.79032	2.07968	4	8	t-test	E
YGL066W	SGF73	0.0216878	0.136071	-6.82592	94.5524	88.0764	1.28145	1.87444	4	8	t-test	E
YHR015W	MIP6	0.0496587	0.199599	-6.82448	120.362	110.498	1.75628	2.17223	4	8	t-test	E
YCR016W	YCR016W	0.00594063	0.0733486	-6.81003	120.275	110.41	0.747325	1.52449	4	8	t-test	E
YAL060W	BDH1	0.158348	0.363599	-6.79262	122.056	111.943	2.77663	3.01155	4	8	t-test	E
YIL133C	RPL16A	0.0331186	0.163777	-6.77231	100.985	93.6187	1.27401	2.09605	4	8	t-test	E
YCL035C	GRX1	0.174194	0.380148	-6.76749	124.535	114.074	3.62161	2.13733	4	8	t-test	E
YGL141W	HUL5	0.165952	0.370679	-6.75721	123.397	113.077	2.93786	2.95503	4	8	t-test	E
YJL182C	YJL182C	0.0857738	0.266953	-6.75418	116.727	107.279	2.54522	1.99523	4	8	t-test	E
YDR446W	ECM11	0.0351628	0.168837	-6.75271	122.434	112.236	1.80033	1.79209	4	8	t-test	E
YAR031W	PRM9	0.182598	0.389925	-6.75146	123.876	113.488	2.44788	3.49856	4	8	t-test	E
YDR218C	SPR28	0.0672865	0.231674	-6.75005	121.75	111.639	1.67622	2.45603	4	8	t-test	E
YBR294W	SUL1	0.1094	0.30046	-6.7458	124.606	114.117	1.19079	3.10568	4	8	t-test	E
YIR002C	MPH1	0.199616	0.408315	-6.73364	109.51	100.991	3.77203	2.45227	4	8	t-test	E
YDR181C	SAS4	0.0979439	0.28198	-6.72846	122.014	111.85	2.73957	1.91789	4	8	t-test	E
YDR247W	VHS1	0.0555815	0.212716	-6.72845	120.679	110.691	1.61778	2.30291	4	8	t-test	E
YCR021C	HSP30	0.0366652	0.172137	-6.72144	122.784	112.513	1.89294	1.69764	4	8	t-test	E
YDR273W	DON1	0.133534	0.331877	-6.71776	117.151	107.616	3.30024	1.40443	4	8	t-test	E
YHL017W	YHL017W	0.0605974	0.221152	-6.71731	117.543	107.956	1.59287	2.38378	4	8	t-test	E
YBL049W	MOH1	0.30865	0.515431	-6.71213	123.583	113.199	4.4519	3.72607	4	8	t-test	E
YDR403W	DIT1	0.137877	0.337232	-6.70321	123.325	112.967	2.65515	2.75371	4	8	t-test	E
YBR014C	GRX7	0.25384	0.463768	-6.7023	122.898	112.595	3.78724	3.4479	4	8	t-test	E
YER139C	RTR1	0.247509	0.458872	-6.6991	113.167	104.139	4.46415	2.16375	4	8	t-test	E
YGL244W	RTF1	0.156053	0.35996	-6.69871	86.3022	80.7983	1.58515	3.49215	4	8	t-test	E
YFL054C	YFL054C	0.0200511	0.131589	-6.68592	122.903	112.585	1.74769	1.00792	4	8	t-test	E
YOL119C	MCH4	0.0494949	0.199599	-6.68408	119.515	109.641	1.26353	2.33004	4	8	t-test	E
YGL209W	MIG2	0.082169	0.261054	-6.67929	113.019	103.992	1.67981	2.61809	4	8	t-test	E
YIL065C	FIS1	0.0673653	0.231756	-6.66487	111.258	102.45	2.47952	0.839747	4	8	t-test	E
YIL015W	BAR1	0.188363	0.396677	-6.66395	117.144	107.563	3.75898	2.04084	4	8	t-test	E
YIL015C-A	YIL015C-A	0.0760124	0.251298	-6.66061	116.821	107.28	1.40896	2.62954	4	8	t-test	E
YDR408C	ADE8	0.068245	0.233455	-6.6583	123.181	112.803	1.91723	2.28437	4	8	t-test	E
YDL160C	DHH1	0.583995	0.735605	-6.65554	4.75188	9.91065	2.30149	9.91065	4	8	t-test	E
YDR492W	IZH1	0.031367	0.15928	-6.65215	118.501	108.731	1.56301	1.86445	4	8	t-test	E
YBL010C	YBL010C	0.206325	0.415495	-6.64861	124.391	113.846	3.62302	2.73813	4	8	t-test	E
YCR023C	YCR023C	0.117212	0.312788	-6.64478	119.37	109.48	2.86923	2.06732	4	8	t-test	E
YGR028W	MSP1	0.0140767	0.111274	-6.6377	116.367	106.865	0.891714	1.74374	4	8	t-test	E
YHL041W	YHL041W	0.0130201	0.110723	-6.62974	117.741	108.052	1.51351	1.25262	4	8	t-test	E
YBL032W	HEK2	0.268627	0.477596	-6.62593	116.001	106.537	4.6526	2.23105	4	8	t-test	E
YGL108C	YGL108C	0.0367218	0.172137	-6.62256	123.899	113.396	2.01465	1.32748	4	8	t-test	E
YKL220C	FRE2	0.0826002	0.262032	-6.61426	115.836	106.383	2.60666	1.58632	4	8	t-test	E
YJL147C	YJL147C	0.0832687	0.263166	-6.61323	121.233	111.071	2.51522	1.84662	4	8	t-test	E
YCR005C	CIT2	0.0864151	0.267614	-6.61194	122.085	111.81	2.70021	1.35121	4	8	t-test	E
YDR103W	STE5	0.529706	0.699123	-6.61137	3.33785	8.64378	1.13414	8.64378	4	8	t-test	E
YGL153W	PEX14	0.0488756	0.198645	-6.60269	108.565	100.057	1.84848	1.97153	4	8	t-test	E
YBR240C	THI2	0.0686686	0.234333	-6.60214	122.846	112.464	0.517054	2.65605	4	8	t-test	E
YDR074W	TPS2	0.299013	0.508221	-6.60156	93.4684	86.9398	3.90448	3.96116	4	8	t-test	E
YAR018C	KIN3	0.127272	0.324306	-6.59861	114.12	104.879	2.39648	2.73911	4	8	t-test	E
YLR134W	PDC5	0.0943376	0.277938	-6.59594	114.245	104.985	2.80479	1.08411	4	8	t-test	E
YJR124C	YJR124C	0.110607	0.30188	-6.59303	116.993	107.37	2.98806	1.25773	4	8	t-test	E
YBR024W	SCO2	0.0937283	0.277893	-6.58946	123.285	112.833	1.14089	2.8672	4	8	t-test	E
YBR263W	SHM1	0.0353004	0.169306	-6.587	118.136	108.358	1.814	1.68108	4	8	t-test	E
YMR063W	RIM9	0.0264714	0.148485	-6.58683	103.531	95.6696	1.84523	1.16166	4	8	t-test	E
YGL035C	MIG1	0.144932	0.345407	-6.577	120.003	109.971	2.28124	3.02199	4	8	t-test	E
YDR233C	RTN1	0.0885929	0.270311	-6.57576	117.015	107.374	2.58042	1.81945	4	8	t-test	E
YOL105C	WSC3	0.0304001	0.157197	-6.56889	117.392	107.696	1.68742	1.68761	4	8	t-test	E
YBR232C	YBR232C	0.16594	0.370679	-6.56871	121.356	111.14	3.23221	2.4298	4	8	t-test	E
YGL175C	SAE2	0.0162357	0.117482	-6.56337	116.901	107.264	1.54607	1.35059	4	8	t-test	E
YJR133W	XPT1	0.0873623	0.26888	-6.56325	115.983	106.467	2.69738	1.29152	4	8	t-test	E
YBL075C	SSA3	0.254954	0.4648	-6.55112	122.932	112.494	4.09667	2.89678	4	8	t-test	E
YAL040C	CLN3	0.116546	0.311401	-6.54776	119.174	109.226	2.35653	2.58876	4	8	t-test	E
YGR087C	PDC6	0.093993	0.277893	-6.53497	116.838	107.185	2.61419	1.85312	4	8	t-test	E
YFL015C	YFL015C	0.0787927	0.255882	-6.53225	121.216	110.986	2.29527	2.02493	4	8	t-test	E
YCL033C	MXR2	0.100961	0.287059	-6.52962	123.65	113.099	2.49161	2.19675	4	8	t-test	E
YGL174W	BUD13	0.0582503	0.216944	-6.51872	81.7872	76.7193	0.982516	2.44554	4	8	t-test	E
YGR022C	YGR022C	0.266363	0.476229	-6.51437	114.404	105.052	4.60597	1.99035	4	8	t-test	E
YDR120C	TRM1	0.0413094	0.182997	-6.51196	117.196	107.476	1.47704	2.04793	4	8	t-test	E
YAL053W	FLC2	0.148206	0.349472	-6.50776	125.534	114.716	3.01596	2.34231	4	8	t-test	E
YIL038C	NOT3	0.0856639	0.266953	-6.48025	115.646	106.102	1.48402	2.6368	4	8	t-test	E
YBR246W	RRT2	0.164766	0.369981	-6.46846	112.293	103.179	3.06329	2.53996	4	8	t-test	E
YGL219C	MDM34	0.0441806	0.189569	-6.46802	89.5894	83.4537	1.57729	2.02101	4	8	t-test	E
YAL011W	SWC3	0.0726754	0.243516	-6.46593	106.905	98.4955	2.23143	1.93263	4	8	t-test	E
YBL055C	YBL055C	0.0829297	0.262487	-6.46458	124.606	113.873	2.13155	2.22844	4	8	t-test	E
YDL081C	RPP1A	0.0961952	0.280195	-6.45937	79.4838	74.6666	2.58083	1.89541	4	8	t-test	E
YDL243C	AAD4	0.213312	0.421689	-6.44467	120.389	110.192	4.00907	1.6315	4	8	t-test	E
YDR130C	FIN1	0.12984	0.328086	-6.44283	121.582	111.226	2.79818	2.24372	4	8	t-test	E
YDL138W	RGT2	0.22098	0.429683	-6.43467	121.697	111.32	3.59991	2.79346	4	8	t-test	E
YBR031W	RPL4A	0.0364937	0.171914	-6.43411	113.03	103.79	0.958899	2.11246	4	8	t-test	E
YMR304W	UBP15	0.0357935	0.169788	-6.41111	110.088	101.213	1.87914	1.4563	4	8	t-test	E
YFL048C	EMP47	0.0576278	0.216009	-6.40862	121.99	111.552	2.11347	1.70966	4	8	t-test	E
YDL189W	RBS1	0.088955	0.270699	-6.40505	123.156	112.561	2.12263	2.29069	4	8	t-test	E
YBL011W	SCT1	0.222647	0.431735	-6.40445	110.304	101.395	4.0333	1.87043	4	8	t-test	E
YDL161W	ENT1	0.14175	0.34084	-6.40132	122.369	111.875	3.02677	2.06299	4	8	t-test	E
YKL087C	CYT2	0.01492	0.113034	-6.39476	111.565	102.482	1.12997	1.61669	4	8	t-test	E
YBR095C	RXT2	0.561785	0.721576	-6.39428	99.8494	92.3035	2.37204	9.15222	8	16	t-test	E
YML036W	CGI121	0.0796561	0.256535	-6.38318	118.399	108.41	2.41095	1.71675	4	8	t-test	E
YDR108W	TRS85	0.106573	0.29533	-6.37873	115.248	105.668	2.17779	2.47863	4	8	t-test	E
YHL046C	PAU13	0.0914795	0.274763	-6.37688	118.112	108.155	2.58347	1.65252	4	8	t-test	E
YHR034C	PIH1	0.132319	0.330493	-6.35144	104.695	96.4757	3.05211	1.62512	4	8	t-test	E
YHL045W	YHL045W	0.18424	0.391934	-6.34652	119.504	109.337	3.45851	2.13269	4	8	t-test	E
YGR225W	AMA1	0.0621897	0.221786	-6.32608	117.074	107.209	1.84694	2.05721	4	8	t-test	E
YDR415C	YDR415C	0.0566411	0.215521	-6.32125	121.744	111.261	2.11413	1.60149	4	8	t-test	E
YDR152W	GIR2	0.0307515	0.158365	-6.3212	124.134	113.338	1.35137	1.84289	4	8	t-test	E
YMR078C	CTF18	0.0577384	0.216009	-6.32051	83.8339	78.3253	2.21776	1.3327	4	8	t-test	E
YFL044C	OTU1	0.0144926	0.112166	-6.31859	121.18	110.769	1.30726	1.45919	4	8	t-test	E
YDR340W	YDR340W	0.0532361	0.208057	-6.31716	122.58	111.985	2.14499	1.37451	4	8	t-test	E
YFR012W	DCV1	0.054868	0.211428	-6.31632	119.219	109.064	1.98666	1.76579	4	8	t-test	E
YBL001C	ECM15	0.121451	0.317791	-6.31508	123.876	113.109	1.92681	2.77447	4	8	t-test	E
YGL117W	YGL117W	0.0629341	0.222848	-6.31109	125.097	114.166	2.1134	1.76458	4	8	t-test	E
YGL104C	VPS73	0.0997642	0.285346	-6.30137	121.228	110.796	2.69249	1.48685	4	8	t-test	E
YGL159W	YGL159W	0.0680886	0.233108	-6.29762	121.14	110.717	2.15569	1.80843	4	8	t-test	E
YNL121C	TOM70	0.0417232	0.183948	-6.28803	118.759	108.639	1.98031	1.31098	4	8	t-test	E
YDR191W	HST4	0.103938	0.29093	-6.28436	123.327	112.605	2.66288	1.71637	4	8	t-test	E
YGR221C	TOS2	0.0983462	0.282594	-6.25967	117.164	107.23	2.44996	1.97181	4	8	t-test	E
YDR383C	NKP1	0.0516739	0.205098	-6.2489	121.985	111.408	1.97701	1.65127	4	8	t-test	E
YBL088C	TEL1	0.260837	0.470505	-6.24318	121.562	111.036	3.81143	3.00394	4	8	t-test	E
YBL085W	BOI1	0.23993	0.450554	-6.23632	125.013	114.028	3.00458	3.45582	4	8	t-test	E
YDR286C	YDR286C	0.0769081	0.252734	-6.23411	121.737	111.18	2.01873	2.08888	4	8	t-test	E
YGR126W	YGR126W	0.118949	0.315238	-6.23267	122.353	111.714	2.78163	1.78927	4	8	t-test	E
YGL114W	YGL114W	0.0457202	0.192229	-6.22742	124.559	113.626	1.69714	1.84152	4	8	t-test	E
YER185W	PUG1	0.0845774	0.265519	-6.22275	121.149	110.66	1.97011	2.23717	4	8	t-test	E
YGL158W	RCK1	0.0869895	0.268318	-6.1908	121.382	110.834	1.1323	2.61045	4	8	t-test	E
YCL064C	CHA1	0.092338	0.275971	-6.18108	122.58	111.867	2.42106	1.81383	4	8	t-test	E
YAL029C	MYO4	0.0962683	0.280204	-6.17859	122.593	111.875	1.96518	2.37087	4	8	t-test	E
YDR092W	UBC13	0.266801	0.476364	-6.17502	119.244	108.963	4.19803	2.3822	4	8	t-test	E
YDR093W	DNF2	0.0826623	0.262032	-6.17138	123.886	112.993	2.25606	1.86708	4	8	t-test	E
YIL017C	VID28	0.120815	0.31699	-6.16546	114.809	105.101	1.86555	2.70938	4	8	t-test	E
YCL002C	YCL002C	0.212413	0.421341	-6.16313	119.801	109.436	3.02047	3.01553	4	8	t-test	E
YGR038W	ORM1	0.102299	0.289015	-6.14419	114.042	104.416	2.57632	1.69862	4	8	t-test	E
YCL001W-A	YCL001W-A	0.147439	0.349213	-6.13105	122.537	111.785	1.92545	2.94622	4	8	t-test	E
YBR244W	GPX2	0.0932849	0.277153	-6.12565	120.616	110.112	1.89728	2.34664	4	8	t-test	E
YBR041W	FAT1	0.0977684	0.281934	-6.12157	114.15	104.49	2.14639	2.21206	4	8	t-test	E
YLR087C	CSF1	0.577969	0.731084	-6.11998	80.9605	75.6547	7.29153	6.6742	4	8	t-test	E
YBL056W	PTC3	0.233867	0.443343	-6.11917	125.239	114.123	3.03486	3.24848	4	8	t-test	E
YHL039W	EFM1	0.0450162	0.191177	-6.11135	122.958	112.134	1.77333	1.68152	4	8	t-test	E
YKL046C	DCW1	0.0576294	0.216009	-6.08686	117.204	107.114	1.79769	1.88661	4	8	t-test	E
YHL036W	MUP3	0.214136	0.4223	-6.0823	119.188	108.834	3.41323	2.50151	4	8	t-test	E
YDR348C	PAL1	0.0937908	0.277893	-6.05801	119.48	109.066	2.08854	2.1645	4	8	t-test	E
YHL026C	YHL026C	0.0755471	0.250103	-6.05747	117.33	107.198	1.9415	2.02719	4	8	t-test	E
YDL233W	MFG1	0.117721	0.313408	-6.05707	123.575	112.623	1.82494	2.63197	4	8	t-test	E
YDL185W	VMA1	0.12008	0.316518	-6.05341	125.513	114.304	2.27504	2.35863	4	8	t-test	E
YHR198C	AIM18	0.0979047	0.28198	-6.0527	114.548	104.776	1.95461	2.3229	4	8	t-test	E
YDR135C	YCF1	0.164503	0.369585	-6.04826	120.47	109.918	2.41605	2.79863	4	8	t-test	E
YCR037C	PHO87	0.131886	0.330493	-6.04761	116.645	106.594	2.37733	2.42112	4	8	t-test	E
YCR106W	RDS1	0.0781508	0.255377	-6.04428	122.205	111.421	1.68088	2.24263	4	8	t-test	E
YDR051C	DET1	0.105685	0.29407	-6.03947	113.575	103.919	2.59424	1.6072	4	8	t-test	E
YFR033C	QCR6	0.0839776	0.264617	-6.02745	118.109	107.848	2.3383	1.60092	4	8	t-test	E
YIL002C	INP51	0.0961327	0.280195	-6.0223	117.633	107.43	1.93947	2.2926	4	8	t-test	E
YML013C-A	YML013C-A	0.253346	0.463292	-6.01628	92.7614	85.817	2.05984	3.90158	4	8	t-test	E
YDR020C	DAS2	0.0835231	0.263381	-6.01079	121.195	110.515	1.26774	2.45628	4	8	t-test	E
YDR099W	BMH2	0.148193	0.349472	-6.00936	122.176	111.366	2.82276	2.10368	4	8	t-test	E
YGR138C	TPO2	0.183993	0.391794	-6.00795	123.095	112.164	3.06899	2.37697	4	8	t-test	E
YGL132W	YGL132W	0.0617383	0.221786	-6.00422	121.052	110.385	1.88296	1.82194	4	8	t-test	E
YDL130W-A	STF1	0.169352	0.374746	-5.99779	122.608	111.732	2.95272	2.27785	4	8	t-test	E
YGL208W	SIP2	0.0281134	0.152641	-5.99622	114.918	105.049	0.582757	1.87764	4	8	t-test	E
YGR050C	YGR050C	0.257762	0.468213	-5.99352	116.853	106.728	4.26618	1.09728	4	8	t-test	E
YDR057W	YOS9	0.171776	0.377514	-5.96271	124.639	113.465	2.63218	2.64736	4	8	t-test	E
YDR209C	YDR209C	0.158499	0.363599	-5.94809	120.411	109.779	2.50354	2.57874	4	8	t-test	E
YIL097W	FYV10	0.0383923	0.175395	-5.94278	116.892	106.717	1.72558	1.46822	4	8	t-test	E
YHR209W	CRG1	0.112185	0.304554	-5.9349	117.509	107.247	2.03948	2.36577	4	8	t-test	E
YFL019C	YFL019C	0.118548	0.314767	-5.93476	118.903	108.458	1.83854	2.56214	4	8	t-test	E
YFL018C	LPD1	0.0412856	0.182997	-5.92842	112.134	102.572	0.939797	2.0026	4	8	t-test	E
YBL028C	YBL028C	0.389962	0.588359	-5.9236	123.092	112.087	4.71944	3.90922	4	8	t-test	E
YER186C	YER186C	0.0489841	0.198895	-5.92012	120.906	110.185	1.62791	1.7955	4	8	t-test	E
YHR125W	YHR125W	0.0326782	0.162432	-5.91769	116.381	106.252	1.17573	1.80056	4	8	t-test	E
YER031C	YPT31	0.078515	0.255721	-5.91251	122.166	111.273	2.22233	1.58317	4	8	t-test	E
YER019W	ISC1	0.00516084	0.0693846	-5.90882	121.182	110.415	0.943462	1.18395	4	8	t-test	E
YIL029C	YIL029C	0.0791465	0.256143	-5.89997	115.216	105.224	2.32728	1.21851	4	8	t-test	E
YDR056C	YDR056C	0.229031	0.438321	-5.89881	118.38	107.972	3.82292	1.55258	4	8	t-test	E
YFR053C	HXK1	0.0680166	0.23305	-5.89011	125.097	113.801	2.08097	1.57785	4	8	t-test	E
YDR077W	SED1	0.0990493	0.284004	-5.88716	122.978	111.956	1.9929	2.20541	4	8	t-test	E
YGL156W	AMS1	0.131519	0.330493	-5.87882	122.216	111.287	0.481388	2.97697	4	8	t-test	E
YDR179W-A	YDR179W-A	0.125644	0.322349	-5.873	122.776	111.769	1.79826	2.62103	4	8	t-test	E
YPL183W-A	RTC6	0.216695	0.424863	-5.85836	110.094	100.738	3.63241	1.68961	4	8	t-test	E
YER060W	FCY21	0.30521	0.512719	-5.84964	124.494	113.242	4.69428	1.11832	4	8	t-test	E
YAL022C	FUN26	0.189178	0.396818	-5.84774	122.343	111.371	2.45653	2.90239	4	8	t-test	E
YIL049W	DFG10	0.10241	0.289015	-5.83904	118.589	108.102	2.03172	2.18584	4	8	t-test	E
YDR214W	AHA1	0.0748269	0.248543	-5.83364	123.25	112.147	1.22083	2.29416	4	8	t-test	E
YFL011W	HXT10	0.0708756	0.238599	-5.8302	123.556	112.409	2.17765	1.34322	4	8	t-test	E
YDR533C	HSP31	0.035372	0.169309	-5.82969	122.04	111.091	1.00743	1.86632	4	8	t-test	E
YNL089C	YNL089C	0.161165	0.366323	-5.82045	114.45	104.49	0.938777	3.16661	4	8	t-test	E
YDL216C	RRI1	0.283564	0.492371	-5.81697	118.966	108.41	4.2021	2.11299	4	8	t-test	E
YCR011C	ADP1	0.182188	0.389484	-5.81498	121.102	110.264	3.01389	2.2033	4	8	t-test	E
YDR528W	HLR1	0.0570305	0.216009	-5.8117	118.964	108.404	1.74164	1.76688	4	8	t-test	E
YBR030W	RKM3	0.133965	0.332715	-5.80735	115.441	105.339	2.67605	1.84118	4	8	t-test	E
YAL028W	FRT2	0.0689538	0.234595	-5.80723	117.684	107.288	2.03372	1.61179	4	8	t-test	E
YDR203W	YDR203W	0.0507539	0.202585	-5.80406	119.936	109.242	1.30905	1.963	4	8	t-test	E
YDR266C	HEL2	0.0842252	0.264964	-5.79978	117.696	107.292	2.15763	1.72747	4	8	t-test	E
YGR248W	SOL4	0.229895	0.439298	-5.79835	116.844	106.551	3.78602	1.42519	4	8	t-test	E
YDL129W	YDL129W	0.171567	0.37725	-5.78572	123.037	111.92	3.01989	1.93964	4	8	t-test	E
YCR049C	YCR049C	0.141809	0.34084	-5.78439	123.6	112.408	2.53054	2.18225	4	8	t-test	E
YGL160W	AIM14	0.0260701	0.147714	-5.77717	117.859	107.413	1.30974	1.54574	4	8	t-test	E
YDR517W	GRH1	0.0644208	0.225846	-5.77003	122.261	111.232	1.45392	2.05425	4	8	t-test	E
YGR100W	MDR1	0.0259926	0.147714	-5.76404	119.302	108.656	1.60047	1.05992	4	8	t-test	E
YGL017W	ATE1	0.188782	0.396818	-5.76024	121.213	110.313	2.72926	2.60043	4	8	t-test	E
YDR206W	EBS1	0.0770359	0.252905	-5.7428	121.907	110.901	1.89735	1.88964	4	8	t-test	E
YDL123W	SNA4	0.313822	0.521599	-5.74193	122.86	111.728	4.43991	2.26051	4	8	t-test	E
YER093C-A	AIM11	0.0454081	0.192229	-5.73919	111.807	102.123	1.78976	1.39374	4	8	t-test	E
YDL167C	NRP1	0.206044	0.415127	-5.7346	117.285	106.879	3.4144	1.76215	4	8	t-test	E
YHR110W	ERP5	0.0951277	0.278531	-5.73391	118.462	107.9	1.87032	2.15338	4	8	t-test	E
YDL088C	ASM4	0.38013	0.579499	-5.73245	121.622	110.644	5.41639	1.80108	4	8	t-test	E
YNR013C	PHO91	0.185435	0.393126	-5.73041	118.632	108.044	2.94107	2.27126	4	8	t-test	E
YBL098W	BNA4	0.304238	0.512259	-5.7303	116.251	105.976	1.55983	4.33759	4	8	t-test	E
YGL138C	YGL138C	0.0686071	0.234315	-5.72797	122.436	111.348	1.50535	2.05845	4	8	t-test	E
YNL076W	MKS1	0.0526466	0.206739	-5.72516	105.789	96.8824	0.342093	2.1302	4	8	t-test	E
YJL151C	SNA3	0.140861	0.33972	-5.72156	115.735	105.52	2.65787	1.91521	4	8	t-test	E
YBL070C	YBL070C	0.209998	0.419227	-5.71729	123.122	111.934	2.68456	2.8672	4	8	t-test	E
YHR130C	YHR130C	0.130793	0.32912	-5.71352	114.789	104.691	2.58619	1.83507	4	8	t-test	E
YKL217W	JEN1	0.112881	0.305075	-5.70666	118.657	108.046	0.762719	2.69594	4	8	t-test	E
YDR252W	BTT1	0.14272	0.342059	-5.69984	117.581	107.105	2.52317	2.12693	4	8	t-test	E
YBR229C	ROT2	0.15332	0.356388	-5.69867	122.474	111.355	2.35846	2.44229	4	8	t-test	E
YDR309C	GIC2	0.28006	0.489942	-5.69673	124.521	113.132	3.19664	3.30725	4	8	t-test	E
YER134C	YER134C	0.271051	0.480293	-5.69606	119.195	108.504	4.16904	1.28121	4	8	t-test	E
YFL027C	GYP8	0.204048	0.412675	-5.69016	122.788	111.621	3.46605	1.33272	4	8	t-test	E
YKR003W	OSH6	0.143901	0.343722	-5.68254	118.239	107.661	2.75896	1.7223	4	8	t-test	E
YGL118C	YGL118C	0.130523	0.328926	-5.67936	126.006	114.407	1.66546	2.61641	4	8	t-test	E
YDR143C	SAN1	0.173831	0.380148	-5.67031	120.976	110.029	2.9412	1.98604	4	8	t-test	E
YBR007C	DSF2	0.179695	0.386888	-5.66585	126.639	114.945	1.73213	3.04755	4	8	t-test	E
YGL211W	NCS6	0.0279055	0.152638	-5.66088	104.198	95.4439	1.39217	1.46099	4	8	t-test	E
YLR450W	HMG2	0.20884	0.418372	-5.65935	114.934	104.77	3.49668	1.31355	4	8	t-test	E
YDL190C	UFD2	0.122807	0.319401	-5.65188	116.051	105.734	1.89153	2.40516	4	8	t-test	E
YDR490C	PKH1	0.0539437	0.209013	-5.64921	123.6	112.291	1.62084	1.73519	4	8	t-test	E
YDR131C	YDR131C	0.232717	0.442793	-5.64643	124.753	113.29	2.93763	2.86591	4	8	t-test	E
YJL153C	INO1	0.131874	0.330493	-5.64534	117.405	106.905	2.50218	1.9249	4	8	t-test	E
YHL040C	ARN1	0.14629	0.347665	-5.64525	119.176	108.443	2.41998	2.24971	4	8	t-test	E
YBR259W	YBR259W	0.0214991	0.13593	-5.64486	123.297	112.024	0.266772	1.66481	4	8	t-test	E
YCL048W	SPS22	0.148012	0.349472	-5.6378	122.771	111.56	2.58845	2.06153	4	8	t-test	E
YDR059C	UBC5	0.19945	0.408251	-5.63728	122.498	111.323	3.28724	1.73976	4	8	t-test	E
YML076C	WAR1	0.198281	0.407079	-5.63374	117.247	106.758	3.32081	1.57898	4	8	t-test	E
YGL152C	YGL152C	0.0425532	0.186165	-5.627	109.871	100.343	1.32559	1.76136	4	8	t-test	E
YDR250C	YDR250C	0.0377539	0.174359	-5.62242	121.594	110.524	1.488	1.55753	4	8	t-test	E
YGR086C	PIL1	0.0884733	0.270311	-5.61794	118.19	107.563	1.94052	1.93056	4	8	t-test	E
YCR063W	BUD31	0.507939	0.680951	-5.61725	2.3427	6.91553	1.3621	6.91553	4	8	t-test	E
YGR080W	TWF1	0.123665	0.320659	-5.61248	120.212	109.315	2.53534	1.65593	4	8	t-test	E
YDL213C	NOP6	0.0921418	0.275774	-5.61165	110.804	101.141	1.94453	1.97354	4	8	t-test	E
YCR001W	YCR001W	0.0982817	0.282594	-5.60793	124.722	113.229	1.9677	2.03195	4	8	t-test	E
YER145C	FTR1	0.12511	0.322032	-5.60705	119.083	108.329	2.44842	1.84961	4	8	t-test	E
YCL034W	LSB5	0.173936	0.380148	-5.59825	123.967	112.565	2.9136	1.94413	4	8	t-test	E
YPL106C	SSE1	0.140732	0.339601	-5.59764	50.8148	49.0105	2.13205	2.40208	4	8	t-test	E
YDR445C	YDR445C	0.0224609	0.138465	-5.59651	117.153	106.643	0.326298	1.66742	4	8	t-test	E
YJL115W	ASF1	0.12614	0.322349	-5.59573	64.9288	61.271	1.10909	2.70267	4	8	t-test	E
YCL036W	GFD2	0.224335	0.433421	-5.59482	125.158	113.596	2.81956	2.81635	4	8	t-test	E
YDR282C	YDR282C	0.0815014	0.259908	-5.58702	124.321	112.863	1.96939	1.76978	4	8	t-test	E
YLR448W	RPL6B	0.0380802	0.175078	-5.57868	91.2947	84.1626	1.73503	0.985954	4	8	t-test	E
YGR238C	KEL2	0.135313	0.333362	-5.57706	112.464	102.553	2.0831	2.36302	4	8	t-test	E
YPL226W	NEW1	0.660748	0.792261	-5.5752	68.5151	64.3689	1.60828	10.4957	4	8	t-test	E
YDR257C	RKM4	0.157576	0.362681	-5.57193	121.294	110.22	2.62103	2.1013	4	8	t-test	E
YCR019W	MAK32	0.0435794	0.188617	-5.5687	124.135	112.685	1.11816	1.84539	4	8	t-test	E
YPL101W	ELP4	0.427186	0.618535	-5.56652	83.3857	77.2808	1.37486	5.64088	4	8	t-test	E
YGR110W	CLD1	0.228688	0.438034	-5.56314	116.065	105.67	3.41983	2.03317	4	8	t-test	E
YIL044C	AGE2	0.450384	0.635157	-5.56091	115.228	104.941	5.97852	2.75471	4	8	t-test	E
YGL157W	ARI1	0.21123	0.419883	-5.55799	125.264	113.657	2.30926	3.00704	4	8	t-test	E
YFL014W	HSP12	0.132194	0.330493	-5.55402	117.56	106.96	2.16659	2.24224	4	8	t-test	E
YGL144C	ROG1	0.112957	0.305083	-5.55161	122.373	111.139	2.28416	1.83695	4	8	t-test	E
YDR537C	YDR537C	0.0913029	0.274622	-5.54027	118.342	107.627	1.8639	1.98793	4	8	t-test	E
YDR488C	PAC11	0.209536	0.418973	-5.52827	116.116	105.683	3.29179	1.79944	4	8	t-test	E
YBR286W	APE3	0.143076	0.342365	-5.52764	118.849	108.057	1.71601	2.62388	4	8	t-test	E
YGL062W	PYC1	0.0164513	0.118154	-5.51467	127.976	115.975	1.12466	1.34405	4	8	t-test	E
YHL033C	RPL8A	0.209259	0.418725	-5.50664	90.2543	83.1961	3.26459	1.82312	4	8	t-test	E
YAL043C-A	YAL043C-A	0.24606	0.457647	-5.49767	123.034	111.667	2.42696	3.25258	4	8	t-test	E
YDR509W	YDR509W	0.087926	0.269486	-5.49301	117.803	107.118	0.873615	2.3497	4	8	t-test	E
YAR029W	YAR029W	0.0320709	0.161498	-5.48247	123.865	112.376	1.28089	1.55461	4	8	t-test	E
YDL183C	YDL183C	0.480927	0.659348	-5.47605	105.855	96.7233	6.17331	3.26909	4	8	t-test	E
YCL013W	YCL013W	0.136909	0.336122	-5.47422	122.233	110.951	1.61352	2.57813	4	8	t-test	E
YAL067C	SEO1	0.190928	0.398315	-5.47152	124.296	112.74	1.22311	3.16874	4	8	t-test	E
YEL066W	HPA3	0.0571662	0.216009	-5.47061	123.065	111.671	1.54976	1.74552	4	8	t-test	E
YGR153W	YGR153W	0.182589	0.389925	-5.4699	124.668	113.063	2.4047	2.56285	4	8	t-test	E
YOL027C	MDM38	0.212771	0.42161	-5.44299	109.742	100.072	3.39072	1.32359	4	8	t-test	E
YIL039W	TED1	0.10521	0.293134	-5.44003	114.443	104.154	1.37506	2.35635	4	8	t-test	E
YDL197C	ASF2	0.280352	0.490211	-5.43396	122.382	111.045	3.77638	2.24086	4	8	t-test	E
YBR290W	BSD2	0.189457	0.396818	-5.4264	118.788	107.916	1.91889	2.90024	4	8	t-test	E
YDR414C	ERD1	0.31035	0.517657	-5.4141	113.837	103.604	3.72694	2.86902	4	8	t-test	E
YDR202C	RAV2	0.126663	0.323144	-5.41101	121.616	110.36	1.80738	2.34416	4	8	t-test	E
YHL012W	YHL012W	0.240989	0.451743	-5.40827	117.782	107.027	3.17277	2.46096	4	8	t-test	E
YIL103W	DPH1	0.0544369	0.210088	-5.40062	117.037	106.373	1.41631	1.76723	4	8	t-test	E
YFL051C	YFL051C	0.140732	0.339601	-5.39211	119.603	108.595	2.08868	2.28689	4	8	t-test	E
YJL084C	ALY2	0.159692	0.36458	-5.38935	117.874	107.09	2.611	1.95383	4	8	t-test	E
YIL007C	NAS2	0.187612	0.395882	-5.37996	119.04	108.095	2.51808	2.44442	4	8	t-test	E
YBL008W	HIR1	0.247253	0.458658	-5.37503	111.73	101.739	2.21518	3.27424	4	8	t-test	E
YNL100W	MIC27	0.0285933	0.153476	-5.37201	118.489	107.609	1.11699	1.54664	4	8	t-test	E
YNL153C	GIM3	0.336364	0.539819	-5.37071	105.435	96.2673	3.68163	3.28018	4	8	t-test	E
YDR431W	YDR431W	0.0926793	0.276535	-5.36878	117.742	106.958	0.722365	2.35857	4	8	t-test	E
YDR222W	YDR222W	0.269925	0.47853	-5.36409	122.85	111.391	3.82945	1.63771	4	8	t-test	E
YDL187C	YDL187C	0.184009	0.391794	-5.35656	122.752	111.299	2.62297	2.26581	4	8	t-test	E
YDL214C	PRR2	0.271404	0.480516	-5.35441	122.444	111.03	3.57223	2.30236	4	8	t-test	E
YER051W	JHD1	0.252938	0.463292	-5.34544	124.105	112.465	3.65053	1.60916	4	8	t-test	E
YJL172W	CPS1	0.396253	0.594239	-5.3391	111.642	101.632	5.12804	2.14425	4	8	t-test	E
YFL021W	GAT1	0.189461	0.396818	-5.33907	119.171	108.173	2.37319	2.55657	4	8	t-test	E
YGL235W	YGL235W	0.211077	0.419883	-5.33199	116.51	105.855	2.95384	2.20078	4	8	t-test	E
YDR321W	ASP1	0.188071	0.396514	-5.32891	126.205	114.276	2.59554	2.32356	4	8	t-test	E
YBL054W	TOD6	0.148024	0.349472	-5.32536	124.26	112.582	2.03461	2.35806	4	8	t-test	E
YBR250W	SPO23	0.393889	0.591742	-5.30047	120.211	109.043	4.84498	2.66157	4	8	t-test	E
YHR021W-A	ECM12	0.192799	0.400709	-5.30029	124.824	113.051	2.85334	2.01436	4	8	t-test	E
YHR033W	YHR033W	0.149456	0.351441	-5.29699	117.627	106.795	2.4209	1.97401	4	8	t-test	E
YDR248C	YDR248C	0.165609	0.370555	-5.29402	121.465	110.127	2.46713	2.1398	4	8	t-test	E
YDL085W	NDE2	0.291238	0.500363	-5.28527	122.44	110.966	3.75015	2.26632	4	8	t-test	E
YBR228W	SLX1	0.155189	0.358931	-5.28447	120.593	109.361	2.54391	1.86691	4	8	t-test	E
YNL286W	CUS2	0.168989	0.374696	-5.27365	117.295	106.487	1.74782	2.68704	4	8	t-test	E
YDR409W	SIZ1	0.126578	0.323122	-5.25837	121.298	109.951	1.89869	2.1835	4	8	t-test	E
YGL043W	DST1	0.158527	0.363599	-5.23963	109.405	99.6019	2.07445	2.37626	4	8	t-test	E
YLR446W	YLR446W	0.0497231	0.199599	-5.23652	119.261	108.162	1.72028	1.19295	4	8	t-test	E
YHR017W	YSC83	0.250007	0.461503	-5.23085	124.038	112.308	3.38719	2.00736	4	8	t-test	E
YDR426C	YDR426C	0.141138	0.340194	-5.22903	119.773	108.601	2.15967	2.10427	4	8	t-test	E
YCL069W	VBA3	0.158729	0.363753	-5.22416	120.021	108.811	1.82856	2.52096	4	8	t-test	E
YDL218W	YDL218W	0.0864453	0.267614	-5.22131	123.12	111.501	1.6401	1.90856	4	8	t-test	E
YOR123C	LEO1	0.0739811	0.246701	-5.21574	108.408	98.715	1.21614	2.00093	4	8	t-test	E
YAL049C	AIM2	0.214978	0.422474	-5.21184	124.02	112.275	1.87287	3.00149	4	8	t-test	E
YGL032C	AGA2	0.219535	0.428618	-5.21144	125.727	113.758	2.85053	2.32652	4	8	t-test	E
YBR264C	YPT10	0.0845277	0.265519	-5.20365	123.624	111.924	1.72209	1.8084	4	8	t-test	E
YDR090C	YDR090C	0.126128	0.322349	-5.19524	122.722	111.133	1.75392	2.23426	4	8	t-test	E
YCL056C	PEX34	0.171461	0.37725	-5.19303	125.391	113.45	2.81376	1.46484	4	8	t-test	E
YHR157W	REC104	0.439784	0.626762	-5.18635	113.923	103.481	5.6219	1.93844	4	8	t-test	E
YDR378C	LSM6	0.432274	0.621413	-5.18429	60.2977	56.8901	2.95863	4.85922	4	8	t-test	E
YHR076W	PTC7	0.0515607	0.204861	-5.17385	120.447	109.138	0.991379	1.82279	4	8	t-test	E
YDR504C	SPG3	0.0840881	0.264768	-5.17129	123.859	112.1	1.86407	1.62533	4	8	t-test	E
YGL077C	HNM1	0.188761	0.396818	-5.16825	124.435	112.598	2.62361	2.13609	4	8	t-test	E
YDR119W	VBA4	0.304545	0.512259	-5.15682	125.536	113.544	3.64565	2.49699	4	8	t-test	E
YDR420W	HKR1	0.250094	0.461503	-5.15552	120.722	109.361	3.20515	2.22645	4	8	t-test	E
YDR239C	YDR239C	0.204002	0.412675	-5.15425	121.387	109.937	2.3782	2.55387	4	8	t-test	E
YJL161W	FMP33	0.104454	0.291796	-5.14544	121.984	110.449	2.22265	1.29236	4	8	t-test	E
YDR285W	ZIP1	0.0746181	0.248434	-5.14189	121.447	109.979	1.536	1.80053	4	8	t-test	E
YER137C	YER137C	0.281491	0.490603	-5.14148	120.599	109.242	3.70893	1.82284	4	8	t-test	E
YDR306C	YDR306C	0.159572	0.364503	-5.13755	122.32	110.734	1.71307	2.52984	4	8	t-test	E
YAR047C	YAR047C	0.294862	0.504972	-5.12109	121.646	110.134	3.46034	2.54815	4	8	t-test	E
YHL024W	RIM4	0.288467	0.497636	-5.11515	116.417	105.586	3.54565	2.29208	4	8	t-test	E
YIR016W	YIR016W	0.138632	0.337805	-5.10526	118.796	107.644	2.12054	2.0127	4	8	t-test	E
YBL057C	PTH2	0.334666	0.538697	-5.10324	126.554	114.382	2.75827	3.65928	4	8	t-test	E
YCL027W	FUS1	0.266533	0.476272	-5.09922	126.805	114.597	2.82216	2.83378	4	8	t-test	E
YGL140C	YGL140C	0.274557	0.484882	-5.09106	123.504	111.722	1.18901	3.62868	4	8	t-test	E
YDR151C	CTH1	0.281619	0.490603	-5.08897	122.947	111.236	1.62099	3.58922	4	8	t-test	E
YAR015W	ADE1	0.153602	0.356523	-5.08662	120.556	109.157	2.35317	1.91584	4	8	t-test	E
YGR011W	YGR011W	0.158998	0.363779	-5.07877	114.963	104.291	2.069	2.26405	4	8	t-test	E
YER033C	ZRG8	0.181949	0.389484	-5.07064	121.937	110.343	2.57777	1.9939	4	8	t-test	E
YDR386W	MUS81	0.04296	0.187062	-5.0627	119.699	108.391	0.773638	1.73518	4	8	t-test	E
YIR001C	SGN1	0.0755378	0.250103	-5.05243	114.905	104.218	1.35219	1.87608	4	8	t-test	E
YHL014C	YLF2	0.021272	0.13593	-5.04178	118.071	106.959	0.880907	1.40373	4	8	t-test	E
YER060W-A	FCY22	0.36924	0.569458	-5.03637	123.487	111.66	4.53403	1.93619	4	8	t-test	E
YDR320C	SWA2	0.26113	0.470505	-5.03224	122.778	111.04	3.46046	1.69565	4	8	t-test	E
YDR117C	TMA64	0.0293247	0.154952	-5.02696	119.385	108.088	1.15002	1.39627	4	8	t-test	E
YBL061C	SKT5	0.41281	0.607664	-5.00408	119.406	108.086	4.54524	3.02355	4	8	t-test	E
YGR136W	LSB1	0.165443	0.370519	-4.99514	124.882	112.836	0.856241	2.74299	4	8	t-test	E
YBR230C	OM14	0.213068	0.42161	-4.99479	123.107	111.293	2.59019	2.31163	4	8	t-test	E
YDR171W	HSP42	0.0532892	0.208057	-4.98976	125.255	113.155	1.24265	1.65858	4	8	t-test	E
YER046W-A	YER046W-A	0.138249	0.33726	-4.9863	124.123	112.169	2.36077	1.53142	4	8	t-test	E
YGR106C	VOA1	0.187362	0.395749	-4.98554	125.279	113.173	2.52737	2.04614	4	8	t-test	E
YBL003C	HTA2	0.167983	0.373638	-4.97206	123.477	111.595	2.01975	2.31049	4	8	t-test	E
YFR009W	GCN20	0.0974889	0.281934	-4.96814	113.653	103.057	1.94735	1.54645	4	8	t-test	E
YMR087W	YMR087W	0.0713872	0.240131	-4.95896	118.393	107.167	1.80507	1.2929	4	8	t-test	E
YDR221W	GTB1	0.232761	0.442793	-4.95223	123.18	111.32	2.59509	2.49672	4	8	t-test	E
YKL110C	KTI12	0.181685	0.389194	-4.94643	97.8851	89.3389	2.76628	1.40441	4	8	t-test	E
YBR168W	PEX32	0.399502	0.596883	-4.93492	92.3966	84.5607	4.74401	2.09033	4	8	t-test	E
YER166W	DNF1	0.233614	0.443272	-4.93488	126.579	114.258	3.00585	1.95458	4	8	t-test	E
YDR358W	GGA1	0.205262	0.414142	-4.93079	123.632	111.694	1.95883	2.66448	4	8	t-test	E
YER163C	GCG1	0.0576968	0.216009	-4.9305	126.138	113.871	1.28031	1.66012	4	8	t-test	E
YFR024C	YFR024C	0.434956	0.62313	-4.9255	110.432	100.221	2.14945	4.88554	4	8	t-test	E
YGR229C	SMI1	0.18931	0.396818	-4.91845	105.17	95.6434	2.66642	1.77711	4	8	t-test	E
YGL181W	GTS1	0.0462981	0.193175	-4.9166	124.489	112.426	0.477986	1.75461	4	8	t-test	E
YBR005W	RCR1	0.154554	0.358034	-4.90259	124.789	112.675	1.20543	2.53208	4	8	t-test	E
YJL163C	YJL163C	0.186757	0.395089	-4.89408	114.536	103.76	2.27954	2.22483	4	8	t-test	E
YLR337C	VRP1	0.0880899	0.269552	-4.87956	72.9054	67.5787	1.677	1.68047	4	8	t-test	E
YMR139W	RIM11	0.317265	0.524763	-4.87701	117.24	106.094	3.88589	1.69128	4	8	t-test	E
YML072C	TCB3	0.0326731	0.162432	-4.87471	120.737	109.131	1.04035	1.45017	4	8	t-test	E
YJL124C	LSM1	0.191651	0.399158	-4.86255	95.6212	87.2993	2.63753	1.7945	4	8	t-test	E
YBL039C	URA7	0.267119	0.47658	-4.86252	111.467	101.066	3.03487	2.34267	4	8	t-test	E
YGL028C	SCW11	0.252195	0.462959	-4.86041	125.342	113.118	2.10964	2.95159	4	8	t-test	E
YDR480W	DIG2	0.180188	0.387162	-4.85685	121.292	109.597	2.62376	1.60218	4	8	t-test	E
YHL010C	ETP1	0.291849	0.500938	-4.85041	118.986	107.588	3.51087	1.94739	4	8	t-test	E
YJL171C	YJL171C	0.0805199	0.258048	-4.84952	123.896	111.853	1.24696	1.8736	4	8	t-test	E
YGR034W	RPL26B	0.271785	0.480991	-4.84479	106.627	96.8453	3.14669	2.23068	4	8	t-test	E
YBL102W	SFT2	0.357739	0.559255	-4.83806	116.579	105.486	3.80704	2.70082	4	8	t-test	E
YIL006W	YIA6	0.311317	0.518195	-4.83736	118.158	106.857	3.38086	2.51087	4	8	t-test	E
YDR379W	RGA2	0.20508	0.413973	-4.83654	123.89	111.836	2.70547	1.86192	4	8	t-test	E
YIL041W	GVP36	0.214684	0.4223	-4.8282	114.496	103.668	2.28656	2.45319	4	8	t-test	E
YER131W	RPS26B	0.265601	0.475209	-4.82044	94.7995	86.5488	3.45353	1.23972	4	8	t-test	E
YHR139C	SPS100	0.228498	0.437963	-4.81851	124.041	111.952	2.92316	1.83876	4	8	t-test	E
YAL020C	ATS1	0.280083	0.489942	-4.81599	111.963	101.456	1.8731	3.27129	4	8	t-test	E
YDR084C	TVP23	0.229044	0.438321	-4.81423	125.409	113.136	2.1042	2.70455	4	8	t-test	E
YDR068W	DOS2	0.0639156	0.225276	-4.81102	121.342	109.6	1.38925	1.59757	4	8	t-test	E
YGL086W	MAD1	0.107287	0.296774	-4.80899	125.369	113.098	1.86925	1.65968	4	8	t-test	E
YAR037W	YAR037W	0.216242	0.424368	-4.79795	124.52	112.35	1.97465	2.65114	4	8	t-test	E
YLR059C	REX2	0.168723	0.374301	-4.78956	115.992	104.934	2.62157	1.1399	4	8	t-test	E
YBL069W	AST1	0.275976	0.486195	-4.77861	119.249	107.754	3.11672	2.24636	4	8	t-test	E
YPL179W	PPQ1	0.228547	0.437963	-4.77655	116.962	105.765	2.74065	2.08415	4	8	t-test	E
YPR060C	ARO7	0.393775	0.591742	-4.77582	86.8027	79.5625	1.54194	4.41081	4	8	t-test	E
YKL009W	MRT4	0.107035	0.29627	-4.7708	84.3301	77.41	2.08954	1.17502	4	8	t-test	E
YDL136W	RPL35B	0.189191	0.396818	-4.7697	99.0196	90.1711	2.54013	1.80275	4	8	t-test	E
YDR453C	TSA2	0.0921371	0.275774	-4.76181	123.447	111.386	1.51535	1.78525	4	8	t-test	E
YGR079W	YGR079W	0.23889	0.449644	-4.76103	118.321	106.932	2.34193	2.59296	4	8	t-test	E
YMR256C	COX7	0.176707	0.383788	-4.75785	113.122	102.413	1.45141	2.5369	4	8	t-test	E
YGL254W	FZF1	0.0468855	0.194858	-4.75128	118.635	107.196	0.827967	1.64791	4	8	t-test	E
YDL013W	HEX3	0.800405	0.876178	-4.75093	45.1204	43.3277	2.79529	15.5557	4	8	t-test	E
YCL051W	LRE1	0.153892	0.356919	-4.74671	124.093	111.935	1.66544	2.24732	4	8	t-test	E
YGL083W	SCY1	0.112097	0.304554	-4.74402	125.179	112.876	1.89686	1.6339	4	8	t-test	E
YDR351W	SBE2	0.27905	0.489146	-4.74152	125.628	113.263	2.74947	2.66429	4	8	t-test	E
YDR183W	PLP1	0.32073	0.528473	-4.73599	117.935	106.576	3.20715	2.72095	4	8	t-test	E
YDR474C	YDR474C	0.101618	0.288053	-4.73055	121.562	109.721	1.50453	1.86691	4	8	t-test	E
YGL234W	ADE5,7	0.243024	0.453395	-4.72729	125.766	113.371	1.30594	3.0755	4	8	t-test	E
YHR104W	GRE3	0.246503	0.457853	-4.71264	116.69	105.474	3.03797	1.76789	4	8	t-test	E
YDL230W	PTP1	0.167664	0.373124	-4.67896	121.147	109.317	2.38445	1.61631	4	8	t-test	E
YCR059C	YIH1	0.299173	0.508221	-4.67656	124.847	112.529	2.66078	2.89224	4	8	t-test	E
YAL036C	RBG1	0.120015	0.316518	-4.67502	121.22	109.377	1.27226	2.10994	4	8	t-test	E
YAR002C-A	ERP1	0.296225	0.505876	-4.66726	124.496	112.216	2.08143	3.20033	4	8	t-test	E
YCR025C	YCR025C	0.32935	0.53502	-4.66046	126.093	113.597	2.54843	3.26942	4	8	t-test	E
YDR363W	ESC2	0.189735	0.397196	-4.65914	104.321	94.681	2.51328	1.71368	4	8	t-test	E
YAL037W	YAL037W	0.368121	0.568353	-4.65378	124.355	112.082	3.08873	3.3359	4	8	t-test	E
YLL045C	RPL8B	0.407591	0.602851	-4.6407	107.8	97.6876	3.54782	3.47471	4	8	t-test	E
YKL129C	MYO3	0.0864267	0.267614	-4.63865	120.003	108.287	1.12567	1.8714	4	8	t-test	E
YJL145W	SFH5	0.194644	0.402851	-4.6377	125.111	112.724	2.17492	2.17565	4	8	t-test	E
YBR292C	YBR292C	0.299961	0.508916	-4.63748	118.385	106.881	3.1555	2.35337	4	8	t-test	E
YER056C	FCY2	0.356636	0.558356	-4.6338	113.798	102.892	3.8677	2.19246	4	8	t-test	E
YDR270W	CCC2	0.100089	0.285823	-4.62604	120.445	108.66	1.99443	1.01555	4	8	t-test	E
YCR008W	SAT4	0.513628	0.685107	-4.62346	97.6895	88.8884	5.21114	3.68572	4	8	t-test	E
YBR283C	SSH1	0.227747	0.437418	-4.60828	109.088	98.7782	2.76594	1.80256	4	8	t-test	E
YAL004W	YAL004W	0.268268	0.47736	-4.60533	125.27	112.835	2.75187	2.38103	4	8	t-test	E
YGL085W	LCL3	0.0769243	0.252734	-4.60197	124.278	111.969	1.17375	1.74992	4	8	t-test	E
YCR050C	YCR050C	0.268197	0.47736	-4.59439	124.085	111.795	2.63846	2.48414	4	8	t-test	E
YCL026C-A	FRM2	0.256349	0.46634	-4.58996	126.286	113.704	2.18749	2.71186	4	8	t-test	E
YGR093W	YGR093W	0.178624	0.38517	-4.58005	119.471	107.774	2.16492	1.96392	4	8	t-test	E
YFL055W	AGP3	0.199771	0.408315	-4.57876	123.864	111.59	2.50907	1.77064	4	8	t-test	E
YBR027C	YBR027C	0.240206	0.450719	-4.56902	120.947	109.047	1.3413	2.93012	4	8	t-test	E
YHL037C	YHL037C	0.300936	0.509315	-4.54823	117.497	106.032	2.58752	2.83154	4	8	t-test	E
YLR460C	YLR460C	0.250438	0.461533	-4.54763	119.177	107.49	3.01471	1.58746	4	8	t-test	E
YDR104C	SPO71	0.190728	0.398315	-4.54523	124.661	112.253	2.36601	1.82376	4	8	t-test	E
YOR069W	VPS5	0.565632	0.724139	-4.54505	100.179	90.9831	6.70703	2.47297	4	8	t-test	E
YJL198W	PHO90	0.185645	0.3933	-4.54393	114.559	103.475	2.04801	2.11613	4	8	t-test	E
YBL086C	YBL086C	0.374109	0.574249	-4.52999	124.625	112.209	2.53375	3.61151	4	8	t-test	E
YCR065W	HCM1	0.216002	0.424093	-4.51445	117.526	106.028	2.14209	2.30298	4	8	t-test	E
YBL091C	MAP2	0.39919	0.596883	-4.48846	124.295	111.886	4.14001	2.30612	4	8	t-test	E
YCL029C	BIK1	0.263386	0.472244	-4.48773	112.164	101.346	3.00491	1.76511	4	8	t-test	E
YCR014C	POL4	0.201015	0.409187	-4.48415	126.935	114.175	1.99234	2.25314	4	8	t-test	E
YIL137C	TMA108	0.0267647	0.149734	-4.48316	117.459	105.942	1.13046	1.10349	4	8	t-test	E
YIL056W	VHR1	0.143551	0.343274	-4.48164	122.619	110.424	1.32201	2.16052	4	8	t-test	E
YGL057C	GEP7	0.135305	0.333362	-4.46773	117.819	106.242	2.14337	1.2364	4	8	t-test	E
YDR335W	MSN5	0.161321	0.366323	-4.46466	107.71	97.4559	1.75035	2.06147	4	8	t-test	E
YGL263W	COS12	0.340526	0.542524	-4.46179	121.962	109.836	2.63933	3.11863	4	8	t-test	E
YAR030C	YAR030C	0.256817	0.466935	-4.4598	126.677	113.93	1.57589	2.90212	4	8	t-test	E
YML013W	SEL1	0.582733	0.734268	-4.45576	97.2264	88.3405	3.17778	6.2131	4	8	t-test	E
YDR363W-A	SEM1	0.34762	0.549113	-4.43315	112.161	101.296	3.66367	1.97514	4	8	t-test	E
YPL180W	TCO89	0.566969	0.725232	-4.42334	71.0905	65.6056	2.85583	5.97177	4	8	t-test	E
YGL050W	TYW3	0.176224	0.383312	-4.41814	126.313	113.578	2.25592	1.64571	4	8	t-test	E
YER007C-A	TMA20	0.128365	0.32572	-4.4131	114.093	102.957	0.993289	2.11923	4	8	t-test	E
YDR513W	GRX2	0.123804	0.320678	-4.40614	125.156	112.562	0.988445	2.08428	4	8	t-test	E
YCR024C-A	PMP1	0.433652	0.62276	-4.40225	119.332	107.499	4.50772	2.20323	4	8	t-test	E
YJL047C	RTT101	0.297921	0.507113	-4.40035	97.2951	88.3519	2.02792	3.00094	4	8	t-test	E
YFR055W	IRC7	0.164165	0.369219	-4.39744	125.493	112.847	2.31835	1.26634	4	8	t-test	E
YJL162C	JJJ2	0.296625	0.505886	-4.38803	122.061	109.858	3.43608	0.929246	4	8	t-test	E
YEL043W	YEL043W	0.0933223	0.277153	-4.38505	118.164	106.47	1.33949	1.69205	4	8	t-test	E
YDR535C	YDR535C	0.139621	0.338464	-4.38254	123.514	111.115	1.46616	2.0015	4	8	t-test	E
YBR269C	FMP21	0.337921	0.540632	-4.37865	119.993	108.053	3.15849	2.52175	4	8	t-test	E
YCL062W	YCL062W	0.200205	0.408808	-4.3595	108.851	98.3557	2.35043	1.75272	4	8	t-test	E
YGR084C	MRP13	0.210844	0.419883	-4.34426	120.501	108.464	1.75171	2.37749	4	8	t-test	E
YAR035W	YAT1	0.261132	0.470505	-4.34346	125.329	112.658	2.23401	2.49743	4	8	t-test	E
YGL079W	KXD1	0.18426	0.391934	-4.33385	125.168	112.51	2.34634	1.49014	4	8	t-test	E
YKL216W	URA1	0.144606	0.344823	-4.3325	115.621	104.215	0.562958	2.26383	4	8	t-test	E
YAL023C	PMT2	0.356042	0.557731	-4.32804	122.877	110.515	2.94307	2.90394	4	8	t-test	E
YBR010W	HHT1	0.16817	0.373663	-4.31055	113.601	102.44	2.31096	1.2151	4	8	t-test	E
YDR503C	LPP1	0.101991	0.288532	-4.30271	123.743	111.245	1.73059	1.33298	4	8	t-test	E
YGR018C	YGR018C	0.104888	0.292463	-4.28117	121.654	109.411	1.17957	1.81298	4	8	t-test	E
YDR370C	DXO1	0.2271	0.437014	-4.27692	127.175	114.204	2.26482	2.07593	4	8	t-test	E
YGL014W	PUF4	0.220741	0.429415	-4.26773	117.89	106.129	2.20149	2.0657	4	8	t-test	E
YHR096C	HXT5	0.182671	0.389925	-4.26286	124.867	112.187	2.07796	1.7998	4	8	t-test	E
YKL199C	YKT9	0.305109	0.512719	-4.25577	119.137	107.203	2.9269	2.18776	4	8	t-test	E
YDR018C	YDR018C	0.0803791	0.257883	-4.2471	124.055	111.467	0.862915	1.7207	4	8	t-test	E
YPL172C	COX10	0.334266	0.538463	-4.24522	115.586	104.108	1.65578	3.31964	4	8	t-test	E
YDR372C	VPS74	0.106626	0.29533	-4.24363	122.058	109.73	0.986526	1.87713	4	8	t-test	E
YDR220C	YDR220C	0.185007	0.392734	-4.24212	122.658	110.249	2.11042	1.76538	4	8	t-test	E
YBR146W	MRPS9	0.275182	0.48538	-4.22386	109.338	98.6616	1.35489	2.92851	4	8	t-test	E
YHL035C	VMR1	0.337973	0.540632	-4.21534	125.339	112.556	3.45556	1.72553	4	8	t-test	E
YNL208W	YNL208W	0.223242	0.432208	-4.20379	118.657	106.74	2.13418	2.09168	4	8	t-test	E
YPL062W	YPL062W	0.206429	0.415508	-4.1975	84.1609	76.7649	1.55197	2.33554	4	8	t-test	E
YDR259C	YAP6	0.187092	0.395574	-4.19282	119.85	107.767	1.6245	2.15027	4	8	t-test	E
YBL043W	ECM13	0.299328	0.508281	-4.18924	126.242	113.317	3.13922	1.57879	4	8	t-test	E
YER188W	YER188W	0.0704155	0.23773	-4.18805	127.068	114.034	1.37123	1.31438	4	8	t-test	E
YER113C	TMN3	0.500247	0.674266	-4.18739	114.075	102.746	5.3027	1.62727	4	8	t-test	E
YKR034W	DAL80	0.182862	0.390137	-4.17779	117.376	105.605	2.23816	1.46278	4	8	t-test	E
YGR032W	GSC2	0.364182	0.564536	-4.17518	116.551	104.885	2.04846	3.36858	4	8	t-test	E
YBR239C	ERT1	0.268488	0.477549	-4.17161	123.995	111.35	1.41886	2.81865	4	8	t-test	E
YML027W	YOX1	0.177058	0.383788	-4.16413	117.606	105.792	2.1314	1.55369	4	8	t-test	E
YDL199C	YDL199C	0.452931	0.636024	-4.14063	121.649	109.285	4.63599	1.57807	4	8	t-test	E
YDL096C	OPI6	0.4164	0.610468	-4.13971	123.808	111.159	3.88558	2.36889	4	8	t-test	E
YDR097C	MSH6	0.275122	0.48538	-4.13771	118.557	106.596	1.30979	2.87333	4	8	t-test	E
YER032W	FIR1	0.160868	0.366278	-4.11403	123.262	110.663	1.72925	1.80639	4	8	t-test	E
YDR287W	INM2	0.182112	0.389484	-4.10906	121.964	109.531	1.77419	1.94684	4	8	t-test	E
YAL034C	FUN19	0.252591	0.463284	-4.10119	123.978	111.274	2.21856	2.19194	4	8	t-test	E
YGR070W	ROM1	0.322175	0.529868	-4.10097	124.684	111.887	3.3091	1.42488	4	8	t-test	E
YDR161W	ACL4	0.276141	0.486195	-4.09335	121.027	108.703	1.89588	2.61085	4	8	t-test	E
YER046W	SPO73	0.338432	0.540632	-4.09321	125.289	112.406	2.97141	2.34125	4	8	t-test	E
YJR058C	APS2	0.325469	0.532392	-4.08138	115.687	104.053	3.2852	1.53195	4	8	t-test	E
YGL146C	RRT6	0.197208	0.405622	-4.07708	123.041	110.439	1.99122	1.86077	4	8	t-test	E
YHL042W	YHL042W	0.365453	0.566092	-4.07255	119.875	107.685	3.08045	2.539	4	8	t-test	E
YBR009C	HHF1	0.385932	0.585604	-4.07234	111.974	100.82	3.5079	2.27623	4	8	t-test	E
YGL034C	YGL034C	0.324977	0.532049	-4.0706	128.354	115.049	2.61056	2.53118	4	8	t-test	E
YGR127W	YGR127W	0.331213	0.536811	-4.06804	124.66	111.837	3.4126	1.21189	4	8	t-test	E
YBR281C	DUG2	0.483476	0.661771	-4.04588	118.12	106.137	4.50379	2.59215	4	8	t-test	E
YDR249C	YDR249C	0.191252	0.398795	-4.03455	116.642	104.843	1.96634	1.78882	4	8	t-test	E
YIL166C	YIL166C	0.224793	0.433915	-4.03304	116.68	104.875	2.21517	1.84594	4	8	t-test	E
YER124C	DSE1	0.477471	0.655696	-4.02126	120.999	108.616	4.74517	1.739	4	8	t-test	E
YML021C	UNG1	0.418183	0.611113	-4.01589	119.353	107.181	4.16726	1.29572	4	8	t-test	E
YLR432W	IMD3	0.165101	0.370144	-4.00567	119.188	107.03	2.03002	1.36838	4	8	t-test	E
YGL016W	KAP122	0.258717	0.469042	-4.00016	112.15	100.91	2.40332	1.94928	4	8	t-test	E
YER149C	PEA2	0.214066	0.4223	-3.97851	123.215	110.504	1.57402	2.21672	4	8	t-test	E
YGR001C	AML1	0.268014	0.477308	-3.96884	124.009	111.186	2.12371	2.27894	4	8	t-test	E
YDR387C	YDR387C	0.219022	0.427853	-3.95257	123.685	110.89	1.76747	2.11893	4	8	t-test	E
YJL178C	ATG27	0.539868	0.70524	-3.94774	113.185	101.764	5.37022	2.21919	4	8	t-test	E
YLR294C	YLR294C	0.25609	0.466068	-3.94297	116.922	105.007	2.43439	1.8044	4	8	t-test	E
YDR475C	JIP4	0.388184	0.587549	-3.93136	120.738	108.312	3.5706	1.89971	4	8	t-test	E
YJR137C	MET5	0.0977948	0.281934	-3.93006	118.599	106.452	1.05537	1.6259	4	8	t-test	E
YBL007C	SLA1	0.430185	0.619754	-3.92847	106.978	96.3541	1.97406	3.76581	4	8	t-test	E
YAL019W	FUN30	0.349258	0.550969	-3.92749	122.7	110.012	2.55526	2.66015	4	8	t-test	E
YPL182C	YPL182C	0.417499	0.610956	-3.92648	123.645	110.833	3.85881	1.92663	4	8	t-test	E
YDL186W	YDL186W	0.32208	0.529868	-3.91804	124.06	111.186	2.67099	2.2468	4	8	t-test	E
YCR082W	AHC2	0.335893	0.539645	-3.91557	119.846	107.523	1.34942	3.12735	4	8	t-test	E
YDR399W	HPT1	0.236112	0.446301	-3.90996	121.386	108.855	2.21152	1.83064	4	8	t-test	E
YGR124W	ASN2	0.278165	0.488239	-3.90967	124.198	111.299	1.54853	2.63091	4	8	t-test	E
YJL191W	RPS14B	0.344256	0.54604	-3.90744	117.943	105.863	3.07311	1.97983	4	8	t-test	E
YDR102C	YDR102C	0.258831	0.469042	-3.89698	124.415	111.476	2.19603	2.05847	4	8	t-test	E
YAL031C	GIP4	0.363627	0.563998	-3.88961	122.908	110.161	2.54123	2.77238	4	8	t-test	E
YJL139C	YUR1	0.187525	0.395882	-3.88431	114.999	103.285	2.08752	1.41299	4	8	t-test	E
YOR268C	YOR268C	0.346546	0.548233	-3.87203	117.35	105.316	3.2329	1.6257	4	8	t-test	E
YDL201W	TRM8	0.271902	0.480996	-3.86709	122.054	109.399	2.60695	1.62034	4	8	t-test	E
YJL158C	CIS3	0.190765	0.398315	-3.84497	123.216	110.39	1.9402	1.62442	4	8	t-test	E
YGL023C	PIB2	0.429536	0.619607	-3.83836	108.452	97.5569	3.33729	2.77066	4	8	t-test	E
YER129W	SAK1	0.261742	0.470896	-3.83625	122.645	109.886	2.71215	1.0303	4	8	t-test	E
YHR132C	ECM14	0.124163	0.321017	-3.81581	121.531	108.9	0.573534	1.86278	4	8	t-test	E
YIR043C	YIR043C	0.317225	0.524763	-3.8092	125.243	112.119	2.82041	1.81636	4	8	t-test	E
YOR139C	YOR139C	0.641006	0.777839	-3.80466	3.9931	6.77461	0.467611	6.77461	4	8	t-test	E
YER042W	MXR1	0.219028	0.427853	-3.79964	124.181	111.189	1.4695	2.16773	4	8	t-test	E
YNL064C	YDJ1	0.316088	0.523313	-3.79768	85.6928	77.7485	2.55879	2.14501	4	8	t-test	E
YDR297W	SUR2	0.172499	0.378515	-3.79302	119.438	107.062	1.10834	2.01379	4	8	t-test	E
YMR120C	ADE17	0.168371	0.373756	-3.79217	121.566	108.91	1.43412	1.83546	4	8	t-test	E
YGR069W	YGR069W	0.327902	0.534782	-3.78777	123.293	110.407	2.55979	2.2597	4	8	t-test	E
YEL005C	VAB2	0.26508	0.474478	-3.78756	122.849	110.021	2.61174	1.33825	4	8	t-test	E
YFR021W	ATG18	0.128803	0.326231	-3.7859	121.581	108.918	1.59195	1.37757	4	8	t-test	E
YGL166W	CUP2	0.223831	0.432843	-3.77429	125.827	112.596	1.58534	2.12058	4	8	t-test	E
YDR491C	YDR491C	0.196017	0.40385	-3.77273	121.779	109.078	1.91861	1.6274	4	8	t-test	E
YHR003C	TCD1	0.463288	0.646253	-3.76808	119.261	106.887	3.92807	2.42292	4	8	t-test	E
YGR144W	THI4	0.176921	0.383788	-3.76317	125.599	112.388	1.26137	1.96194	4	8	t-test	E
YMR241W	YHM2	0.37219	0.573023	-3.75771	118.153	105.915	3.46982	1.22632	4	8	t-test	E
YAL056W	GPB2	0.414594	0.60902	-3.74473	126.118	112.823	1.70596	3.5045	4	8	t-test	E
YDR227W	SIR4	0.591685	0.740059	-3.73919	2.85624	5.73004	0.973584	5.73004	4	8	t-test	E
YDL080C	THI3	0.326641	0.53369	-3.73606	96.7456	87.2974	2.96487	1.5391	4	8	t-test	E
YEL041W	YEF1	0.190876	0.398315	-3.73011	124.302	111.233	1.7681	1.70101	4	8	t-test	E
YGR012W	YGR012W	0.219939	0.42893	-3.72782	121.064	108.418	1.82744	1.88497	4	8	t-test	E
YDR382W	RPP2B	0.453607	0.636733	-3.72776	58.4033	53.9788	2.67157	3.44435	4	8	t-test	E
YHR143W	DSE2	0.146181	0.347601	-3.72235	120.454	107.883	0.708309	1.92111	4	8	t-test	E
YAL058W	CNE1	0.387623	0.587137	-3.71899	119.44	106.999	2.9426	2.44727	4	8	t-test	E
YCL042W	YCL042W	0.214627	0.4223	-3.71259	123.71	110.704	2.3353	0.837215	4	8	t-test	E
YIL055C	YIL055C	0.232963	0.442818	-3.70015	121.094	108.42	1.8415	1.95204	4	8	t-test	E
YER062C	GPP2	0.547699	0.711068	-3.69728	118.884	106.497	5.19508	1.9412	4	8	t-test	E
YCL057W	PRD1	0.291928	0.500938	-3.69698	122.903	109.989	1.1877	2.67254	4	8	t-test	E
YDR085C	AFR1	0.269434	0.478513	-3.69675	124.728	111.574	2.27246	1.84983	4	8	t-test	E
YMR115W	FMP24	0.254856	0.4648	-3.68751	115.472	103.524	2.0536	1.93593	4	8	t-test	E
YGR053C	YGR053C	0.375111	0.574947	-3.67933	119.245	106.795	2.56016	2.61431	4	8	t-test	E
YAR023C	YAR023C	0.459664	0.641986	-3.67691	123.606	110.582	3.44095	2.82485	4	8	t-test	E
YGR275W	RTT102	0.329668	0.535332	-3.67299	121.107	108.408	2.9383	1.51559	4	8	t-test	E
YHR005C	GPA1	0.589581	0.739596	-3.66813	2.76306	5.58735	0.962458	5.58735	4	8	t-test	E
YDR540C	IRC4	0.21469	0.4223	-3.66284	119.816	107.277	1.27342	2.12539	4	8	t-test	E
YDL242W	YDL242W	0.31534	0.523097	-3.65834	121.314	108.574	2.75164	1.63783	4	8	t-test	E
YOL012C	HTZ1	0.762073	0.849982	-3.65747	65.1941	59.8176	2.68208	9.85971	4	8	t-test	E
YDR438W	THI74	0.369211	0.569458	-3.61167	123.716	110.621	2.9839	1.96561	4	8	t-test	E
YOR175C	ALE1	0.11251	0.304795	-3.60497	117.659	105.353	0.723678	1.66	4	8	t-test	E
YGL151W	NUT1	0.630246	0.770059	-3.60264	3.45764	6.1339	1.29936	6.1339	4	8	t-test	E
YLR143W	DPH6	0.163368	0.368442	-3.59075	113.729	101.926	1.57517	1.53668	4	8	t-test	E
YER118C	SHO1	0.423669	0.615147	-3.59074	124.105	110.941	3.5888	1.7652	4	8	t-test	E
YIR007W	YIR007W	0.416117	0.610468	-3.58805	122.737	109.75	3.61419	1.4915	4	8	t-test	E
YPL139C	UME1	0.242286	0.452616	-3.58515	121.471	108.648	1.77276	1.97116	4	8	t-test	E
YDR317W	HIM1	0.263774	0.47274	-3.56741	125.899	112.479	1.63928	2.1962	4	8	t-test	E
YJR150C	DAN1	0.162855	0.368227	-3.56423	124.8	111.522	1.61776	1.46551	4	8	t-test	E
YEL071W	DLD3	0.320076	0.52785	-3.54039	124.586	111.315	1.40443	2.66191	4	8	t-test	E
YPL090C	RPS6A	0.500718	0.674686	-3.53419	106.601	95.6845	4.08235	2.39386	4	8	t-test	E
YGR239C	PEX21	0.3299	0.535502	-3.51335	117.99	105.561	2.75374	1.58002	4	8	t-test	E
YBL082C	ALG3	0.407056	0.602334	-3.50877	124.151	110.909	2.7354	2.57407	4	8	t-test	E
YGL260W	YGL260W	0.152873	0.35592	-3.49811	125.87	112.394	1.36667	1.56064	4	8	t-test	E
YIL043C	CBR1	0.449265	0.634402	-3.49281	119.43	106.794	3.64189	1.95861	4	8	t-test	E
YLR456W	YLR456W	0.269602	0.478513	-3.48766	120.632	107.834	2.37458	1.38085	4	8	t-test	E
YGL165C	YGL165C	0.298074	0.507169	-3.48667	125.4	111.975	1.11333	2.56101	4	8	t-test	E
YHR156C	LIN1	0.352975	0.554264	-3.48567	114.253	102.29	3.04635	1.21117	4	8	t-test	E
YGL131C	SNT2	0.172227	0.37831	-3.48503	124.104	110.848	1.74215	1.31379	4	8	t-test	E
YCL038C	ATG22	0.210241	0.419227	-3.47975	126.681	113.083	1.48725	1.851	4	8	t-test	E
YBR235W	VHC1	0.5571	0.71874	-3.46809	122.309	109.274	4.3939	3.0434	4	8	t-test	E
YER030W	CHZ1	0.124119	0.321017	-3.4673	122.068	109.064	1.55682	1.05083	4	8	t-test	E
YJL065C	DLS1	0.434402	0.62313	-3.46717	121.648	108.699	3.17777	2.37836	4	8	t-test	E
YKR099W	BAS1	0.162419	0.367666	-3.46649	96.3774	86.7434	1.41456	1.56756	4	8	t-test	E
YKL191W	DPH2	0.225558	0.434595	-3.45635	119.915	107.184	1.69575	1.78837	4	8	t-test	E
YFR007W	YFH7	0.324495	0.531824	-3.4485	121.329	108.405	1.69156	2.48845	4	8	t-test	E
YER087C-A	YER087C-A	0.449248	0.634402	-3.4481	124.844	111.459	3.57743	1.96865	4	8	t-test	E
YBR280C	SAF1	0.475528	0.654702	-3.44768	119.04	106.416	3.08014	3.00699	4	8	t-test	E
YLR300W	EXG1	0.218715	0.427846	-3.44428	122.407	109.338	2.13403	1.04337	4	8	t-test	E
YGR040W	KSS1	0.243522	0.453925	-3.43926	119.667	106.954	1.70008	1.90025	4	8	t-test	E
YGL164C	YRB30	0.267791	0.477112	-3.43169	126.382	112.781	1.46452	2.19712	4	8	t-test	E
YBL047C	EDE1	0.448498	0.634032	-3.43134	119.138	106.487	3.19391	2.49638	4	8	t-test	E
YGR031W	IMO32	0.210257	0.419227	-3.41865	125.865	112.32	1.48426	1.8038	4	8	t-test	E
YDR374C	PHO92	0.357466	0.559088	-3.4103	123.948	110.648	0.801601	2.94728	4	8	t-test	E
YGR123C	PPT1	0.28761	0.496974	-3.40818	127.267	113.529	1.85272	2.08302	4	8	t-test	E
YDL200C	MGT1	0.378892	0.578538	-3.40745	123.088	109.898	2.70453	2.13049	4	8	t-test	E
YGL147C	RPL9A	0.251056	0.46207	-3.40304	95.4645	85.8951	1.39655	2.09956	4	8	t-test	E
YIL110W	HPM1	0.184865	0.39263	-3.38136	85.4211	77.1506	1.65255	1.44133	4	8	t-test	E
YOR106W	VAM3	0.494257	0.669388	-3.36868	76.0785	69.0229	1.55567	3.86901	4	8	t-test	E
YHL013C	OTU2	0.435204	0.62313	-3.35974	113.546	101.566	3.39979	1.80442	4	8	t-test	E
YER028C	MIG3	0.240541	0.451147	-3.3548	124.07	110.706	1.39814	1.99446	4	8	t-test	E
YER130C	COM2	0.36709	0.567597	-3.35106	125.135	111.627	3.03711	1.16238	4	8	t-test	E
YFL030W	AGX1	0.18163	0.389194	-3.34967	122.183	109.062	1.18632	1.74405	4	8	t-test	E
YML090W	YML090W	0.300803	0.509315	-3.33958	123.701	110.371	1.73503	2.19013	4	8	t-test	E
YFL052W	YFL052W	0.382908	0.582059	-3.33272	124.868	111.379	0.950666	3.02515	4	8	t-test	E
YOL137W	BSC6	0.389932	0.588359	-3.33253	119.399	106.628	2.76077	2.07308	4	8	t-test	E
YLR449W	FPR4	0.333763	0.537936	-3.32487	117.753	105.192	2.6962	1.35649	4	8	t-test	E
YDR003W	RCR2	0.237275	0.447799	-3.32277	123.476	110.162	1.93049	1.50152	4	8	t-test	E
YMR174C	PAI3	0.488963	0.665624	-3.31933	122.188	109.039	3.95467	1.69667	4	8	t-test	E
YER081W	SER3	0.301029	0.509315	-3.31678	124.329	110.898	2.25099	1.70235	4	8	t-test	E
YKR101W	SIR1	0.330889	0.536604	-3.31522	108.396	97.0534	1.39355	2.53518	4	8	t-test	E
YGL227W	VID30	0.211376	0.419883	-3.30867	120.834	107.854	1.16226	1.89625	4	8	t-test	E
YIL027C	EMC5	0.241335	0.451743	-3.30847	122.175	109.019	1.63911	1.81006	4	8	t-test	E
YGL177W	YGL177W	0.0784888	0.255721	-3.3075	127.712	113.829	0.948457	1.21273	4	8	t-test	E
YKR103W	NFT1	0.45394	0.636779	-3.30711	120.158	107.265	3.30101	2.1935	4	8	t-test	E
YDR260C	SWM1	0.338677	0.540632	-3.29453	120.298	107.376	2.73563	1.26857	4	8	t-test	E
YGL210W	YPT32	0.262797	0.471786	-3.29055	118.62	105.915	1.4824	2.03586	4	8	t-test	E
YGR141W	VPS62	0.408069	0.602991	-3.289	121.791	108.668	2.71592	2.27272	4	8	t-test	E
YCR027C	RHB1	0.289728	0.498688	-3.28798	124.499	111.02	0.641287	2.44995	4	8	t-test	E
YDR004W	RAD57	0.336093	0.539762	-3.28194	102.386	91.8034	2.45829	1.75103	4	8	t-test	E
YER144C	UBP5	0.438743	0.626762	-3.28178	124.647	111.143	2.72202	2.60663	4	8	t-test	E
YFR044C	DUG1	0.395794	0.59376	-3.27935	124.65	111.144	2.93453	1.79672	4	8	t-test	E
YHL006C	SHU1	0.401824	0.597529	-3.27198	121.991	108.827	2.5362	2.35901	4	8	t-test	E
YLR303W	MET17	0.125932	0.322349	-3.27134	122.837	109.561	0.649444	1.57871	4	8	t-test	E
YBL042C	FUI1	0.463744	0.646304	-3.2603	124.804	111.261	3.09395	2.51315	4	8	t-test	E
YDR095C	YDR095C	0.341812	0.543988	-3.25952	125.188	111.594	2.29507	1.97948	4	8	t-test	E
YGL205W	POX1	0.410115	0.604748	-3.24446	119.579	106.708	2.61094	2.33529	4	8	t-test	E
YFR038W	IRC5	0.47689	0.655298	-3.24422	126.098	112.371	3.81601	1.42392	4	8	t-test	E
YDR520C	URC2	0.170496	0.376657	-3.24245	116.605	104.122	1.06559	1.66442	4	8	t-test	E
YBL103C	RTG3	0.554094	0.716277	-3.23713	116.332	103.88	4.90677	1.67725	8	16	t-test	E
YER085C	YER085C	0.490619	0.666807	-3.23604	124.132	110.656	3.85273	1.70898	4	8	t-test	E
YMR075W	RCO1	0.473902	0.653951	-3.23491	114.742	102.497	3.85508	1.10601	4	8	t-test	E
YAL045C	YAL045C	0.338098	0.540632	-3.23488	123.96	110.506	1.50318	2.46445	4	8	t-test	E
YFR035C	YFR035C	0.381482	0.580725	-3.22479	124.278	110.773	1.61867	2.7122	4	8	t-test	E
YPR045C	THP3	0.148645	0.349729	-3.22344	88.0344	79.2839	1.23243	1.43065	4	8	t-test	E
YDR440W	DOT1	0.262554	0.471551	-3.21629	122.028	108.811	1.21577	2.09607	4	8	t-test	E
YJL181W	YJL181W	0.479603	0.657958	-3.21334	121.548	108.391	3.31493	2.38956	4	8	t-test	E
YHL022C	SPO11	0.446466	0.632581	-3.21201	119.313	106.448	2.94735	2.35908	4	8	t-test	E
YER109C	FLO8	0.533972	0.701201	-3.2002	124.749	111.161	4.3566	1.56577	4	8	t-test	E
YAL014C	SYN8	0.456042	0.638753	-3.19892	124.066	110.567	2.30087	2.97483	4	8	t-test	E
YGL067W	NPY1	0.296491	0.505886	-3.19861	126.866	112.998	2.32701	1.32672	4	8	t-test	E
YGL082W	YGL082W	0.367376	0.567816	-3.19119	126.43	112.613	2.24274	2.17875	4	8	t-test	E
YDR423C	CAD1	0.281179	0.490603	-3.18825	128.021	113.994	1.89035	1.76924	4	8	t-test	E
YLR169W	YLR169W	0.323007	0.530618	-3.17253	120.698	107.617	2.46642	1.36616	4	8	t-test	E
YDR496C	PUF6	0.106411	0.29533	-3.17231	98.3161	88.1721	1.55615	0.996667	28	56	t-test	E
YBL081W	YBL081W	0.389752	0.588359	-3.16089	113.418	101.283	2.50265	2.10096	4	8	t-test	E
YGR129W	SYF2	0.47617	0.655096	-3.15904	121.462	108.27	3.42887	2.0365	4	8	t-test	E
YGL162W	SUT1	0.430284	0.619754	-3.1565	117.378	104.719	3.17758	1.63423	4	8	t-test	E
YGL198W	YIP4	0.0554602	0.212716	-3.15596	124.706	111.085	0.952124	0.937826	4	8	t-test	E
YBL037W	APL3	0.443547	0.629916	-3.1509	125.864	112.087	2.39601	2.72402	4	8	t-test	E
YGL087C	MMS2	0.220692	0.429415	-3.1459	129.312	115.078	1.57657	1.56593	4	8	t-test	E
YER180C	ISC10	0.38712	0.586987	-3.144	126.374	112.524	2.64163	1.87229	4	8	t-test	E
YGR016W	YGR016W	0.387894	0.587318	-3.14373	125.131	111.443	2.2585	2.2899	4	8	t-test	E
YGL089C	MF(ALPHA)2	0.300062	0.508916	-3.13882	125.461	111.726	1.51892	2.11733	4	8	t-test	E
YLR373C	VID22	0.306951	0.514012	-3.13724	81.1415	73.2205	0.993693	2.35723	4	8	t-test	E
YOR014W	RTS1	0.739308	0.839219	-3.13354	80.1158	72.3262	7.2647	4.63053	4	8	t-test	E
YGL051W	MST27	0.476554	0.655261	-3.13278	124.169	110.598	3.4641	1.91147	4	8	t-test	E
YDR121W	DPB4	0.298954	0.508221	-3.1312	121.736	108.483	1.31545	2.19888	4	8	t-test	E
YCR043C	YCR043C	0.483916	0.662087	-3.12095	126.378	112.507	2.80403	2.80934	4	8	t-test	E
YMR206W	YMR206W	0.696753	0.812878	-3.12042	120.455	107.361	7.86422	0.847606	28	56	t-test	E
YBL064C	PRX1	0.546273	0.70987	-3.11402	118.937	106.037	4.06144	2.31132	4	8	t-test	E
YJL137C	GLG2	0.443693	0.629916	-3.11193	123.203	109.741	3.1535	1.81779	4	8	t-test	E
YBR245C	ISW1	0.362901	0.563998	-3.1098	119.528	106.547	1.49244	2.5142	4	8	t-test	E
YDR422C	SIP1	0.440621	0.627237	-3.1076	124.445	110.816	2.04136	2.85586	4	8	t-test	E
YHR140W	YHR140W	0.11285	0.305075	-3.10206	124.186	110.586	0.720314	1.4048	4	8	t-test	E
YFL028C	CAF16	0.465753	0.647772	-3.10038	122.434	109.063	2.02215	3.08481	4	8	t-test	E
YBL036C	YBL036C	0.409476	0.604226	-3.09921	129.424	115.135	1.86775	2.67315	4	8	t-test	E
YHR153C	SPO16	0.338556	0.540632	-3.09549	125.771	111.957	2.21219	1.81323	4	8	t-test	E
YAL027W	SAW1	0.433952	0.622979	-3.0914	123.736	110.186	2.21494	2.67293	4	8	t-test	E
YAR020C	PAU7	0.343651	0.545283	-3.08814	123.164	109.687	2.02576	2.03243	4	8	t-test	E
YDR067C	OCA6	0.375281	0.574947	-3.08598	113.265	101.084	2.59321	1.68829	4	8	t-test	E
YHR150W	PEX28	0.258318	0.468913	-3.08335	118.567	105.689	1.97227	1.32711	4	8	t-test	E
YJL122W	ALB1	0.400045	0.597177	-3.07607	119.109	106.153	2.8994	1.46188	4	8	t-test	E
YGR226C	YGR226C	0.315602	0.523114	-3.07445	122.689	109.262	2.19739	1.5717	4	8	t-test	E
YGL125W	MET13	0.377491	0.577139	-3.0647	122.027	108.679	1.60961	2.51829	4	8	t-test	E
YHL003C	LAG1	0.322482	0.529962	-3.06465	117.594	104.827	1.72519	2.07164	4	8	t-test	E
YKL176C	LST4	0.422323	0.614216	-3.05338	93.0504	83.494	1.93618	2.68735	4	8	t-test	E
YER061C	CEM1	0.467062	0.648786	-3.05319	99.8575	89.4078	3.4962	1.34425	4	8	t-test	E
YGR007W	ECT1	0.519262	0.690798	-3.05272	118.752	105.822	3.92235	1.6762	4	8	t-test	E
YOR220W	RCN2	0.390752	0.588449	-3.05233	118.27	105.404	0.996151	2.79651	4	8	t-test	E
YER027C	GAL83	0.305507	0.512743	-3.04494	125.168	111.39	1.92715	1.76165	4	8	t-test	E
YFL056C	AAD6	0.359528	0.560878	-3.04249	124.439	110.754	2.50289	1.54885	4	8	t-test	E
YNL325C	FIG4	0.257821	0.468213	-3.03809	119.667	106.605	0.492143	2.11398	4	8	t-test	E
YCR017C	CWH43	0.294091	0.504036	-3.01612	124.619	110.888	1.72351	1.82403	4	8	t-test	E
YDR312W	SSF2	0.49514	0.669808	-3.00868	126.449	112.472	2.55126	2.94977	4	8	t-test	E
YGL110C	CUE3	0.224022	0.433013	-3.00111	123.52	109.921	1.0924	1.76935	4	8	t-test	E
YER072W	VTC1	0.552107	0.714819	-2.99736	125.339	111.497	4.37515	1.16112	4	8	t-test	E
YMR163C	INP2	0.394933	0.592679	-2.9861	112.168	100.044	2.79996	1.3594	4	8	t-test	E
YGR021W	YGR021W	0.362982	0.563998	-2.98193	119.978	106.826	2.3269	1.74781	4	8	t-test	E
YLL025W	PAU17	0.476279	0.655096	-2.9801	123.572	109.947	3.42746	1.51881	4	8	t-test	E
YCL046W	YCL046W	0.470441	0.652149	-2.96299	121.901	108.481	2.91973	2.24633	4	8	t-test	E
YIL023C	YKE4	0.365801	0.566424	-2.96255	120.066	106.886	1.86013	2.18181	4	8	t-test	E
YDL091C	UBX3	0.411379	0.605959	-2.95795	127.774	113.579	1.41714	2.72177	4	8	t-test	E
YER140W	EMP65	0.466375	0.648423	-2.95589	120.825	107.54	3.34441	1.40419	4	8	t-test	E
YKR023W	YKR023W	0.34194	0.543988	-2.9501	120.655	107.387	1.61397	2.15239	4	8	t-test	E
YHR109W	CTM1	0.471481	0.65295	-2.94213	124.523	110.74	3.4819	1.01693	4	8	t-test	E
YKL211C	TRP3	0.323799	0.53138	-2.94209	117.118	104.307	1.87486	1.83111	4	8	t-test	E
YCL001W	RER1	0.527616	0.697523	-2.94137	121.362	107.994	3.06338	2.83157	4	8	t-test	E
YKL034W	TUL1	0.239664	0.450429	-2.93774	125.52	111.603	1.26754	1.71881	4	8	t-test	E
YDR530C	APA2	0.205728	0.414885	-2.9301	126.49	112.439	1.29008	1.50811	4	8	t-test	E
YEL067C	YEL067C	0.372667	0.57349	-2.92748	124.964	111.111	1.26849	2.48035	4	8	t-test	E
YOR309C	YOR309C	0.323847	0.53138	-2.92557	95.7393	85.719	2.38434	1.36403	8	16	t-test	E
YDR316W	OMS1	0.332111	0.537033	-2.91398	121.287	107.904	1.27942	2.21468	4	8	t-test	E
YCR015C	YCR015C	0.193128	0.400733	-2.90868	128.14	113.853	0.925977	1.61546	4	8	t-test	E
YER074W	RPS24A	0.571487	0.726632	-2.8702	91.2072	81.7335	4.34081	1.46295	4	8	t-test	E
YMR164C	MSS11	0.350456	0.551993	-2.86483	122.65	109.046	2.00774	1.82204	4	8	t-test	E
YGL081W	YGL081W	0.225508	0.434595	-2.86383	123.711	109.967	0.199577	1.86705	4	8	t-test	E
YER120W	SCS2	0.546446	0.709877	-2.85006	116.045	103.295	4.05565	1.27015	4	8	t-test	E
YDR371W	CTS2	0.448689	0.634033	-2.84777	125.499	111.506	2.45877	2.27472	4	8	t-test	E
YHR184W	SSP1	0.32085	0.528473	-2.84753	120.913	107.522	1.18492	2.12524	4	8	t-test	E
YGR088W	CTT1	0.435786	0.623709	-2.84217	125.206	111.247	2.76459	1.73976	4	8	t-test	E
YKL184W	SPE1	0.925102	0.956963	-2.83814	40.4329	37.5935	24.7991	12.6499	4	8	t-test	E
YIL086C	YIL086C	0.263295	0.472244	-2.83208	120.904	107.5	1.84236	1.21637	4	8	t-test	E
YFR045W	YFR045W	0.492071	0.668351	-2.82931	123.849	110.057	3.25445	1.77798	4	8	t-test	E
YGR052W	FMP48	0.553738	0.716277	-2.82313	123.659	109.886	3.75888	2.12777	4	8	t-test	E
YNL041C	COG6	0.559218	0.719634	-2.81495	115.946	103.178	2.99119	3.09282	4	8	t-test	E
YHR154W	RTT107	0.373421	0.573817	-2.81209	108.784	96.9534	2.39481	1.46204	4	8	t-test	E
YGR044C	RME1	0.426117	0.618015	-2.80438	125.211	111.219	2.31966	2.11075	4	8	t-test	E
YAL007C	ERP2	0.557626	0.718871	-2.80234	126.304	112.166	2.94886	3.07931	4	8	t-test	E
YPL004C	LSP1	0.251288	0.462206	-2.80023	120.256	106.91	1.2873	1.65536	4	8	t-test	E
YER077C	YER077C	0.613944	0.758328	-2.79927	118.363	105.265	4.54714	2.19806	4	8	t-test	E
YOR269W	PAC1	0.485715	0.663121	-2.79817	111.88	99.6315	2.94992	2.08314	4	8	t-test	E
YDR534C	FIT1	0.381137	0.580408	-2.79657	122.725	109.052	2.03904	1.95572	4	8	t-test	E
YGL015C	YGL015C	0.489536	0.665977	-2.78463	125.412	111.376	3.23275	1.63946	4	8	t-test	E
YPL080C	YPL080C	0.490178	0.666622	-2.78365	101.938	90.9808	1.51663	3.09417	4	8	t-test	E
YER080W	AIM9	0.500071	0.674266	-2.78272	126.886	112.655	3.42586	1.40923	4	8	t-test	E
YCR051W	YCR051W	0.286706	0.495998	-2.78121	123.426	109.648	1.79403	1.42642	4	8	t-test	E
YDR400W	URH1	0.42921	0.619531	-2.78052	123.621	109.816	2.135	2.26287	4	8	t-test	E
YAL059W	ECM1	0.455493	0.638323	-2.77409	121.845	108.268	2.40542	2.27553	4	8	t-test	E
YDR425W	SNX41	0.239352	0.450313	-2.76499	116.794	103.871	1.52264	1.36419	4	8	t-test	E
YDR501W	PLM2	0.390785	0.588449	-2.76138	124.432	110.504	1.70242	2.22821	4	8	t-test	E
YPL112C	PEX25	0.246716	0.457863	-2.75948	117.319	104.323	1.4754	1.45305	4	8	t-test	E
YNL108C	YNL108C	0.426852	0.618446	-2.75802	118.568	105.407	2.44701	1.90639	4	8	t-test	E
YBL067C	UBP13	0.408964	0.603682	-2.75659	121.394	107.861	1.53325	2.43553	4	8	t-test	E
YJL022W	YJL022W	0.417943	0.611113	-2.74533	124.123	110.222	2.32938	1.92647	4	8	t-test	E
YIL047C	SYG1	0.487685	0.66474	-2.74187	126.786	112.532	1.82571	2.89729	4	8	t-test	E
YCL028W	RNQ1	0.375014	0.574947	-2.73257	126.136	111.96	1.8442	1.98609	4	8	t-test	E
YLR312C	YLR312C	0.496787	0.670884	-2.73166	118.706	105.504	3.12693	1.82998	4	8	t-test	E
YKL202W	YKL202W	0.314219	0.522054	-2.71741	122.229	108.552	1.21318	1.9592	4	8	t-test	E
YHR016C	YSC84	0.554379	0.716277	-2.71063	125.905	111.74	3.44715	2.31086	4	8	t-test	E
YMR173W	DDR48	0.628299	0.769084	-2.7071	121.882	108.241	4.95283	1.03026	4	8	t-test	E
YDR163W	CWC15	0.390656	0.588449	-2.70683	125.172	111.1	1.21258	2.38826	4	8	t-test	E
YER007W	PAC2	0.326339	0.533489	-2.69591	122.76	108.995	1.86281	1.5519	4	8	t-test	E
YDL020C	RPN4	0.474432	0.654296	-2.69496	81.9918	73.575	1.89852	2.68339	4	8	t-test	E
YDL176W	YDL176W	0.540107	0.70524	-2.69143	119.62	106.263	3.60474	1.66248	4	8	t-test	E
YKR047W	YKR047W	0.333136	0.537483	-2.6884	121.606	107.985	1.33019	1.98332	4	8	t-test	E
YNL074C	MLF3	0.508983	0.681703	-2.67658	115.355	102.545	2.45647	2.63366	4	8	t-test	E
YIR037W	HYR1	0.477489	0.655696	-2.67513	123.093	109.266	2.74796	1.97682	4	8	t-test	E
YJL043W	YJL043W	0.471913	0.653335	-2.67023	124.896	110.828	2.35558	2.31794	4	8	t-test	E
YER152C	YER152C	0.452005	0.63596	-2.66962	123.585	109.689	2.15988	2.28623	4	8	t-test	E
YLR123C	YLR123C	0.493146	0.668777	-2.66936	122.552	108.791	3.01046	1.80405	4	8	t-test	E
YDR428C	BNA7	0.225866	0.43499	-2.66029	126.292	112.032	1.43533	1.25485	4	8	t-test	E
YBR215W	HPC2	0.451029	0.635169	-2.66015	113.304	100.749	2.71463	1.62914	4	8	t-test	E
YHL032C	GUT1	0.519821	0.690798	-2.65513	122.586	108.808	3.13914	2.00658	4	8	t-test	E
YER001W	MNN1	0.413567	0.608145	-2.65503	121.78	108.108	1.30352	2.4459	4	8	t-test	E
YHR152W	SPO12	0.543321	0.706855	-2.65425	126.251	111.992	3.59424	1.63017	4	8	t-test	E
YGL020C	GET1	0.546623	0.709889	-2.64413	114.533	101.802	3.42094	2.01728	4	8	t-test	E
YER115C	SPR6	0.363702	0.563998	-2.63977	125.215	111.079	2.03303	1.58772	4	8	t-test	E
YHL021C	AIM17	0.526188	0.696172	-2.63661	123.265	109.382	3.00238	2.24819	4	8	t-test	E
YCL039W	GID7	0.510042	0.682474	-2.62408	123.302	109.403	2.42425	2.58122	4	8	t-test	E
YGR049W	SCM4	0.324243	0.531824	-2.6015	127.642	113.154	1.80347	1.47442	4	8	t-test	E
YDL236W	PHO13	0.518054	0.689491	-2.598	117.057	103.955	2.89083	2.18162	4	8	t-test	E
YMR144W	FDO1	0.554389	0.716277	-2.59571	119.883	106.408	3.29161	2.2262	4	8	t-test	E
YGR043C	NQM1	0.436774	0.624279	-2.59563	126.513	112.168	2.61415	1.44353	4	8	t-test	E
YAL062W	GDH3	0.523899	0.694616	-2.59456	122.728	108.879	2.55961	2.57687	4	8	t-test	E
YGL195W	GCN1	0.42968	0.619607	-2.58503	121.472	107.78	2.46736	1.57997	4	8	t-test	E
YDR313C	PIB1	0.598407	0.745369	-2.58254	125.818	111.553	2.74379	3.36553	4	8	t-test	E
YGR249W	MGA1	0.448041	0.633752	-2.57974	125.158	110.977	2.73933	1.31726	4	8	t-test	E
YKL047W	ANR2	0.414411	0.608963	-2.57587	126.34	112	1.9886	1.96731	4	8	t-test	E
YGR233C	PHO81	0.469725	0.651583	-2.56933	126.19	111.865	2.68467	1.7321	4	8	t-test	E
YDR458C	HEH2	0.351302	0.552867	-2.56847	122.377	108.552	2.03469	1.35013	4	8	t-test	E
YGL197W	MDS3	0.176659	0.383788	-2.56609	124.062	110.013	0.98512	1.27237	4	8	t-test	E
YKR036C	CAF4	0.601511	0.748355	-2.56483	120.407	106.836	3.92074	2.13988	4	8	t-test	E
YMR048W	CSM3	0.327705	0.534782	-2.55979	120.577	106.98	1.5352	1.69595	4	8	t-test	E
YOR001W	RRP6	0.452556	0.636024	-2.5499	102.431	91.2065	2.21167	2.06358	4	8	t-test	E
YHR121W	LSM12	0.425452	0.617263	-2.54361	120.338	106.759	2.29952	1.6905	4	8	t-test	E
YKL127W	PGM1	0.347135	0.548712	-2.54225	120.298	106.722	0.982095	2.05654	4	8	t-test	E
YHR155W	YSP1	0.504078	0.677275	-2.53917	125.01	110.813	3.13438	1.36059	4	8	t-test	E
YHR178W	STB5	0.877037	0.926584	-2.5367	50.953	46.4713	4.66583	13.1985	4	8	t-test	E
YGR109C	CLB6	0.526082	0.696172	-2.53055	124.763	110.591	2.98557	2.02019	4	8	t-test	E
YJL098W	SAP185	0.557848	0.718871	-2.52959	125.23	110.996	3.67559	1.28476	4	8	t-test	E
YLR370C	ARC18	0.421721	0.614157	-2.5276	106.16	94.4263	1.47471	2.28441	4	8	t-test	E
YFL025C	BST1	0.427351	0.618535	-2.52385	115.275	102.343	1.7093	2.19508	4	8	t-test	E
YNR021W	YNR021W	0.319668	0.527383	-2.51609	120.79	107.127	1.05428	1.86925	4	8	t-test	E
YCR034W	ELO2	0.677819	0.802072	-2.50827	91.3058	81.5047	3.64358	3.98298	4	8	t-test	E
YGR121C	MEP1	0.441275	0.627583	-2.50665	124.702	110.518	2.44202	1.59654	4	8	t-test	E
YDL082W	RPL13A	0.616106	0.758712	-2.50284	102.062	90.8453	4.23836	1.61644	4	8	t-test	E
YJL116C	NCA3	0.253503	0.463351	-2.49438	124.185	110.057	0.93646	1.58786	4	8	t-test	E
YGR130C	YGR130C	0.584142	0.735605	-2.49437	123.781	109.707	3.60889	2.02674	4	8	t-test	E
YGR139W	YGR139W	0.438916	0.626762	-2.48093	122.892	108.923	2.11042	1.92367	4	8	t-test	E
YDL039C	PRM7	0.388461	0.587758	-2.46954	123.695	109.61	1.40139	2.04372	4	8	t-test	E
YLR015W	BRE2	0.565367	0.724019	-2.46799	100.098	89.1085	3.2195	2.18028	4	8	t-test	E
YIL157C	COA1	0.537872	0.704356	-2.46338	121.947	108.087	3.13796	1.80076	4	8	t-test	E
YJL045W	YJL045W	0.537454	0.704356	-2.45809	122.73	108.762	2.79517	2.25325	4	8	t-test	E
YHR206W	SKN7	0.308852	0.515564	-2.45666	121.695	107.861	0.893379	1.8214	4	8	t-test	E
YIR029W	DAL2	0.484395	0.662388	-2.45657	124.31	110.134	2.67	1.69539	4	8	t-test	E
YLR199C	PBA1	0.615082	0.758328	-2.45055	119.542	105.986	3.99959	1.91836	4	8	t-test	E
YER019C-A	SBH2	0.280011	0.489942	-2.44859	121.777	107.926	1.02902	1.63126	4	8	t-test	E
YHR097C	YHR097C	0.490325	0.666622	-2.44841	122.839	108.849	2.92667	1.25589	4	8	t-test	E
YJL128C	PBS2	0.237036	0.447547	-2.44728	121.76	107.91	0.942331	1.47642	4	8	t-test	E
YOL064C	MET22	0.733518	0.836256	-2.44581	87.6441	78.2692	0.827884	5.96025	4	8	t-test	E
YBR255W	MTC4	0.602068	0.748608	-2.44348	93.7604	83.581	3.9761	1.50726	4	8	t-test	E
YKL031W	YKL031W	0.476048	0.655096	-2.44293	122.541	108.585	1.53702	2.53221	4	8	t-test	E
YNL196C	SLZ1	0.470311	0.652149	-2.43408	119.734	106.138	2.09829	2.1391	4	8	t-test	E
YDR148C	KGD2	0.658737	0.790986	-2.42709	126.565	112.067	4.46874	2.28298	4	8	t-test	E
YLR095C	IOC2	0.510913	0.683207	-2.41683	117.361	104.062	2.98245	1.44277	4	8	t-test	E
YHL029C	OCA5	0.561926	0.721576	-2.416	113.074	100.337	2.93063	2.35248	4	8	t-test	E
YBR270C	BIT2	0.525133	0.695851	-2.41389	121.359	107.532	1.26359	2.9712	4	8	t-test	E
YCR091W	KIN82	0.435069	0.62313	-2.41235	121.831	107.941	1.64287	2.14613	4	8	t-test	E
YLR034C	SMF3	0.467292	0.648786	-2.4123	118.029	104.639	2.79241	0.964189	4	8	t-test	E
YDL117W	CYK3	0.685399	0.805548	-2.40913	111.089	98.6056	4.06632	3.52324	4	8	t-test	E
YLR394W	CST9	0.375378	0.574947	-2.40594	119.719	106.101	1.56464	1.79409	4	8	t-test	E
YML109W	ZDS2	0.15894	0.363779	-2.40126	127.295	112.679	0.592524	1.25636	4	8	t-test	E
YHR210C	YHR210C	0.496417	0.670598	-2.37076	118.631	105.125	2.26385	2.13807	4	8	t-test	E
YAL005C	SSA1	0.582206	0.73405	-2.36843	118.715	105.196	1.9463	3.19561	4	8	t-test	E
YNR049C	MSO1	0.588047	0.738505	-2.36264	114.522	101.548	3.62043	1.60108	4	8	t-test	E
YHR079C-B	YHR079C-B	0.559546	0.719829	-2.3591	124.504	110.217	3.33358	1.51073	4	8	t-test	E
YDR511W	ACN9	0.47456	0.654296	-2.35894	119.904	106.22	1.76031	2.29537	4	8	t-test	E
YHR191C	CTF8	0.494056	0.669331	-2.35341	98.9577	88.0181	1.23738	2.65837	4	8	t-test	E
YJL064W	YJL064W	0.610779	0.755857	-2.35044	121.891	107.94	3.24899	2.624	4	8	t-test	E
YER143W	DDI1	0.401083	0.597463	-2.3473	125.477	111.052	2.05858	1.40808	4	8	t-test	E
YFR014C	CMK1	0.56162	0.721576	-2.34649	128.113	113.342	2.98161	2.11872	4	8	t-test	E
YNL135C	FPR1	0.335844	0.539645	-2.3447	108.793	96.5554	1.71593	1.30391	4	8	t-test	E
YBR165W	UBS1	0.584557	0.73591	-2.34462	124.072	109.829	3.44846	2.0643	8	16	t-test	E
YGR092W	DBF2	0.623522	0.765174	-2.33834	98.5479	87.6489	3.56328	2.45764	4	8	t-test	E
YNR002C	ATO2	0.698021	0.813686	-2.32786	118.372	104.863	4.71998	2.79524	4	8	t-test	E
YMR027W	YMR027W	0.464506	0.646674	-2.31717	125.572	111.109	2.27464	1.70492	4	8	t-test	E
YHR171W	ATG7	0.594403	0.742347	-2.31267	117.284	103.905	3.50767	1.81138	4	8	t-test	E
YER045C	ACA1	0.530533	0.699123	-2.30924	123.437	109.247	2.59701	2.0622	4	8	t-test	E
YEL063C	CAN1	0.9432	0.966946	-2.30916	68.4165	61.4457	22.9558	18.6142	4	8	t-test	E
YNR062C	YNR062C	0.53531	0.702304	-2.30637	118.349	104.824	2.90886	1.6924	4	8	t-test	E
YCR045C	RRT12	0.482408	0.660951	-2.30606	125.619	111.14	0.846582	2.61912	4	8	t-test	E
YGR117C	YGR117C	0.408728	0.603601	-2.30544	126.471	111.88	1.83719	1.66635	4	8	t-test	E
YER064C	VHR2	0.657861	0.790986	-2.28404	123.358	109.157	4.48212	1.40055	4	8	t-test	E
YKL174C	TPO5	0.581283	0.73405	-2.27361	126.023	111.463	3.28819	1.78913	4	8	t-test	E
YGR134W	CAF130	0.407	0.602334	-2.26405	122.307	108.226	1.61242	1.7853	4	8	t-test	E
YGL039W	YGL039W	0.467235	0.648786	-2.26404	124.621	110.236	2.33828	1.53802	4	8	t-test	E
YIL098C	FMC1	0.333812	0.537936	-2.2551	118.633	105.027	0.822004	1.77928	4	8	t-test	E
YDR158W	HOM2	0.345428	0.547078	-2.24624	122.731	108.579	0.918292	1.79292	4	8	t-test	E
YCR044C	PER1	0.558747	0.719457	-2.24129	116.759	103.386	0.52371	3.14574	4	8	t-test	E
YER097W	YER097W	0.54012	0.70524	-2.23102	125.067	110.595	2.87995	1.60165	4	8	t-test	E
YFR015C	GSY1	0.52937	0.699058	-2.22745	126.813	112.109	2.76833	1.60861	4	8	t-test	E
YAL030W	SNC1	0.459363	0.641847	-2.22654	125.753	111.187	2.25575	1.48784	4	8	t-test	E
YER167W	BCK2	0.533861	0.701201	-2.22197	120.328	106.47	1.79868	2.55574	4	8	t-test	E
YLR154C	RNH203	0.549971	0.713144	-2.22	115.646	102.401	3.16596	1.08112	4	8	t-test	E
YAR040C	YAR040C	0.541539	0.706165	-2.21847	119.573	105.811	2.05451	2.47134	4	8	t-test	E
YAL061W	BDH2	0.530599	0.699123	-2.21071	125.927	111.325	1.61906	2.59765	4	8	t-test	E
YHR035W	YHR035W	0.673649	0.79926	-2.19521	126.368	111.694	3.78023	2.85475	4	8	t-test	E
YOL009C	MDM12	0.893492	0.936387	-2.19388	33.3713	30.8986	3.71414	13.3952	4	8	t-test	E
YML096W	YML096W	0.451029	0.635169	-2.18616	122.701	108.501	1.52861	2.02495	4	8	t-test	E
YNL120C	YNL120C	0.488592	0.665334	-2.17633	104.995	93.1098	2.01181	1.95132	4	8	t-test	E
YKR097W	PCK1	0.452951	0.636024	-2.17482	121.413	107.372	1.1518	2.19463	4	8	t-test	E
YHR029C	YHI9	0.427273	0.618535	-2.17281	122.726	108.511	1.5898	1.81304	4	8	t-test	E
YML057W	CMP2	0.33304	0.537483	-2.17045	124.252	109.834	0.652264	1.74539	4	8	t-test	E
YLR372W	SUR4	0.554442	0.716277	-2.14823	92.5698	82.2901	2.96638	1.42303	4	8	t-test	E
YKR064W	OAF3	0.560767	0.720743	-2.14798	118.3	104.644	2.57003	2.11508	4	8	t-test	E
YGL249W	ZIP2	0.447653	0.633415	-2.13556	123.544	109.189	1.24293	2.08041	4	8	t-test	E
YDR471W	RPL27B	0.351742	0.553148	-2.12788	103.511	91.7776	0.236311	1.84505	4	8	t-test	E
YLL040C	VPS13	0.39019	0.588449	-2.12626	114.525	101.346	1.51949	1.56947	4	8	t-test	E
YEL060C	PRB1	0.452803	0.636024	-2.12436	122.147	107.966	1.15231	2.13294	4	8	t-test	E
YHR199C	AIM46	0.631711	0.770756	-2.12244	118.18	104.518	3.63764	1.74747	4	8	t-test	E
YDR349C	YPS7	0.61971	0.762041	-2.12093	122.977	108.684	2.17179	3.06355	4	8	t-test	E
YKR100C	SKG1	0.581984	0.73405	-2.12087	125.619	110.979	1.95359	2.75825	4	8	t-test	E
YJL148W	RPA34	0.534339	0.701465	-2.10417	98.1514	87.101	2.66583	1.50774	4	8	t-test	E
YML117W-A	YML117W-A	0.65473	0.789637	-2.10077	120.8	106.775	3.78236	2.02028	4	8	t-test	E
YEL059W	HHY1	0.570006	0.72638	-2.09024	120.113	106.169	0.721513	2.99411	4	8	t-test	E
YER004W	FMP52	0.493157	0.668777	-2.0894	122.566	108.299	1.46823	2.20904	4	8	t-test	E
YBR226C	YBR226C	0.495089	0.669808	-2.08711	121.272	107.173	1.10821	2.36081	4	8	t-test	E
YCR020C-A	MAK31	0.456101	0.638753	-2.08626	122.977	108.654	2.08997	1.39499	4	8	t-test	E
YOR185C	GSP2	0.474924	0.654296	-2.07501	122.701	108.404	1.66059	1.95165	4	8	t-test	E
YER048C	CAJ1	0.56737	0.725232	-2.07204	125.1	110.485	3.05609	1.18053	4	8	t-test	E
YER084W	YER084W	0.666808	0.796147	-2.07038	119.317	105.46	4.06499	1.65996	4	8	t-test	E
YMR135W-A	YMR135W-A	0.557556	0.718871	-2.06861	124.236	109.733	2.67985	1.73891	4	8	t-test	E
YCL014W	BUD3	0.544263	0.707692	-2.06039	119.336	105.468	0.78466	2.74059	4	8	t-test	E
YER135C	YER135C	0.681328	0.804412	-2.05747	120.449	106.432	4.39725	1.23513	4	8	t-test	E
YMR167W	MLH1	0.655632	0.78993	-2.04751	114.667	101.4	3.74794	1.87718	4	8	t-test	E
YJL149W	DAS1	0.614892	0.758328	-2.04125	120.754	106.683	2.97482	2.1674	4	8	t-test	E
YPL107W	YPL107W	0.714082	0.82424	-2.04055	115.831	102.406	4.41336	2.55075	4	8	t-test	E
YER011W	TIR1	0.464436	0.646674	-2.0401	124.002	109.504	1.20578	2.07682	4	8	t-test	E
YGL027C	CWH41	0.563002	0.72252	-2.0295	126.096	111.314	1.82006	2.48734	4	8	t-test	E
YKR089C	TGL4	0.470758	0.652376	-2.02089	125.168	110.5	1.6237	1.86755	4	8	t-test	E
YGR149W	YGR149W	0.483173	0.661571	-2.02074	126.021	111.241	0.953294	2.24877	4	8	t-test	E
YIL146C	ATG32	0.454155	0.63687	-2.01713	122.288	107.995	1.943	1.43666	4	8	t-test	E
YDR486C	VPS60	0.458162	0.641003	-2.00652	122.493	108.164	1.34573	1.93249	4	8	t-test	E
YKL020C	SPT23	0.434284	0.62313	-2.00452	127.571	112.574	1.49262	1.69723	4	8	t-test	E
YGR037C	ACB1	0.690376	0.809074	-1.99581	119.092	105.2	3.98688	2.25667	4	8	t-test	E
YAR027W	UIP3	0.696215	0.812474	-1.99234	123.434	108.969	4.37135	1.63412	4	8	t-test	E
YOR343C	YOR343C	0.422044	0.614212	-1.99113	122.356	108.031	1.10214	1.82766	4	8	t-test	E
YJL176C	SWI3	0.677938	0.802072	-1.98795	119.734	105.751	3.0201	3.0581	4	8	t-test	E
YDR107C	TMN2	0.602922	0.749192	-1.97809	124.49	109.874	2.17655	2.57939	4	8	t-test	E
YGR111W	YGR111W	0.712446	0.823306	-1.96911	118.244	104.44	4.07215	2.68798	4	8	t-test	E
YDR096W	GIS1	0.664324	0.794749	-1.96651	117.818	104.068	2.44212	3.17798	4	8	t-test	E
YMR285C	NGL2	0.487851	0.664752	-1.95824	125.556	110.783	1.32081	2.06257	4	8	t-test	E
YER150W	SPI1	0.585137	0.735983	-1.95388	117.113	103.444	2.22697	2.29687	4	8	t-test	E
YLR183C	TOS4	0.692566	0.809779	-1.95021	118.12	104.316	3.9859	2.11583	4	8	t-test	E
YGL196W	DSD1	0.535225	0.702304	-1.9488	124.318	109.699	1.94519	2.01652	4	8	t-test	E
YGL176C	YGL176C	0.505621	0.678702	-1.93536	126.52	111.6	1.83932	1.82755	4	8	t-test	E
YDR275W	BSC2	0.519976	0.690798	-1.93496	119	105.067	2.17854	1.61386	4	8	t-test	E
YKR070W	YKR070W	0.569254	0.726142	-1.93153	125.9	111.058	2.51476	1.7658	4	8	t-test	E
YIL060W	YIL060W	0.484849	0.662794	-1.92942	128.295	113.138	1.81437	1.67312	4	8	t-test	E
YER090W	TRP2	0.684158	0.805548	-1.92832	116.089	102.532	3.84836	1.99582	4	8	t-test	E
YDR357C	CNL1	0.570127	0.72638	-1.92011	123.282	108.775	1.64246	2.45567	4	8	t-test	E
YJL206C	YJL206C	0.590773	0.740059	-1.91874	118.658	104.755	2.35862	2.17379	4	8	t-test	E
YDR281C	PHM6	0.570413	0.726526	-1.91637	124.881	110.16	1.18742	2.63008	4	8	t-test	E
YEL049W	PAU2	0.593713	0.741707	-1.91274	122.865	108.406	2.99139	1.28309	4	8	t-test	E
YBL095W	YBL095W	0.684961	0.805548	-1.9001	129.857	114.469	1.94067	3.56552	4	8	t-test	E
YOL091W	SPO21	0.587515	0.738337	-1.89901	120.341	106.201	2.77503	1.55386	4	8	t-test	E
YER065C	ICL1	0.620683	0.762795	-1.89873	126.766	111.783	3.15892	1.49193	4	8	t-test	E
YHR106W	TRR2	0.392956	0.590759	-1.89549	126.722	111.742	0.785009	1.70275	4	8	t-test	E
YLR146C	SPE4	0.571526	0.726632	-1.89069	115.483	101.973	2.66175	1.45173	4	8	t-test	E
YER088C	DOT6	0.701695	0.81662	-1.88814	123.443	108.886	4.25934	1.47598	4	8	t-test	E
YLR269C	YLR269C	0.450877	0.635169	-1.88797	121.735	107.403	1.64085	1.51318	4	8	t-test	E
YDR369C	XRS2	0.673167	0.79926	-1.88515	80.924	71.9437	2.12981	3.28208	4	8	t-test	E
YJL021C	YJL021C	0.624817	0.766098	-1.87862	123.504	108.931	2.69726	2.19185	4	8	t-test	E
YML128C	MSC1	0.553506	0.716277	-1.87545	89.3524	79.2578	1.85244	2.11247	4	8	t-test	E
YGR235C	MIC26	0.565167	0.723981	-1.87542	122.827	108.34	1.93841	2.15679	4	8	t-test	E
YLL041C	SDH2	0.492716	0.668777	-1.87229	124.313	109.628	2.05632	1.34792	4	8	t-test	E
YGL161C	YIP5	0.449549	0.634402	-1.86978	122.089	107.695	1.65842	1.45708	4	8	t-test	E
YKL167C	MRP49	0.644991	0.78178	-1.8595	110.084	97.2557	3.19062	1.8348	4	8	t-test	E
YGR108W	CLB1	0.658934	0.790986	-1.85839	124.878	110.107	3.28621	1.98824	4	8	t-test	E
YDR516C	EMI2	0.551212	0.714315	-1.85803	124.28	109.588	0.802179	2.49988	4	8	t-test	E
YNL083W	SAL1	0.674665	0.79989	-1.83755	119.115	105.082	2.20925	3.15392	4	8	t-test	E
YDR402C	DIT2	0.657642	0.790986	-1.83474	125.189	110.357	1.97299	3.03833	4	8	t-test	E
YKR030W	GMH1	0.564607	0.723483	-1.83421	118.887	104.882	2.16934	1.87319	4	8	t-test	E
YGR118W	RPS23A	0.34868	0.550377	-1.82949	102.025	90.2281	1.23517	1.19836	4	8	t-test	E
YPL239W	YAR1	0.689025	0.808092	-1.81624	68.0099	60.6642	1.45215	3.59565	4	8	t-test	E
YGR210C	YGR210C	0.60575	0.750714	-1.81448	123.832	109.161	2.39041	2.08154	4	8	t-test	E
YBL087C	RPL23A	0.678021	0.802072	-1.81096	107.783	95.2143	3.57696	1.7637	4	8	t-test	E
YOR066W	MSA1	0.729039	0.833553	-1.80916	123.915	109.228	4.37713	1.94335	4	8	t-test	E
YER039C	HVG1	0.591523	0.740059	-1.80188	123.459	108.825	1.84895	2.3223	4	8	t-test	E
YBR233W	PBP2	0.679835	0.803096	-1.79119	120.422	106.177	3.68036	1.47899	4	8	t-test	E
YER128W	VFA1	0.64912	0.785659	-1.78499	124.322	109.56	2.98592	1.96209	4	8	t-test	E
YIL042C	PKP1	0.611934	0.756875	-1.77976	118.876	104.825	2.72051	1.66773	4	8	t-test	E
YFR024C-A	LSB3	0.705416	0.819374	-1.77476	128.02	112.764	3.63723	2.27614	4	8	t-test	E
YGR203W	YCH1	0.570875	0.726632	-1.76986	126.371	111.327	2.36867	1.54994	4	8	t-test	E
YDR421W	ARO80	0.613307	0.75791	-1.76497	124.395	109.607	2.16374	2.25316	4	8	t-test	E
YKR010C	TOF2	0.543323	0.706855	-1.76461	118.281	104.294	1.28877	2.16049	4	8	t-test	E
YOR371C	GPB1	0.575675	0.729717	-1.76151	123.543	108.864	1.31616	2.37928	4	8	t-test	E
YNL333W	SNZ2	0.665201	0.795125	-1.7573	118.603	104.568	3.46285	1.31941	4	8	t-test	E
YBL015W	ACH1	0.772837	0.857695	-1.749	123.539	108.849	5.20722	1.96859	4	8	t-test	E
YER101C	AST2	0.668297	0.79695	-1.74585	122.193	107.677	3.30432	1.71467	4	8	t-test	E
YCL074W	YCL074W	0.727853	0.833091	-1.74487	126.76	111.644	2.28967	3.73532	4	8	t-test	E
YER111C	SWI4	0.73816	0.838324	-1.74293	103.787	91.6833	4.0902	2.46262	4	8	t-test	E
YBR076W	ECM8	0.76023	0.848966	-1.73518	90.3275	79.9831	1.06554	4.67256	4	8	t-test	E
YEL056W	HAT2	0.630594	0.770059	-1.73084	124.131	109.348	2.77164	1.74746	4	8	t-test	E
YGL026C	TRP5	0.800457	0.876178	-1.71541	4.77585	5.63954	0.804883	5.63954	4	8	t-test	E
YGL010W	MPO1	0.572284	0.726724	-1.70761	124.601	109.736	0.922429	2.39454	4	8	t-test	E
YGL168W	HUR1	0.682567	0.804977	-1.7075	97.8077	86.4578	1.16992	3.34881	4	8	t-test	E
YNL070W	TOM7	0.672193	0.79926	-1.70435	109.532	96.6409	2.62575	2.50194	4	8	t-test	E
YFL006W	YFL006W	0.416155	0.610468	-1.69918	122.309	107.737	1.57069	1.01029	4	8	t-test	E
YOR037W	CYC2	0.685991	0.805689	-1.69564	120.264	105.958	2.94641	2.40514	4	8	t-test	E
YIL077C	YIL077C	0.504449	0.677558	-1.69456	120.399	106.073	1.30957	1.79618	4	8	t-test	E
YER108C	YER108C	0.717552	0.826443	-1.68618	123.112	108.423	4.01987	1.43444	4	8	t-test	E
YER075C	PTP3	0.779948	0.862716	-1.67693	120.29	105.963	5.37798	1.16896	4	8	t-test	E
YFR043C	IRC6	0.693444	0.810357	-1.67521	125.773	110.725	2.59886	2.78065	4	8	t-test	E
YGR066C	YGR066C	0.637153	0.774496	-1.67064	128.657	113.227	1.77082	2.55612	4	8	t-test	E
YGR033C	TIM21	0.501337	0.675091	-1.66903	124.118	109.283	0.752804	1.95764	4	8	t-test	E
YDR482C	CWC21	0.575955	0.729853	-1.65975	123.21	108.486	2.17585	1.57565	4	8	t-test	E
YHR006W	STP2	0.687255	0.806686	-1.65606	121.554	107.044	3.14367	2.05126	4	8	t-test	E
YHR135C	YCK1	0.493532	0.668835	-1.65363	122.774	108.102	1.28312	1.68642	4	8	t-test	E
YIR032C	DAL3	0.758162	0.848966	-1.64371	124.21	109.34	4.45637	2.04342	4	8	t-test	E
YGR224W	AZR1	0.71985	0.828415	-1.63376	124.045	109.188	3.76178	1.81067	4	8	t-test	E
YDL231C	BRE4	0.670611	0.798595	-1.63189	120.862	106.421	3.0359	1.75001	4	8	t-test	E
YJL146W	IDS2	0.562359	0.721913	-1.63139	124.055	109.195	1.76181	1.79597	4	8	t-test	E
YDR333C	RQC1	0.735754	0.837162	-1.63008	124.567	109.639	3.16235	2.99942	4	8	t-test	E
YNL192W	CHS1	0.578307	0.731084	-1.61536	123.777	108.94	1.83933	1.83883	4	8	t-test	E
YGR217W	CCH1	0.695052	0.811565	-1.61389	126.025	110.892	3.03777	2.19752	4	8	t-test	E
YPL088W	YPL088W	0.683174	0.805468	-1.60777	119.183	104.942	2.51993	2.48919	4	8	t-test	E
YOR171C	LCB4	0.539076	0.704843	-1.60555	127.929	112.538	1.48501	1.77275	4	8	t-test	E
YHR161C	YAP1801	0.519496	0.690798	-1.60476	117.365	103.36	0.303592	2.04255	4	8	t-test	E
YIL037C	PRM2	0.540449	0.705332	-1.60393	123.035	108.285	0.509672	2.12863	4	8	t-test	E
YER177W	BMH1	0.647869	0.78437	-1.60081	114.754	101.088	2.58784	1.85839	4	8	t-test	E
YDR384C	ATO3	0.640672	0.777657	-1.5997	123.858	108.996	2.30109	2.06388	4	8	t-test	E
YDL191W	RPL35A	0.439844	0.626762	-1.5963	100.895	89.0437	0.496301	1.64973	4	8	t-test	E
YFR018C	YFR018C	0.677188	0.802069	-1.59431	126.434	111.229	3.22186	1.36762	4	8	t-test	E
YHR103W	SBE22	0.564285	0.723483	-1.59134	123.714	108.864	1.70141	1.78101	4	8	t-test	E
YGL229C	SAP4	0.604266	0.750129	-1.58983	126.191	111.015	1.23444	2.34087	4	8	t-test	E
YKL149C	DBR1	0.514568	0.685928	-1.58947	115.127	101.402	1.55159	1.52718	4	8	t-test	E
YBR026C	ETR1	0.819218	0.888734	-1.58592	87.9463	77.7847	3.67899	4.9258	4	8	t-test	E
YER024W	YAT2	0.633006	0.771605	-1.58067	123.999	109.102	2.53467	1.62924	4	8	t-test	E
YIR042C	YIR042C	0.749391	0.844833	-1.56904	122.295	107.611	3.67782	2.56874	4	8	t-test	E
YBL019W	APN2	0.741691	0.840531	-1.55708	127.933	112.5	2.46822	3.36663	4	8	t-test	E
YFR026C	ULI1	0.720739	0.828883	-1.556	126.86	111.566	3.36765	2.12156	4	8	t-test	E
YHL019C	APM2	0.601813	0.74851	-1.55552	117.558	103.485	2.27615	1.46766	4	8	t-test	E
YLR056W	ERG3	0.744103	0.84178	-1.54734	87.97	77.7718	3.25851	2.80237	4	8	t-test	E
YGL232W	TAN1	0.640636	0.777657	-1.54168	124.697	109.675	1.7814	2.31252	4	8	t-test	E
YKL177W	YKL177W	0.61924	0.761685	-1.53621	125.084	110.006	2.40912	1.45351	4	8	t-test	E
YNL301C	RPL18B	0.629796	0.770059	-1.53392	120.693	106.19	2.04377	1.99716	4	8	t-test	E
YJL073W	JEM1	0.570851	0.726632	-1.52644	126.357	111.104	1.42644	1.89349	4	8	t-test	E
YER114C	BOI2	0.663357	0.794041	-1.5219	123.725	108.813	2.76878	1.58819	4	8	t-test	E
YOL013W-A	YOL013W-A	0.844747	0.906156	-1.52151	112.819	99.3377	6.12648	3.66505	4	8	t-test	E
YKR042W	UTH1	0.688629	0.808075	-1.51897	119.482	105.125	2.60235	2.2361	4	8	t-test	E
YER091C-A	YER091C-A	0.744702	0.841915	-1.51644	123.076	108.244	4.13115	1.05429	4	8	t-test	E
YKL081W	TEF4	0.729964	0.833773	-1.51554	105.236	92.745	3.06227	2.54938	4	8	t-test	E
YBR295W	PCA1	0.750801	0.84501	-1.51362	121.285	106.686	1.32212	3.83469	4	8	t-test	E
YLR299W	ECM38	0.554586	0.716277	-1.51296	125.18	110.07	1.21541	1.87138	4	8	t-test	E
YLR136C	TIS11	0.72104	0.828883	-1.51191	123.949	108.999	3.51858	1.63779	4	8	t-test	E
YLR231C	BNA5	0.533038	0.701091	-1.5034	125.567	110.397	1.58473	1.46905	4	8	t-test	E
YLR285W	NNT1	0.569478	0.726208	-1.48885	122.265	107.516	1.52816	1.75146	4	8	t-test	E
YIL161W	YIL161W	0.467402	0.648786	-1.47865	120.684	106.133	0.908553	1.50366	4	8	t-test	E
YIR017C	MET28	0.717385	0.826443	-1.47647	124.368	109.333	3.38769	1.5804	4	8	t-test	E
YNL195C	YNL195C	0.543076	0.706855	-1.46709	127.46	112.011	0.936659	1.84677	4	8	t-test	E
YEL006W	YEA6	0.634217	0.772201	-1.466	124.4	109.351	2.39014	1.47051	4	8	t-test	E
YDR310C	SUM1	0.709834	0.821352	-1.45224	120.798	106.209	3.23264	1.52733	4	8	t-test	E
YER187W	YER187W	0.615926	0.758711	-1.45004	122.991	108.113	1.01944	2.2556	4	8	t-test	E
YJL159W	HSP150	0.625727	0.766991	-1.42516	122.752	107.884	1.20674	2.22046	4	8	t-test	E
YMR210W	YMR210W	0.567512	0.725232	-1.42438	127.333	111.863	1.24174	1.79332	4	8	t-test	E
YOR298C-A	MBF1	0.757712	0.848764	-1.42321	116.573	102.514	3.15909	2.74149	4	8	t-test	E
YHR159W	TDA11	0.52534	0.695906	-1.41199	120.865	106.233	1.04966	1.62444	4	8	t-test	E
YER071C	TDA2	0.705046	0.819169	-1.40684	123.264	108.313	3.15407	1.27628	4	8	t-test	E
YPL061W	ALD6	0.617839	0.760625	-1.39808	82.7999	73.1503	2.11498	1.41879	4	8	t-test	E
YDR476C	YDR476C	0.6999	0.815203	-1.3947	122.368	107.523	1.52847	2.74474	4	8	t-test	E
YGR039W	YGR039W	0.66605	0.795691	-1.39064	127.225	111.74	1.85628	2.18553	4	8	t-test	E
YDR536W	STL1	0.669883	0.798442	-1.38826	124.929	109.744	1.52615	2.40314	4	8	t-test	E
YHR039C	MSC7	0.658653	0.790986	-1.37436	127.307	111.797	2.21322	1.74992	4	8	t-test	E
YJL042W	MHP1	0.686024	0.805689	-1.36467	118.429	104.076	1.48783	2.53428	4	8	t-test	E
YHR067W	HTD2	0.728991	0.833553	-1.35905	102.319	90.0744	3.41965	1.10012	4	8	t-test	E
YKR014C	YPT52	0.703152	0.817919	-1.35382	122.755	107.824	2.57689	1.95096	4	8	t-test	E
YER038W-A	FMP49	0.622096	0.764088	-1.35363	126.608	111.172	1.80865	1.68363	4	8	t-test	E
YDR539W	FDC1	0.677499	0.802072	-1.35262	121.74	106.941	2.46204	1.65213	4	8	t-test	E
YDR329C	PEX3	0.713707	0.824031	-1.34322	110.907	97.5215	2.74786	1.89951	4	8	t-test	E
YGR270W	YTA7	0.7529	0.845764	-1.34192	105.344	92.6875	3.13475	2.30014	4	8	t-test	E
YAR043C	YAR043C	0.713337	0.823829	-1.34041	124.81	109.598	2.24441	2.37965	4	8	t-test	E
YDR330W	UBX5	0.711639	0.822766	-1.3307	126.451	111.015	2.45754	2.14045	4	8	t-test	E
YCL045C	EMC1	0.682184	0.804749	-1.3303	121.812	106.984	1.89256	2.19115	4	8	t-test	E
YMR188C	MRPS17	0.779522	0.862716	-1.32789	126.717	111.244	4.12104	1.41844	4	8	t-test	E
YDR451C	YHP1	0.655169	0.789637	-1.32419	125.81	110.453	1.2667	2.23972	4	8	t-test	E
YDR150W	NUM1	0.781703	0.864138	-1.32292	108.248	95.1938	2.34001	3.48695	4	8	t-test	E
YGR154C	GTO1	0.673541	0.79926	-1.31492	124.58	109.376	2.43908	1.47332	4	8	t-test	E
YHR014W	SPO13	0.664637	0.794759	-1.30971	127.408	111.828	1.72331	2.06015	4	8	t-test	E
YGL202W	ARO8	0.705911	0.819724	-1.30518	117.131	102.896	1.17638	2.72204	4	8	t-test	E
YJL170C	ASG7	0.703198	0.817919	-1.30514	125.319	110.01	1.25809	2.66675	4	8	t-test	E
YPL155C	KIP2	0.776397	0.859924	-1.30001	124.691	109.46	3.72239	1.95394	4	8	t-test	E
YGL109W	YGL109W	0.641683	0.778439	-1.28915	125.458	110.117	0.876984	2.19305	4	8	t-test	E
YHR045W	YHR045W	0.685452	0.805548	-1.28847	125.905	110.505	2.21186	1.84807	4	8	t-test	E
YER063W	THO1	0.808218	0.881257	-1.28516	125.643	110.274	4.68433	1.32385	4	8	t-test	E
YOR017W	PET127	0.74003	0.839546	-1.28264	120.089	105.446	2.96883	1.92	4	8	t-test	E
YHR136C	SPL2	0.698252	0.813731	-1.27777	125.558	110.193	2.32635	1.88053	4	8	t-test	E
YLR124W	YLR124W	0.737299	0.837796	-1.27263	122.041	107.134	3.1224	1.53683	4	8	t-test	E
YEL052W	AFG1	0.730249	0.833773	-1.26687	126.986	111.425	2.3108	2.3593	4	8	t-test	E
YJL135W	YJL135W	0.591038	0.740059	-1.25266	123.927	108.755	1.51601	1.44245	4	8	t-test	E
YEL008W	YEL008W	0.756418	0.848142	-1.24896	123.43	108.32	2.78002	2.37009	4	8	t-test	E
YGL236C	MTO1	0.65518	0.789637	-1.23931	125.406	110.028	1.42215	1.98628	4	8	t-test	E
YEL007W	MIT1	0.950119	0.969579	-1.23787	16.3224	15.2562	15.1117	10.0794	4	8	t-test	E
YML081C-A	ATP18	0.697669	0.813499	-1.23377	106.986	94.0204	1.90074	2.10862	4	8	t-test	E
YHR078W	YHR078W	0.707155	0.820371	-1.22628	124.555	109.277	2.68434	1.31581	4	8	t-test	E
YER010C	YER010C	0.660371	0.792033	-1.22529	125.118	109.766	1.66486	1.85079	4	8	t-test	E
YML075C	HMG1	0.682019	0.804749	-1.22514	126.189	110.696	2.22883	1.56566	4	8	t-test	E
YOL104C	NDJ1	0.657787	0.790986	-1.22246	121.801	106.881	1.69758	1.79475	4	8	t-test	E
YML009c	MRPL39	0.627887	0.768971	-1.21693	121.672	106.765	1.28975	1.79303	4	8	t-test	E
YFR022W	ROG3	0.774957	0.858922	-1.20974	124.854	109.523	3.39948	1.87926	4	8	t-test	E
YIL134W	FLX1	0.760482	0.848966	-1.20198	81.6559	71.9861	1.94143	2.87376	4	8	t-test	E
YLR313C	SPH1	0.723723	0.831035	-1.17782	123.84	108.614	2.41087	1.83991	4	8	t-test	E
YDR447C	RPS17B	0.662786	0.793806	-1.17745	108.322	95.1322	1.06972	2.07212	4	8	t-test	E
YEL038W	UTR4	0.77647	0.859924	-1.17477	117.959	103.502	2.77349	2.51704	4	8	t-test	E
YDR465C	RMT2	0.695508	0.811873	-1.16962	123.88	108.642	1.28793	2.25627	4	8	t-test	E
YGR279C	SCW4	0.730609	0.833773	-1.16358	123.308	108.14	2.82126	1.28273	4	8	t-test	E
YML012W	ERV25	0.783686	0.865652	-1.14058	125.615	110.124	3.21058	2.04561	4	8	t-test	E
YIL036W	CST6	0.711226	0.822513	-1.13026	96.4955	84.8163	1.39765	2.27152	4	8	t-test	E
YER164W	CHD1	0.734815	0.836956	-1.12279	115.846	101.622	1.22889	2.57939	4	8	t-test	E
YER020W	GPA2	0.657132	0.790836	-1.12254	118.762	104.154	1.18698	1.86446	4	8	t-test	E
YFR047C	BNA6	0.706443	0.820025	-1.11002	124.805	109.394	1.86933	1.87765	4	8	t-test	E
YER035W	EDC2	0.685524	0.805548	-1.09586	125.273	109.788	1.46523	1.89563	4	8	t-test	E
YOR234C	RPL33B	0.752601	0.845762	-1.07138	114.872	100.73	2.59549	1.7114	4	8	t-test	E
YER047C	SAP1	0.765444	0.852394	-1.06825	126.002	110.397	3.11088	1.06272	4	8	t-test	E
YGL248W	PDE1	0.723867	0.831035	-1.06743	125.392	109.867	1.82091	1.99919	4	8	t-test	E
YKL115C	YKL115C	0.726953	0.832291	-1.05989	119.433	104.683	2.16536	1.711	4	8	t-test	E
YIL159W	BNR1	0.701331	0.81642	-1.05925	122.77	107.581	2.03682	1.47649	4	8	t-test	E
YKL215C	OXP1	0.728104	0.833091	-1.05228	123.098	107.861	1.23661	2.31445	4	8	t-test	E
YDR332W	IRC3	0.746527	0.843303	-1.04814	126.374	110.703	2.06869	2.06034	4	8	t-test	E
YJL093C	TOK1	0.704905	0.819169	-1.04457	124.796	109.329	2.29618	1.05244	4	8	t-test	E
YMR166C	YMR166C	0.833549	0.89801	-1.04338	108.929	95.5431	2.12116	3.76999	4	8	t-test	E
YIL164C	NIT1	0.768852	0.855065	-1.03812	126.481	110.787	2.23562	2.26087	4	8	t-test	E
YKR005C	YKR005C	0.672426	0.79926	-1.03756	126.963	111.206	1.09313	1.83633	4	8	t-test	E
YGL203C	KEX1	0.608137	0.753278	-1.03453	127.969	112.077	0.71783	1.57188	4	8	t-test	E
YLR414C	PUN1	0.832053	0.896856	-1.03452	118.372	103.739	3.76618	2.41645	4	8	t-test	E
YER155C	BEM2	0.634353	0.772201	-1.03433	114.34	100.236	0.678184	1.72375	4	8	t-test	E
YJR131W	MNS1	0.751324	0.845069	-1.0288	127.222	111.423	2.08437	2.05229	4	8	t-test	E
YGR019W	UGA1	0.691694	0.809653	-1.02852	124.064	108.679	1.77649	1.53434	4	8	t-test	E
YAL015C	NTG1	0.797757	0.874806	-1.02793	122.613	107.418	2.48706	2.61016	4	8	t-test	E
YPL174C	NIP100	0.820213	0.889299	-1.02415	107.543	94.3222	3.06753	2.70271	4	8	t-test	E
YJL089W	SIP4	0.715299	0.8252	-1.01853	127.32	111.499	2.12379	1.4118	4	8	t-test	E
YHL030W	ECM29	0.728242	0.833091	-1.01676	121.864	106.757	1.33834	2.17896	4	8	t-test	E
YFL053W	DAK2	0.792276	0.871051	-1.01651	126.742	110.995	1.83796	2.84593	4	8	t-test	E
YGL019W	CKB1	0.767872	0.8542	-1.01646	103.948	91.1918	2.42458	1.98081	4	8	t-test	E
YHR009C	TDA3	0.781939	0.864173	-1.00836	119.746	104.91	3.05799	1.36583	4	8	t-test	E
YGL180W	ATG1	0.707597	0.820556	-1.0052	127.709	111.825	1.30917	1.95511	4	8	t-test	E
YMR226C	YMR226C	0.822011	0.890109	-0.99268	127.232	111.4	3.46148	2.1047	4	8	t-test	E
YIL064W	SEE1	0.75094	0.84501	-0.979116	121.375	106.3	0.827215	2.48843	4	8	t-test	E
YMR018W	YMR018W	0.760344	0.848966	-0.974658	123.124	107.816	2.60717	1.34424	4	8	t-test	E
YJL099W	CHS6	0.809264	0.88149	-0.973779	122.366	107.157	3.39949	1.49325	4	8	t-test	E
YLR283W	YLR283W	0.446994	0.633118	-0.97106	124.114	108.673	0.61445	0.921929	4	8	t-test	E
YGR161C	RTS3	0.742321	0.84057	-0.969272	121.767	106.632	2.2111	1.53606	4	8	t-test	E
YLL046C	RNP1	0.709213	0.821352	-0.969196	122.799	107.529	1.60384	1.69094	4	8	t-test	E
YLR297W	YLR297W	0.56025	0.720297	-0.960106	126.034	110.331	1.2042	0.878354	4	8	t-test	E
YGR181W	TIM13	0.723355	0.831035	-0.951199	126.523	110.748	1.4359	1.89601	4	8	t-test	E
YMR092C	AIP1	0.706558	0.820025	-0.942452	122.324	107.092	1.78104	1.41403	4	8	t-test	E
YIL155C	GUT2	0.72681	0.832291	-0.938536	124.887	109.316	0.618383	2.18614	4	8	t-test	E
YLR311C	YLR311C	0.716437	0.82595	-0.934013	124.292	108.795	2.12438	1.01946	4	8	t-test	E
YGR142W	BTN2	0.821099	0.889678	-0.931092	124.027	108.562	3.56237	1.29639	4	8	t-test	E
YDR538W	PAD1	0.748525	0.844434	-0.928018	122.976	107.646	1.41126	2.11608	4	8	t-test	E
YLR142W	PUT1	0.812044	0.883691	-0.923415	123.508	108.105	3.38572	1.14238	4	8	t-test	E
YMR012W	CLU1	0.673899	0.79926	-0.919057	129.574	113.371	1.0771	1.58628	4	8	t-test	E
YJL183W	MNN11	0.803367	0.877776	-0.910977	120.619	105.584	0.876896	2.97714	4	8	t-test	E
YNL117W	MLS1	0.82492	0.892118	-0.910512	128.252	112.215	2.96234	2.30524	4	8	t-test	E
YER054C	GIP2	0.85	0.909591	-0.900106	127.859	111.865	4.15675	1.399	4	8	t-test	E
YDR483W	KRE2	0.752698	0.845762	-0.889086	121.784	106.577	1.54124	2.01701	8	16	t-test	E
YJL213W	YJL213W	0.757524	0.848764	-0.882488	119.824	104.868	2.03279	1.62159	4	8	t-test	E
YGR187C	HGH1	0.733257	0.836256	-0.880712	121.467	106.294	2.1198	1.05961	4	8	t-test	E
YGR152C	RSR1	0.760357	0.848966	-0.875079	124.582	108.996	1.70947	1.915	4	8	t-test	E
YGL262W	YGL262W	0.749477	0.844833	-0.870158	126.84	110.954	1.51161	1.89154	4	8	t-test	E
YGL004C	RPN14	0.857336	0.914103	-0.862584	123.786	108.294	3.29831	2.85099	4	8	t-test	E
YJL095W	BCK1	0.790852	0.870616	-0.857854	123.88	108.371	2.28371	1.85633	4	8	t-test	E
YGR015C	YGR015C	0.819015	0.888734	-0.857727	125.699	109.951	2.16155	2.55526	4	8	t-test	E
YKR091W	SRL3	0.750231	0.845007	-0.857172	120.68	105.59	1.64148	1.77003	4	8	t-test	E
YJR153W	PGU1	0.671264	0.798765	-0.854817	126.319	110.487	0.920322	1.4971	4	8	t-test	E
YGR244C	LSC2	0.799236	0.8756	-0.853775	128.184	112.107	2.06131	2.19935	4	8	t-test	E
YJL017W	YJL017W	0.79211	0.871051	-0.84668	128.487	112.364	2.56868	1.4504	4	8	t-test	E
YOR271C	FSF1	0.796046	0.873609	-0.843472	116.321	101.791	2.54656	1.57256	4	8	t-test	E
YGL013C	PDR1	0.819272	0.888734	-0.833031	126.691	110.791	2.15538	2.44973	4	8	t-test	E
YMR155W	YMR155W	0.836428	0.900082	-0.828447	123.731	108.216	3.54597	1.0354	4	8	t-test	E
YLR368W	MDM30	0.630806	0.770096	-0.821917	125.208	109.493	1.15807	1.01971	4	8	t-test	E
YMR161W	HLJ1	0.794475	0.872562	-0.821742	128.234	112.122	2.03777	1.98711	4	8	t-test	E
YER053C	PIC2	0.853963	0.912344	-0.813244	127.165	111.186	3.80598	1.44989	4	8	t-test	E
YCR031C	RPS14A	0.733327	0.836256	-0.804889	103.201	90.3595	1.39278	1.58562	4	8	t-test	E
YDR441C	APT2	0.745777	0.84268	-0.802262	124.093	108.508	0.933425	1.92081	4	8	t-test	E
YIR020C	YIR020C	0.894423	0.936898	-0.790134	124.993	109.279	4.72879	2.76514	4	8	t-test	E
YGL059W	PKP2	0.831595	0.89659	-0.788981	124.172	108.565	2.52093	2.23046	4	8	t-test	E
YLR413W	INA1	0.801738	0.876674	-0.78686	123.157	107.681	2.65723	1.11935	4	8	t-test	E
YMR253C	YMR253C	0.812375	0.883742	-0.786427	120.509	105.38	2.47232	1.75188	4	8	t-test	E
YLR247C	IRC20	0.782705	0.864794	-0.786189	126.753	110.805	2.35246	1.1534	4	8	t-test	E
YOR251C	TUM1	0.763768	0.8512	-0.785303	114.761	100.386	1.63061	1.69016	4	8	t-test	E
YJL132W	YJL132W	0.772788	0.857695	-0.781457	126.611	110.678	1.75032	1.70197	4	8	t-test	E
YJL059W	YHC3	0.803817	0.878041	-0.771888	125.451	109.661	1.45892	2.30136	4	8	t-test	E
YCR026C	NPP1	0.85724	0.914103	-0.766903	126.176	110.286	0.59744	3.53737	4	8	t-test	E
YCL050C	APA1	0.823645	0.891393	-0.764941	128.462	112.271	2.34125	2.0544	4	8	t-test	E
YHR093W	AHT1	0.815557	0.886259	-0.759213	123.754	108.176	2.82454	0.998154	4	8	t-test	E
YLR170C	APS1	0.838539	0.901552	-0.758296	122.486	107.074	2.85525	1.86909	4	8	t-test	E
YDR149C	YDR149C	0.884272	0.932029	-0.755135	108.482	94.9042	2.42343	3.8534	4	8	t-test	E
YGR151C	YGR151C	0.876	0.925845	-0.74689	124.894	109.155	3.15084	2.97251	4	8	t-test	E
YGR025W	YGR025W	0.811641	0.883625	-0.738787	126.593	110.625	1.83893	2.07827	4	8	t-test	E
YJR100C	AIM25	0.843141	0.905121	-0.727618	125.22	109.422	2.62353	2.08622	4	8	t-test	E
YLL029W	FRA1	0.735177	0.836956	-0.727468	128.228	112.035	1.05085	1.57037	4	8	t-test	E
YAL018C	LDS1	0.859064	0.914749	-0.727049	126.669	110.681	2.17074	2.9089	4	8	t-test	E
YNL334C	SNO2	0.83301	0.897658	-0.724299	127.41	111.321	2.45913	1.93938	4	8	t-test	E
YER039C-A	YER039C-A	0.801319	0.876511	-0.719684	125.76	109.884	1.68184	1.92679	4	8	t-test	E
YER121W	YER121W	0.885491	0.932706	-0.719674	123.888	108.258	4.46539	1.13064	4	8	t-test	E
YLR267W	BOP2	0.760501	0.848966	-0.715664	123.002	107.484	0.922604	1.81036	4	8	t-test	E
YML002W	YML002W	0.859238	0.914749	-0.706608	124.356	108.653	3.36991	1.4611	4	8	t-test	E
YOR328W	PDR10	0.886048	0.932706	-0.705314	128.923	112.62	4.00757	2.12047	4	8	t-test	E
YHR037W	PUT2	0.857744	0.914105	-0.697413	120.793	105.549	2.38249	2.55793	4	8	t-test	E
YHR057C	CPR2	0.779624	0.862716	-0.691962	124.59	108.844	1.56026	1.58722	4	8	t-test	E
YDR463W	STP1	0.900946	0.940938	-0.689391	88.156	77.1879	3.30697	3.70479	4	8	t-test	E
YPL055C	LGE1	0.80278	0.877402	-0.68615	96.7895	84.6858	1.09385	2.11546	4	8	t-test	E
YPR057W	BRR1	0.615332	0.758328	-0.679248	80.9385	70.9087	0.779299	0.913997	4	8	t-test	E
YLR032W	RAD5	0.817831	0.888081	-0.677039	110.232	96.3567	2.16015	1.59492	4	8	t-test	E
YHR112C	YHR112C	0.712689	0.823306	-0.673726	124.659	108.887	1.35455	0.972685	4	8	t-test	E
YER091C	MET6	0.867627	0.920596	-0.672014	119.497	104.401	3.33425	1.63917	4	8	t-test	E
YNL140C	YNL140C	0.928964	0.959318	-0.663172	101.856	89.0672	5.64542	3.83419	4	8	t-test	E
YDR481C	PHO8	0.800783	0.876309	-0.660316	124.587	108.813	1.64272	1.68727	4	8	t-test	E
YEL004W	YEA4	0.883599	0.931625	-0.652899	125.375	109.492	3.29009	2.41187	4	8	t-test	E
YPL079W	RPL21B	0.903424	0.942597	-0.652048	101.11	88.4099	3.33579	3.50208	4	8	t-test	E
YML120C	NDI1	0.780009	0.862716	-0.646412	128.375	112.092	0.620257	1.86849	4	8	t-test	E
YJL027C	YJL027C	0.878154	0.926964	-0.646028	124.666	108.869	1.923	3.15012	4	8	t-test	E
YLR289W	GUF1	0.712618	0.823306	-0.641729	123.084	107.491	1.14202	1.07937	4	8	t-test	E
YJL112W	MDV1	0.886676	0.932706	-0.627026	123.271	107.641	2.95565	2.6805	4	8	t-test	E
YMR003W	AIM34	0.825326	0.89233	-0.610966	123.938	108.207	2.09027	1.43391	4	8	t-test	E
YPR046W	MCM16	0.874002	0.924887	-0.609146	121.1	105.74	2.68323	2.24133	4	8	t-test	E
YEL037C	RAD23	0.821193	0.889678	-0.601177	121.429	106.018	1.70271	1.68994	4	8	t-test	E
YML033W	YML033W	0.858516	0.91444	-0.596329	122.281	106.754	2.69032	1.49561	4	8	t-test	E
YER005W	YND1	0.790822	0.870616	-0.594691	119.842	104.634	1.41991	1.43535	4	8	t-test	E
YFL041W	FET5	0.874264	0.924934	-0.592944	123.652	107.943	2.20863	2.52501	4	8	t-test	E
YJL126W	NIT2	0.808676	0.881382	-0.583731	123.354	107.676	1.31452	1.68996	4	8	t-test	E
YJL169W	YJL169W	0.84828	0.908795	-0.581314	115.702	101.026	1.39147	2.26834	4	8	t-test	E
YKR020W	VPS51	0.868185	0.920596	-0.579574	89.1252	77.9346	2.82416	1.53612	4	8	t-test	E
YAL017W	PSK1	0.902278	0.942097	-0.576283	121.783	106.305	3.67404	2.26209	4	8	t-test	E
YNL259C	ATX1	0.886114	0.932706	-0.572117	120.425	105.121	1.80212	2.99565	4	8	t-test	E
YCL026C	YCL026C	0.858026	0.914148	-0.56499	128.108	111.79	1.59447	2.28691	4	8	t-test	E
YKR026C	GCN3	0.907233	0.945639	-0.560727	126.987	110.812	3.14382	3.01041	4	8	t-test	E
YFR017C	IGD1	0.899023	0.939408	-0.554676	126.512	110.394	3.55781	1.8876	4	8	t-test	E
YNL105W	RRT16	0.865556	0.919977	-0.554206	123.177	107.496	2.0422	2.12403	4	8	t-test	E
YIR030C	DCG1	0.896204	0.937836	-0.550406	124.582	108.714	3.43404	1.82155	4	8	t-test	E
YGL222C	EDC1	0.842803	0.905121	-0.548304	123.029	107.363	1.69678	1.81438	4	8	t-test	E
YHR207C	SET5	0.836278	0.900082	-0.537904	127.509	111.245	1.29906	1.89169	4	8	t-test	E
YER158C	YER158C	0.877544	0.926584	-0.525074	122.45	106.839	2.05723	2.26256	4	8	t-test	E
YGR295C	COS6	0.854969	0.912709	-0.519989	125.647	109.613	1.89441	1.74679	4	8	t-test	E
YDR467C	YDR467C	0.86171	0.91692	-0.518765	125.597	109.568	1.60349	2.10172	4	8	t-test	E
YGL021W	ALK1	0.810357	0.882454	-0.506129	124.177	108.323	1.42017	1.27904	4	8	t-test	E
YKR040C	YKR040C	0.91709	0.951615	-0.491434	121.229	105.75	4.19067	1.18959	4	8	t-test	E
YJL141C	YAK1	0.87923	0.927869	-0.474005	123.807	107.974	1.86249	2.086	4	8	t-test	E
YLR152C	YLR152C	0.89537	0.937343	-0.471227	125.993	109.871	3.12544	1.07856	4	8	t-test	E
YJR103W	URA8	0.917236	0.951615	-0.471002	125.456	109.404	3.75556	1.83684	4	8	t-test	E
YLR390W-A	CCW14	0.860049	0.915383	-0.470427	120.125	104.772	2.06917	1.31113	4	8	t-test	E
YFL040W	YFL040W	0.885133	0.932704	-0.464356	125.697	109.608	1.4694	2.40197	4	8	t-test	E
YOL090W	MSH2	0.85777	0.914105	-0.461893	111.883	97.6039	1.07509	1.96813	4	8	t-test	E
YJL038C	LOH1	0.890972	0.935395	-0.461295	127.117	110.839	2.20115	2.10269	4	8	t-test	E
YPL022W	RAD1	0.872659	0.924158	-0.457093	125.515	109.444	1.94473	1.70999	4	8	t-test	E
YOL113W	SKM1	0.920909	0.954363	-0.450475	121.858	106.26	3.80924	1.73791	4	8	t-test	E
YJL024C	APS3	0.897041	0.938017	-0.446516	119.266	104.005	2.70087	1.66313	4	8	t-test	E
YGL224C	SDT1	0.888759	0.934201	-0.442665	127.539	111.189	2.18297	1.8746	4	8	t-test	E
YBL052C	SAS3	0.940593	0.965908	-0.437534	122.755	107.029	4.9634	2.1783	4	8	t-test	E
YJL012C	VTC4	0.902974	0.94236	-0.428398	124.961	108.937	1.92073	2.46487	4	8	t-test	E
YGR281W	YOR1	0.931873	0.960425	-0.419784	118.685	103.477	3.9724	2.16669	4	8	t-test	E
YFR054C	YFR054C	0.921018	0.954363	-0.414374	126.415	110.188	2.98056	2.37785	4	8	t-test	E
YDL083C	RPS16B	0.892622	0.935938	-0.413032	87.6279	76.4891	2.59196	1.11842	4	8	t-test	E
YHL008C	YHL008C	0.928194	0.959128	-0.406849	121.252	105.696	3.7741	1.76441	4	8	t-test	E
YOR070C	GYP1	0.930345	0.959489	-0.40354	118.445	103.255	3.99542	1.4864	4	8	t-test	E
YGL002W	ERP6	0.916693	0.951518	-0.394136	123.434	107.581	2.72889	2.09848	4	8	t-test	E
YGR135W	PRE9	0.912827	0.948569	-0.392748	110.692	96.5089	2.54235	2.0581	4	8	t-test	E
YMR141C	YMR141C	0.877575	0.926584	-0.377235	126.321	110.074	1.75668	1.38089	4	8	t-test	E
YHR137W	ARO9	0.899036	0.939408	-0.37391	125.783	109.604	2.31408	1.40952	4	8	t-test	E
YDR359C	EAF1	0.978325	0.986478	-0.369751	60.7221	53.0759	1.28003	11.3631	4	8	t-test	E
YPR135W	CTF4	0.944593	0.968013	-0.363331	84.4978	73.7264	3.99216	2.66312	4	8	t-test	E
YLR266C	PDR8	0.873365	0.924444	-0.356357	124.002	108.041	1.45376	1.40376	4	8	t-test	E
YOR129C	AFI1	0.922433	0.955136	-0.349799	119.415	104.051	2.14995	2.40009	4	8	t-test	E
YBL065W	YBL065W	0.93408	0.961925	-0.347372	128.271	111.743	1.45278	3.3131	4	8	t-test	E
YGR256W	GND2	0.948037	0.968663	-0.342447	121.357	105.731	4.66421	1.33396	4	8	t-test	E
YDR466W	PKH3	0.93728	0.963675	-0.333779	127.302	110.888	2.39941	2.92667	4	8	t-test	E
YGR133W	PEX4	0.892454	0.935938	-0.326685	112.294	97.844	1.11553	1.80093	4	8	t-test	E
YIL139C	REV7	0.868469	0.920642	-0.326545	123.176	107.297	0.948009	1.45168	4	8	t-test	E
YLR330W	CHS5	0.946346	0.968529	-0.323504	118.794	103.488	4.18173	1.49167	4	8	t-test	E
YGR003W	CUL3	0.865432	0.919977	-0.318519	123.207	107.318	0.731439	1.455	4	8	t-test	E
YHR134W	WSS1	0.948178	0.968663	-0.303957	108.47	94.5013	2.59783	3.25647	4	8	t-test	E
YIL117C	PRM5	0.934832	0.962093	-0.296266	124.852	108.728	2.65952	1.97838	4	8	t-test	E
YEL040W	UTR2	0.915379	0.950621	-0.294058	126.146	109.85	1.8919	1.6565	4	8	t-test	E
YNL279W	PRM1	0.938326	0.964517	-0.292667	128.586	111.968	2.64073	2.21144	4	8	t-test	E
YCR009C	RVS161	0.927146	0.958375	-0.286333	102.227	89.0625	0.769431	2.54927	4	8	t-test	E
YLR058C	SHM2	0.923459	0.955964	-0.2863	126.747	110.365	2.58569	0.940232	4	8	t-test	E
YKL150W	MCR1	0.935618	0.962201	-0.282984	125.301	109.106	2.20933	2.25719	4	8	t-test	E
YGR042W	MTE1	0.949384	0.969531	-0.274528	127.353	110.881	2.83703	2.69717	4	8	t-test	E
YJL197W	UBP12	0.931482	0.960279	-0.271328	124.053	108.012	1.52535	2.32091	4	8	t-test	E
YMR233W	TRI1	0.912655	0.948569	-0.270459	126.731	110.338	1.66759	1.4926	4	8	t-test	E
YFR032C	RRT5	0.940581	0.965908	-0.265003	126.878	110.461	2.82537	1.6519	4	8	t-test	E
YER044C-A	MEI4	0.916389	0.951436	-0.261658	123.544	107.561	1.22282	1.82397	4	8	t-test	E
YKL055C	OAR1	0.934442	0.961925	-0.256603	99.7359	86.8725	2.65195	1.12368	4	8	t-test	E
YJL016W	YJL016W	0.928327	0.959128	-0.255195	125.838	109.548	1.41585	2.06448	4	8	t-test	E
YNL169C	PSD1	0.959964	0.976567	-0.247723	98.7551	86.0126	3.90076	2.32661	4	8	t-test	E
YKL017C	HCS1	0.952229	0.971031	-0.246742	126.471	110.091	2.53301	2.70325	4	8	t-test	E
YNL134C	YNL134C	0.942015	0.966901	-0.246389	120.508	104.91	1.6203	2.49967	4	8	t-test	E
YKR032W	YKR032W	0.947696	0.968663	-0.225202	125.199	108.967	2.44631	1.95627	4	8	t-test	E
YNR025C	YNR025C	0.953432	0.971789	-0.217322	120.426	104.814	2.99305	1.67262	4	8	t-test	E
YJR062C	NTA1	0.944927	0.968013	-0.213957	124.039	107.95	2.56511	1.25969	4	8	t-test	E
YOL110W	SHR5	0.965082	0.979328	-0.213812	116.896	101.743	4.01609	2.04235	4	8	t-test	E
YGR041W	BUD9	0.94082	0.965908	-0.212824	127.517	110.971	1.8227	1.83551	4	8	t-test	E
YFR048W	RMD8	0.934223	0.961925	-0.204955	123.103	107.128	1.30936	1.76987	4	8	t-test	E
YKR001C	VPS1	0.972749	0.983854	-0.203762	91.2686	79.4703	4.66307	2.88965	4	8	t-test	E
YML113W	DAT1	0.93017	0.959489	-0.198776	127.574	111.007	1.12934	1.65198	4	8	t-test	E
YML100W	TSL1	0.921462	0.954363	-0.181777	125.9	109.539	0.855582	1.37257	4	8	t-test	E
YLR279W	YLR279W	0.940185	0.965908	-0.179358	122.639	106.703	1.81727	1.228	4	8	t-test	E
YLL021W	SPA2	0.946716	0.968663	-0.17362	126.29	109.87	1.43125	1.81614	4	8	t-test	E
YDR436W	PPZ2	0.949764	0.969579	-0.1725	125.26	108.974	1.22128	2.06042	4	8	t-test	E
YOR196C	LIP5	0.97222	0.983835	-0.16867	95.3014	82.9434	3.78755	2.34488	4	8	t-test	E
YOR285W	RDL1	0.943011	0.966946	-0.165333	124.456	108.27	0.890852	1.79502	4	8	t-test	E
YMR186W	HSC82	0.968114	0.981087	-0.164262	120.516	104.846	2.89535	2.37637	4	8	t-test	E
YFR023W	PES4	0.957599	0.974629	-0.159906	126.56	110.093	1.28739	2.28597	4	8	t-test	E
YER116C	SLX8	0.973359	0.984048	-0.158003	76.8185	66.8764	2.86433	3.13872	4	8	t-test	E
YGR260W	TNA1	0.962117	0.978052	-0.1523	120.343	104.685	1.95909	2.11418	4	8	t-test	E
YGR008C	STF2	0.964261	0.979056	-0.144778	123.543	107.458	1.9855	2.12203	4	8	t-test	E
YLL052C	AQY2	0.968553	0.981298	-0.134459	124.721	108.473	2.91497	1.19487	4	8	t-test	E
YMR204C	INP1	0.975291	0.984826	-0.134137	111.426	96.9222	3.69959	1.52185	4	8	t-test	E
YIL073C	SPO22	0.965476	0.979351	-0.133148	119.717	104.124	2.5288	1.28767	4	8	t-test	E
YKL114C	APN1	0.955332	0.973024	-0.13156	124.901	108.627	1.03991	1.77093	4	8	t-test	E
YGL058W	RAD6	0.966982	0.980175	-0.119853	125.759	109.362	2.06154	1.65216	4	8	t-test	E
YJL212C	OPT1	0.964859	0.979328	-0.113722	119.408	103.839	1.88428	1.42198	4	8	t-test	E
YHR049W	FSH1	0.970992	0.983062	-0.112749	125.9	109.479	2.57905	1.2401	4	8	t-test	E
YML062C	MFT1	0.976642	0.985719	-0.108804	114.221	99.3283	2.91831	1.78107	4	8	t-test	E
YKL201C	MNN4	0.976893	0.985737	-0.0988259	125.455	109.08	2.23848	2.12811	4	8	t-test	E
YDR461W	MFA1	0.988461	0.991976	-0.0977279	6.19931	5.47081	1.81011	5.47081	4	8	t-test	E
YOR051C	ETT1	0.988685	0.991976	-0.0899651	122.236	106.276	5.11402	2.83285	4	8	t-test	E
YGL230C	YGL230C	0.970022	0.982551	-0.0865746	125.442	109.058	1.65019	1.30394	4	8	t-test	E
YNL154C	YCK2	0.98161	0.988613	-0.0765383	117.777	102.39	1.85216	2.30784	4	8	t-test	E
YPL149W	ATG5	0.974616	0.9845	-0.0713019	126.667	110.109	1.29282	1.53022	4	8	t-test	E
YAR042W	SWH1	0.986012	0.991161	-0.0700233	124.992	108.653	2.51878	2.57431	4	8	t-test	E
YLR343W	GAS2	0.983846	0.989661	-0.0634433	120.028	104.334	2.11927	1.8982	4	8	t-test	E
YGR026W	YGR026W	0.980714	0.988262	-0.0625778	127.318	110.667	0.864654	2.05174	4	8	t-test	E
YBL068W	PRS4	0.989266	0.992312	-0.0604465	124.244	107.994	2.94782	2.80262	4	8	t-test	E
YBR020W	GAL1	0.987462	0.991677	-0.0589059	123.382	107.244	1.77927	2.82294	8	16	t-test	E
[truncated: 2,264 more rows]

## Sheet: Table S4 QFA results 37°C 
R package version: 0.0-43
Summary type: mean
Test type: t-test
x-axis treatment: 37
x-axis medium: SDM_rhl_CNGT
x-axis screen ID: cSGA
x-axis screen name: cSGA
x-axis libraries: Boone Standard SDL
x-axis client: MS
x-axis user: SGA
x-axis date: 2009
x-axis PI: DAL
x-axis condition:
x-axis inoculation type: DIL
x-axis fitness definition: MDRMDP
y-axis treatment: 37
y-axis medium: SDM_rhl_CNGHT
y-axis screen ID: bir1-17
y-axis screen name: bir1-17
y-axis libraries:
y-axis client: MS
y-axis user: AC
y-axis date: 2010
y-axis PI: DAL
y-axis condition:
y-axis inoculation type: DIL
y-axis fitness definition: MDRMDP
#########################################################
ORF	Gene	P	Q	GIS	Query Fitness Summary	Control Fitness Summary	QuerySE	ControlSE	Query Count	Control Count	TestType	Type
YJR135C	MCM22	1.97844e-11	7.61698e-09	-60.769	3.02635	112.038	1.07224	2.20647	4	8	t-test	E
YLR381W	CTF3	8.63708e-10	1.59035e-07	-58.3719	5.59445	112.339	1.10519	1.64243	4	8	t-test	E
YBR107C	IML3	6.2845e-10	1.40078e-07	-57.7134	2.90246	106.454	0.989338	1.42693	4	8	t-test	E
YOR349W	CIN1	5.05425e-12	2.98353e-09	-57.6566	7.23281	113.96	0.884016	2.24207	4	8	t-test	E
YPL018W	CTF19	2.87392e-05	0.000691537	-54.9492	6.25895	107.494	2.31168	1.56484	4	8	t-test	E
YDR254W	CHL4	0.00496092	0.0301398	-52.7194	9.65174	109.537	8.15044	4.4165	4	8	t-test	E
YML124C	TUB3	0.00408978	0.0265647	-52.6386	11.411	112.485	6.74826	1.31967	4	8	t-test	E
YPL253C	VIK1	0.000915872	0.00957708	-50.3477	13.1519	111.519	4.6287	2.33148	4	8	t-test	E
YDR333C	RQC1	8.33553e-10	1.59035e-07	-49.0554	5.34144	95.5324	0.614662	2.89495	4	8	t-test	E
YGL216W	KIP3	5.64941e-06	0.000206443	-49.0375	10.8413	105.16	2.92553	3.89162	4	8	t-test	E
YNR041C	COQ2	1.09976e-05	0.000335072	-48.9803	5.10415	94.9838	2.54892	2.64019	4	8	t-test	E
YDR318W	MCM21	0.0063787	0.0350829	-48.4979	12.9355	107.89	7.68749	3.11703	4	8	t-test	E
YCL032W	STE50	6.46182e-06	0.000231914	-46.8838	16.7859	111.818	2.54685	3.0082	4	8	t-test	E
YLR217W	YLR217W	0.00177576	0.0148917	-46.87	9.12438	98.3379	5.13719	2.41153	4	8	t-test	E
YPL008W	CHL1	1.68483e-07	1.36e-05	-46.6384	11.4626	102.038	1.41999	1.73731	4	8	t-test	E
YER177W	BMH1	0.00247991	0.0188002	-46.5455	12.1564	103.093	5.50636	2.30984	4	8	t-test	E
YPL017C	IRC15	0.0554512	0.138874	-45.3807	16.9436	109.455	14.9553	2.45634	4	8	t-test	E
YDR126W	SWF1	7.83223e-06	0.000267496	-45.0468	2.5161	83.5306	1.45504	7.75694	4	8	t-test	E
YCL029C	BIK1	5.61131e-05	0.0011649	-44.8525	7.62737	92.1658	2.63057	2.16127	4	8	t-test	E
YPR120C	CLB5	1.48182e-10	4.18367e-08	-44.0019	6.15672	88.0891	0.736431	2.46171	4	8	t-test	E
YOR027W	STI1	2.37621e-05	0.000606221	-43.4052	11.1423	95.797	2.57695	2.61592	4	8	t-test	E
YPL138C	SPP1	3.68191e-08	3.8298e-06	-42.9327	3.47946	81.5096	0.196435	3.07835	4	8	t-test	E
YMR048W	CSM3	0.00427996	0.0273787	-42.7208	11.845	95.8291	6.18914	3.06096	4	8	t-test	E
YPR023C	EAF3	0.00172841	0.0145929	-42.6682	14.2504	99.9612	4.29274	1.36356	4	8	t-test	E
YOR195W	SLK19	0.00865775	0.0420959	-42.2953	21.5729	112.166	7.02426	1.44655	4	8	t-test	E
YGR200C	ELP2	9.27445e-07	5.23697e-05	-41.7203	4.07301	80.4228	1.49954	1.67859	4	8	t-test	E
YFR046C	CNN1	0.000758304	0.0084511	-41.5543	20.922	109.722	4.31674	3.26553	4	8	t-test	E
YML041C	VPS71	2.06764e-08	2.36661e-06	-41.5049	4.70584	81.1559	0.712854	3.50972	4	8	t-test	E
YLR015W	BRE2	3.70772e-08	3.8298e-06	-41.0368	2.82034	77.0225	1.63948	3.6366	4	8	t-test	E
YLR216C	CPR6	0.0179859	0.0674011	-40.7823	13.9504	96.1222	8.97458	3.01789	4	8	t-test	E
YOR070C	GYP1	0.000534741	0.00656414	-40.6661	12.6079	93.5605	3.14951	1.52526	4	8	t-test	E
YLR384C	IKI3	9.95998e-05	0.00183394	-40.2701	6.74493	82.5685	2.32096	1.55968	4	8	t-test	E
YIL036W	CST6	5.77142e-05	0.00118077	-40.185	10.1678	88.4303	2.38105	1.96462	4	8	t-test	E
YLR055C	SPT8	7.74407e-07	4.68516e-05	-40.016	11.8512	91.0897	2.1828	3.81473	4	8	t-test	E
YLR085C	ARP6	1.81405e-08	2.13403e-06	-39.1773	6.78953	80.7275	1.42404	3.39553	4	8	t-test	E
YKL110C	KTI12	0.00449065	0.0281173	-38.2594	8.79931	82.6451	5.32645	1.91763	4	8	t-test	E
YAL020C	ATS1	0.000366035	0.00487308	-37.725	19.3831	100.294	3.80668	3.69658	4	8	t-test	E
YPR046W	MCM16	0.136306	0.254548	-37.6028	23.9547	108.108	18.6356	3.87043	4	8	t-test	E
YJL188C	BUD19	1.57298e-06	7.48492e-05	-37.4373	23.4287	106.894	2.08825	3.22842	4	8	t-test	E
YER074W	RPS24A	7.16837e-06	0.000248115	-37.1065	11.9013	86.0682	2.69833	4.84356	4	8	t-test	E
YGL115W	SNF4	0.0113865	0.0506001	-37.0979	18.9679	98.4635	7.6947	5.17949	4	8	t-test	E
YLR412W	BER1	0.00184971	0.0153427	-37.084	24.8601	108.787	4.254	2.25046	4	8	t-test	E
YCR065W	HCM1	0.00852699	0.0416634	-37.065	25.1608	109.282	6.26097	1.88817	4	8	t-test	E
YPL086C	ELP3	0.00192856	0.0157673	-37.0324	7.46707	78.1505	4.20282	2.04947	4	8	t-test	E
YAL056W	GPB2	2.90387e-07	2.12032e-05	-36.8224	22.1454	103.56	0.733957	4.12945	4	8	t-test	E
YOR058C	ASE1	0.0728721	0.166548	-36.7741	22.6892	104.43	13.851	6.00129	4	8	t-test	E
YDR074W	TPS2	0.000859428	0.00921307	-36.5019	2.68691	68.8238	0.926818	11.6877	4	8	t-test	E
YDR485C	VPS72	2.65772e-05	0.000652423	-36.4643	9.14963	80.1078	3.1405	5.99765	4	8	t-test	E
YDR392W	SPT3	1.39116e-05	0.000398079	-36.3285	6.19363	74.6779	2.79701	4.50643	4	8	t-test	E
YDR388W	RVS167	0.000370935	0.00488179	-36.2654	3.31734	69.5157	1.13119	10.2444	4	8	t-test	E
YGL217C	YGL217C	7.20729e-12	3.39143e-09	-36.1442	25.8169	108.817	3.20688	0.905525	28	56	t-test	E
YCL016C	DCC1	1.33989e-06	6.66569e-05	-36.0324	3.12828	68.7744	1.81432	5.29651	4	8	t-test	E
YFR010W	UBP6	8.85407e-07	5.20792e-05	-36.0048	3.95007	70.1692	1.4378	5.07908	4	8	t-test	E
YKR035W-A	DID2	9.26662e-06	0.000304218	-35.8418	10.3477	81.1185	2.66191	5.74626	4	8	t-test	E
YOR135C	IRC14	5.73191e-09	8.37056e-07	-35.0879	26.6324	108.394	1.132	2.69186	4	8	t-test	E
YOR023C	AHC1	0.00277976	0.0203672	-35.0599	27.0299	109.043	4.3182	1.85551	4	8	t-test	E
YJL187C	SWE1	0.000367063	0.00487308	-34.7612	26.6079	107.777	3.40124	3.13658	4	8	t-test	E
YIL153W	RRD1	0.000689355	0.0079332	-34.596	9.90557	78.1542	4.70025	7.32085	4	8	t-test	E
YDR477W	SNF1	8.40126e-08	7.73463e-06	-34.3895	20.6794	96.7128	1.2356	3.77154	4	8	t-test	E
YOR069W	VPS5	2.68196e-06	0.000112457	-34.3217	12.5279	82.2779	1.99576	2.94776	4	8	t-test	E
YER164W	CHD1	0.000210813	0.0031538	-34.0658	19.098	93.3669	3.8127	5.70457	4	8	t-test	E
YIL154C	IMP2'	0.000169333	0.00269595	-33.716	9.41734	75.7513	2.30438	8.91231	4	8	t-test	E
YGL043W	DST1	0.000115085	0.00204784	-33.6666	7.31084	71.9651	3.51672	6.5387	4	8	t-test	E
YMR075C-A	YMR075C-A	4.00033e-05	0.000873269	-33.6459	24.1754	101.547	2.38267	2.62363	4	8	t-test	E
YGL042C	YGL042C	0.00217426	0.0171749	-33.1712	16.659	87.5126	4.53661	3.49251	4	8	t-test	E
YHL023C	NPR3	0.0010176	0.010181	-32.8119	22.7891	97.6472	4.42044	5.01622	4	8	t-test	E
YOL050C	YOL050C	2.25564e-06	9.95068e-05	-32.7796	8.90864	73.2135	1.83938	5.03245	4	8	t-test	E
YPL241C	CIN2	0.135482	0.253654	-32.4279	26.6897	103.823	16.032	3.7897	4	8	t-test	E
YJL168C	SET2	2.45725e-06	0.000106188	-32.4212	23.2462	97.7637	2.08517	4.01606	4	8	t-test	E
YHR191C	CTF8	0.00208965	0.0166661	-32.3964	10.1486	74.7181	4.73361	4.43491	4	8	t-test	E
YBR009C	HHF1	1.04178e-05	0.000324409	-31.7446	18.9203	88.9782	2.11014	2.84553	4	8	t-test	E
YML090W	YML090W	4.28191e-08	4.21718e-06	-31.7183	28.2613	105.337	1.22858	2.19645	4	8	t-test	E
YKR019C	IRS4	0.00661464	0.0360528	-31.6356	21.2521	92.8821	5.11657	2.19657	4	8	t-test	E
YOL018C	TLG2	0.00225355	0.0175761	-31.6086	11.5243	75.7506	4.3802	3.40747	4	8	t-test	E
YHL007C	STE20	0.018146	0.0677079	-31.6082	3.11101	60.9744	1.0892	18.1118	4	8	t-test	E
YNL273W	TOF1	0.0124821	0.0538307	-31.296	10.9344	74.1655	3.69394	16.3582	4	8	t-test	E
YEL061C	CIN8	0.00584333	0.0331279	-30.8299	11.3803	74.13	5.65871	11.5316	4	8	t-test	E
YPL102C	YPL102C	0.0212669	0.0745838	-30.5691	13.6454	77.65	6.91176	0.693933	4	8	t-test	E
YCR086W	CSM1	0.0031262	0.0222512	-30.5633	18.1773	85.5988	2.04131	12.4193	4	8	t-test	E
YLL039C	UBI4	0.000754005	0.0084511	-30.3117	16.1729	81.6368	3.16847	2.43312	4	8	t-test	E
YCR082W	AHC2	6.64739e-05	0.0013342	-30.2787	30.6911	107.076	1.91493	1.64139	4	8	t-test	E
YER007W	PAC2	0.000295795	0.00408043	-30.2583	32.0229	109.379	2.555	2.01859	4	8	t-test	E
YKR035C	OPI8	0.0224467	0.0770978	-30.0651	21.5305	90.6128	7.54126	4.45105	4	8	t-test	E
YDL226C	GCS1	0.000933785	0.00964849	-30.0377	1.35728	55.1362	1.35728	9.91961	4	8	t-test	E
YBL025W	RRN10	0.0490287	0.12825	-30.0013	12.4611	74.573	3.70135	21.8492	4	8	t-test	E
YMR198W	CIK1	1.22287e-06	6.33239e-05	-29.901	2.60597	57.0891	1.51737	4.33575	4	8	t-test	E
YBR245C	ISW1	0.000830703	0.00911406	-29.9	30.095	105.364	2.89429	1.79217	4	8	t-test	E
YBR231C	SWC5	0.0100461	0.0463454	-29.8635	13.5487	76.2412	6.61147	7.90428	4	8	t-test	E
YLR119W	SRN2	0.00371817	0.0247197	-29.6885	0.873365	53.6731	0.873365	12.2858	4	8	t-test	E
YPL184C	MRN1	0.00565893	0.0323161	-29.6512	31.6387	107.638	4.49478	1.74603	4	8	t-test	E
YKR001C	VPS1	0.00164121	0.0141534	-29.5369	5.0762	60.7879	1.23929	10.652	4	8	t-test	E
YNL119W	NCS2	0.000941209	0.00969835	-29.4457	22.9538	92.0246	3.96099	4.6656	4	8	t-test	E
YOL001W	PHO80	0.0121003	0.0526127	-29.4266	15.9329	79.6609	6.16064	3.95725	4	8	t-test	E
YDL035C	GPR1	0.188465	0.317356	-29.3484	19.9095	86.5073	17.1678	12.6765	4	8	t-test	E
YAL055W	PEX22	4.51072e-06	0.000172098	-29.2786	24.4165	94.2999	1.02945	4.8068	4	8	t-test	E
YMR058W	FET3	0.0012655	0.0119575	-29.1902	22.2479	90.3363	3.74455	3.39218	4	8	t-test	E
YPL051W	ARL3	0.000384945	0.00503161	-28.9557	31.9153	106.903	1.94768	0.830583	4	8	t-test	E
YPL259C	APM1	1.17057e-05	0.0003476	-28.887	32.8139	108.36	1.90693	2.49079	4	8	t-test	E
YML013C-A	YML013C-A	0.00192852	0.0157673	-28.7267	18.1753	82.3698	4.61869	6.60792	4	8	t-test	E
YGL153W	PEX14	2.54827e-05	0.000638574	-28.6845	25.4561	95.0823	2.33595	3.50696	4	8	t-test	E
YDR244W	PEX5	0.000151392	0.00248505	-28.6654	16.8307	79.9007	3.10935	5.74982	4	8	t-test	E
YMR035W	IMP2	4.00326e-07	2.82563e-05	-28.6611	25.0715	94.3657	1.45224	2.58433	4	8	t-test	E
YBR164C	ARL1	0.00167386	0.0142631	-28.638	31.0426	104.812	3.18883	1.68404	4	8	t-test	E
YCR033W	SNT1	1.21632e-05	0.000357716	-27.9039	29.5543	100.909	1.99933	2.9002	4	8	t-test	E
YJR033C	RAV1	0.00131713	0.0122595	-27.7587	23.3648	89.7837	4.16179	5.86422	4	8	t-test	E
YKL037W	AIM26	3.44103e-06	0.000138788	-27.6821	32.0995	104.989	1.6459	2.38725	4	8	t-test	E
YOR109W	INP53	0.00258277	0.0192571	-27.6676	34.7126	109.553	3.43744	1.69505	4	8	t-test	E
YJL208C	NUC1	0.00184698	0.0153427	-27.6593	26.9876	95.9715	3.7116	3.02244	4	8	t-test	E
YHR030C	SLT2	0.00775858	0.0395874	-27.5679	36.4914	112.502	4.95186	2.88257	4	8	t-test	E
YCL060C	:::MRC1	0.00676992	0.0365855	-27.3997	19.9339	83.1278	4.976	3.60288	4	8	t-test	E
YOR132W	VPS17	0.00324627	0.0229132	-27.3051	23.7549	89.6722	3.63346	1.78923	4	8	t-test	E
YGR270W	YTA7	0.00454141	0.0282837	-27.2903	13.66	71.9174	4.8465	4.73131	4	8	t-test	E
YGR229C	SMI1	0.0322165	0.0968325	-27.2607	14.6679	73.6355	8.06577	7.8793	4	8	t-test	E
YLR426W	TDA5	0.012982	0.0552549	-27.2073	31.3124	102.773	5.41982	2.1074	4	8	t-test	E
YLR374C	YLR374C	0.0050734	0.0306503	-26.8557	35.283	109.129	4.16041	2.2077	4	8	t-test	E
YOR039W	CKB2	0.000846451	0.00921307	-26.8056	4.04126	54.1736	2.54875	8.79033	4	8	t-test	E
YDL065C	PEX19	3.33162e-05	0.000779526	-26.7516	21.846	85.3478	2.23466	3.25529	4	8	t-test	E
YJL047C	RTT101	0.00026797	0.00378285	-26.7449	17.8678	78.3493	3.13988	4.9754	4	8	t-test	E
YOR209C	NPT1	0.00735454	0.0383125	-26.6044	26.713	93.6368	4.69006	2.69584	4	8	t-test	E
YIR023W	DAL81	0.025465	0.0837949	-26.4494	12.6623	68.6884	0.897708	16.4238	4	8	t-test	E
YDR334W	SWR1	0.0241618	0.0808894	-26.3342	19.5259	80.5401	6.5373	2.74904	4	8	t-test	E
YPL036W	PMA2	0.013688	0.0573946	-26.2888	33.8951	105.696	5.72022	3.7004	4	8	t-test	E
YPR164W	MMS1	0.00965043	0.0453099	-26.2463	10.174	63.9618	4.82936	2.18451	4	8	t-test	E
YLR095C	IOC2	0.000594503	0.00707225	-26.1824	34.7763	107.057	2.63897	2.11291	4	8	t-test	E
YER145C	FTR1	0.00135769	0.0124417	-26.137	27.109	93.5113	3.5628	8.29447	4	8	t-test	E
YHR199C	AIM46	0.00237397	0.0183463	-26.0402	36.3678	109.602	3.8256	3.35554	4	8	t-test	E
YNL077W	APJ1	1.62582e-07	1.35007e-05	-25.9386	27.6341	94.0851	1.22317	2.58816	4	8	t-test	E
YDR090C	YDR090C	0.028089	0.0893741	-25.7952	25.6361	90.3244	7.33309	9.42768	4	8	t-test	E
YLR059C	REX2	0.0036346	0.0242402	-25.7291	35.4196	107.39	4.05102	3.1922	4	8	t-test	E
YDR469W	SDC1	0.0029024	0.0210474	-25.5224	5.87417	55.1391	0.845335	10.1088	4	8	t-test	E
YER016W	BIM1	0.215815	0.348847	-25.5127	32.0177	101.036	16.3031	5.96602	4	8	t-test	E
YGR193C	PDX1	0.00153002	0.0136413	-25.4424	22.8953	84.8914	3.9376	6.41459	4	8	t-test	E
YLR200W	YKE2	8.10855e-06	0.000272537	-25.3713	6.96681	56.7926	1.78259	4.26783	4	8	t-test	E
YOR120W	GCY1	0.00603494	0.0336732	-25.3131	12.9393	67.1793	3.94099	10.7856	4	8	t-test	E
YGL086W	MAD1	3.92222e-05	0.000862984	-25.3013	39.0569	113.027	2.18477	3.24177	4	8	t-test	E
YDL020C	RPN4	2.6326e-06	0.00011149	-25.2949	4.87828	52.9905	1.01709	3.99615	4	8	t-test	E
YPL052W	OAZ1	0.00797173	0.0400588	-25.2682	34.1695	104.385	4.33224	1.83972	4	8	t-test	E
YDR121W	DPB4	0.125694	0.240373	-25.194	33.003	102.206	12.0277	3.80871	4	8	t-test	E
YGL152C	YGL152C	7.76856e-05	0.00152314	-25.1581	29.077	95.2483	2.46387	4.97065	4	8	t-test	E
YBR278W	DPB3	2.53834e-06	0.000108585	-25.0777	29.4373	95.7399	1.61886	3.28766	4	8	t-test	E
YJL094C	KHA1	1.43102e-18	3.03019e-15	-25.0441	30.4557	97.4695	1.49653	1.47151	28	56	t-test	E
YOL044W	PEX15	0.0052803	0.0312319	-24.9914	29.8478	96.3092	3.99827	2.31664	4	8	t-test	E
YNL080C	EOS1	0.0385216	0.109367	-24.8138	12.0497	64.7402	7.75061	8.63749	4	8	t-test	E
YPL101W	ELP4	0.00911152	0.0433565	-24.7941	16.4991	72.5197	4.18667	0.837392	4	8	t-test	E
YMR026C	PEX12	1.31729e-05	0.000379506	-24.7892	28.3948	93.4022	1.88035	2.97483	4	8	t-test	E
YOR279C	RFM1	0.0119151	0.0521287	-24.6723	30.9201	97.632	4.8517	2.16115	4	8	t-test	E
YNL141W	AAH1	2.86255e-05	0.000691537	-24.6029	25.1348	87.3499	2.12857	4.25124	4	8	t-test	E
YHR012W	VPS29	0.00848876	0.0415606	-24.5461	21.5242	80.9091	5.24845	6.5848	4	8	t-test	E
YKL197C	PEX1	0.00405221	0.0264017	-24.3997	28.2842	92.5241	3.86476	2.83429	4	8	t-test	E
YNR005C	YNR005C	0.00495632	0.0301398	-24.3567	9.76045	59.917	1.86275	10.7475	4	8	t-test	E
YBL071C	YBL071C	1.53835e-05	0.000428612	-24.2896	35.3112	104.672	1.65577	2.12964	4	8	t-test	E
YKR099W	BAS1	2.2049e-08	2.45731e-06	-24.2491	32.3279	99.3612	0.455997	2.11061	4	8	t-test	E
YGR084C	MRP13	0.036	0.105	-24.1757	16.956	72.2361	7.26234	5.44314	4	8	t-test	E
YIL040W	APQ12	0.049817	0.129592	-24.0823	10.8067	61.2724	4.32024	17.1317	4	8	t-test	E
YLR079W	SIC1	0.0184589	0.0685731	-24.0567	11.4926	62.4321	5.87032	10.1128	4	8	t-test	E
YGL094C	PAN2	0.118164	0.230503	-23.9674	42.2655	116.319	11.0424	1.24279	4	8	t-test	E
YOL027C	MDM38	6.08119e-05	0.00123224	-23.9268	22.9099	82.2551	2.28313	3.82783	4	8	t-test	E
YBR084W	MIS1	1.24445e-05	0.000361469	-23.9137	27.341	90.0141	1.65539	4.41094	4	8	t-test	E
YOR371C	GPB1	1.702e-07	1.36e-05	-23.8778	38.0077	108.684	0.701647	2.75374	4	8	t-test	E
YJL169W	YJL169W	0.00354467	0.0237527	-23.653	29.801	93.8765	4.05061	4.27067	4	8	t-test	E
YAL019W	FUN30	0.0659933	0.156222	-23.6496	37.254	106.96	8.45546	2.51611	4	8	t-test	E
YMR075W	RCO1	0.00156654	0.0138793	-23.6387	32.6925	98.9295	3.04848	2.48862	4	8	t-test	E
YBR277C	YBR277C	1.17009e-07	1.03236e-05	-23.5675	32.02	97.6234	0.478334	2.42981	4	8	t-test	E
YPL137C	GIP3	0.00784443	0.0397571	-23.5615	38.784	109.492	4.25996	2.51846	4	8	t-test	E
YOL068C	HST1	0.140876	0.260188	-23.4401	38.0533	107.996	11.8095	2.24037	4	8	t-test	E
YNL120C	YNL120C	0.000264169	0.00374166	-23.3717	29.5071	92.8664	2.10576	1.91339	4	8	t-test	E
YMR186W	HSC82	0.022629	0.0775982	-23.3178	33.8207	100.347	5.80822	3.16447	4	8	t-test	E
YFL001W	DEG1	0.000107154	0.00194763	-23.1075	5.54631	50.3221	2.35933	4.75606	4	8	t-test	E
YBR194W	AIM4	0.104992	0.211676	-22.9326	16.0998	68.5492	10.1421	5.21329	4	8	t-test	E
YOR298C-A	MBF1	0.00150866	0.0135078	-22.9275	31.1219	94.9222	2.67675	1.75969	4	8	t-test	E
YPR068C	HOS1	6.59705e-05	0.0013304	-22.7845	41.0452	112.098	1.75001	1.89374	4	8	t-test	E
YCL061C	MRC1	0.00575983	0.0327421	-22.7785	21.4353	77.6487	3.93425	2.79108	4	8	t-test	E
YGR133W	PEX4	5.92105e-05	0.00120556	-22.7623	28.769	90.5	1.85818	5.0787	4	8	t-test	E
YMR078C	CTF18	0.0295309	0.0922296	-22.7378	12.5468	61.9673	6.30359	4.05392	4	8	t-test	E
YPR119W	CLB2	3.54974e-17	5.01105e-14	-22.7347	36.3245	103.721	1.31597	0.675181	28	56	t-test	E
YPR135W	CTF4	4.68925e-05	0.000997937	-22.6071	4.30133	47.257	0.22854	4.52232	4	8	t-test	E
YDR265W	PEX10	0.000171972	0.00272126	-22.4735	29.5089	91.2921	2.48733	4.24885	4	8	t-test	E
YOR106W	VAM3	0.000257542	0.00366003	-22.2677	11.4529	59.2206	2.60816	4.28207	4	8	t-test	E
YKL041W	VPS24	0.0206556	0.0735098	-22.2537	10.7554	57.9709	1.32849	13.1414	4	8	t-test	E
YAL058C-A	YAL058C-A	0.00130082	0.0121611	-22.2115	34.6285	99.823	2.83352	2.4993	4	8	t-test	E
YNL071W	LAT1	0.00101631	0.010181	-22.2043	5.50536	48.6641	0.801982	7.37317	4	8	t-test	E
YIL097W	FYV10	0.00550721	0.0320288	-22.1839	40.9859	110.94	3.92406	3.17501	4	8	t-test	E
YOL004W	SIN3	0.00675427	0.0365784	-22.0808	8.05561	52.9259	4.49139	5.62818	4	8	t-test	E
YDR014W	RAD61	0.219182	0.352514	-21.9517	37.7417	104.834	14.1708	3.6013	4	8	t-test	E
YER083C	GET2	0.0295205	0.0922296	-21.9367	2.24871	42.4748	1.3721	14.1175	4	8	t-test	E
YJL124C	LSM1	0.050226	0.130335	-21.8991	13.5577	62.2697	7.36907	5.66375	4	8	t-test	E
YOR276W	CAF20	0.000305196	0.00419644	-21.6823	41.2906	110.594	1.96428	1.71217	4	8	t-test	E
YPL055C	LGE1	0.00230998	0.0179171	-21.6637	5.79301	48.2199	1.42964	8.36437	4	8	t-test	E
YJL175W	YJL175W	0.0203595	0.0730062	-21.6255	8.69127	53.2426	3.13068	12.4079	4	8	t-test	E
YDR269C	YDR269C	1.04908e-15	1.11071e-12	-21.5906	23.4962	79.1819	1.56422	2.1965	28	56	t-test	E
YMR284W	YKU70	2.58912e-05	0.000644995	-21.2958	22.2031	76.3933	1.81029	3.71948	4	8	t-test	E
YKR028W	SAP190	0.00706331	0.0374714	-21.2789	38.5699	105.107	3.76574	2.32803	4	8	t-test	E
YLR191W	PEX13	0.00219095	0.0172466	-21.2597	30.768	91.3718	2.95085	2.34877	4	8	t-test	E
YGR259C	YGR259C	0.118784	0.231324	-21.2068	34.9592	98.6395	9.82436	2.28874	4	8	t-test	E
YPR060C	ARO7	0.0190582	0.0698197	-21.1542	27.4434	85.3478	5.30856	4.53866	4	8	t-test	E
YJL211C	YJL211C	7.89712e-05	0.00154121	-21.1305	29.5259	88.9635	0.633822	4.7838	4	8	t-test	E
YAL048C	GEM1	0.00432681	0.0274723	-21.0085	20.5621	73.0068	3.24084	2.04103	4	8	t-test	E
YOR066W	MSA1	0.164845	0.289196	-20.7695	42.7917	111.627	11.363	1.51217	4	8	t-test	E
YOR297C	TIM18	0.0750625	0.169904	-20.7683	19.9831	71.5681	5.45538	15.6544	4	8	t-test	E
YNL154C	YCK2	0.00619295	0.0343737	-20.6134	35.7297	98.9505	3.91201	3.6927	4	8	t-test	E
YLR193C	UPS1	0.0144274	0.059186	-20.5528	18.0671	67.8247	2.95998	10.8863	4	8	t-test	E
YIL008W	URM1	3.71911e-05	0.000828969	-20.4715	31.6177	91.4798	1.79979	2.8584	4	8	t-test	E
YPL098C	MGR2	0.000877524	0.00933748	-20.4698	26.0776	81.747	2.65763	2.96167	4	8	t-test	E
YGR077C	PEX8	0.00238805	0.0184215	-20.4424	25.9056	81.3969	3.32254	6.22826	4	8	t-test	E
YKL212W	SAC1	0.123001	0.236563	-20.4416	10.5136	54.3639	5.59771	18.8324	4	8	t-test	E
YNL037C	IDH1	0.0160047	0.0628755	-20.4307	42.3712	110.293	4.6816	3.10265	4	8	t-test	E
YGR260W	TNA1	9.04604e-05	0.00170599	-20.3018	38.6708	103.568	1.85882	2.38631	4	8	t-test	E
YDR369C	XRS2	0.000154158	0.00252069	-20.2955	16.2611	64.2011	2.09015	2.83831	4	8	t-test	E
YIL035C	CKA1	0.000143846	0.00237964	-20.2752	40.9793	107.576	2.03361	4.75245	4	8	t-test	E
YLR386W	VAC14	0.243915	0.379075	-20.1767	29.7611	87.7014	13.9503	1.49275	4	8	t-test	E
YDL190C	UFD2	1.17371e-05	0.0003476	-20.1112	38.1582	102.333	1.55994	2.83915	4	8	t-test	E
YML022W	APT1	0.205323	0.336901	-20.1026	40.8332	107.016	12.4713	1.66266	4	8	t-test	E
YOR129C	AFI1	0.000960581	0.00987394	-19.9913	42.7994	110.274	2.40256	2.1692	4	8	t-test	E
YNL003C	PET8	0.000756369	0.0084511	-19.8442	26.435	81.2761	2.5809	5.55926	4	8	t-test	E
YBR129C	OPY1	0.00185636	0.0153549	-19.8341	42.0627	108.704	2.86454	2.79513	4	8	t-test	E
YHR033W	YHR033W	0.056876	0.14119	-19.7767	6.60983	46.3403	3.22961	14.7975	4	8	t-test	E
YKL213C	DOA1	0.0320392	0.0964654	-19.7256	17.8855	66.0532	5.83985	6.05137	4	8	t-test	E
YPL127C	HHO1	0.00792646	0.0399625	-19.7238	42.4933	109.266	3.63299	2.30806	4	8	t-test	E
YDL106C	PHO2	0.00629153	0.0347841	-19.6902	40.065	104.943	3.30492	1.88043	4	8	t-test	E
YBR272C	HSM3	0.0020732	0.0165974	-19.6531	31.7716	90.3127	3.17343	4.21477	4	8	t-test	E
YHR151C	MTC6	0.041421	0.114727	-19.638	30.2037	87.5326	6.26483	7.0303	4	8	t-test	E
YBL066C	SEF1	0.000191975	0.00297807	-19.5679	40.7647	105.957	2.17193	3.33765	4	8	t-test	E
YLR330W	CHS5	0.00102534	0.0101932	-19.5561	16.9119	64.0455	2.73793	5.44807	4	8	t-test	E
YBR105C	VID24	0.000807263	0.00892341	-19.4659	42.5729	108.953	2.35894	2.34594	4	8	t-test	E
YJL183W	MNN11	0.0567777	0.14119	-19.4045	14.4634	59.4792	6.01221	11.4596	4	8	t-test	E
YML001W	YPT7	0.0896996	0.190893	-19.3281	30.7282	87.9093	7.88361	2.34877	4	8	t-test	E
YIL017C	VID28	0.00116863	0.011248	-19.321	41.2973	106.459	2.8337	3.97076	4	8	t-test	E
YDR310C	SUM1	0.00555396	0.032045	-19.3151	26.2988	80.1078	3.11117	7.937	4	8	t-test	E
YMR312W	ELP6	0.0433366	0.118331	-18.9256	17.4808	63.9374	5.95344	3.63323	4	8	t-test	E
YDR383C	NKP1	9.64407e-05	0.00179115	-18.9061	44.5767	111.489	1.86075	2.72072	4	8	t-test	E
YPR084W	YPR084W	0.0356883	0.104379	-18.8146	29.9362	85.6167	3.02133	12.3215	4	8	t-test	E
YKR009C	FOX2	0.0796201	0.176632	-18.7729	4.8533	41.4926	0.21768	16.087	4	8	t-test	E
YOL081W	IRA2	0.0343714	0.101296	-18.762	19.1731	66.6221	5.55566	4.19648	4	8	t-test	E
YLR183C	TOS4	0.000167189	0.00268597	-18.7369	45.2551	112.384	1.983	2.78885	4	8	t-test	E
YNL201C	PSY2	0.0541542	0.136921	-18.6609	35.2229	94.6314	6.41051	7.88408	4	8	t-test	E
YOR302W	YOR302W	0.128361	0.243552	-18.6559	10.7943	51.7208	6.44954	16.1878	4	8	t-test	E
YNL288W	CAF40	0.00247022	0.0188002	-18.6138	38.3495	100.04	2.9943	3.34647	4	8	t-test	E
YJL095W	BCK1	0.0017039	0.014461	-18.5645	45.9441	113.291	2.86363	3.63953	4	8	t-test	E
YOR061W	CKA2	0.00566199	0.0323161	-18.559	40.4311	103.599	3.16752	2.18767	4	8	t-test	E
YCL024W	KCC4	0.156859	0.280058	-18.5579	42.3262	106.926	9.92479	4.35512	4	8	t-test	E
YPR170C	YPR170C	0.037037	0.106412	-18.4026	41.0535	104.418	5.34416	2.37911	4	8	t-test	E
YGR157W	CHO2	0.0818111	0.179704	-18.3922	4.41021	40.0459	2.07196	15.7342	4	8	t-test	E
YBR086C	IST2	0.0113829	0.0506001	-18.369	41.6508	105.408	3.87893	2.86087	4	8	t-test	E
YGL167C	PMR1	0.00846229	0.0415606	-18.3521	11.2896	52.057	2.65394	8.62416	4	8	t-test	E
YOR357C	SNX3	0.00103895	0.0103043	-18.3053	38.9884	100.62	2.36437	2.39935	4	8	t-test	E
YGL244W	RTF1	0.13403	0.251269	-18.2961	18.0502	63.8317	8.98096	8.08743	4	8	t-test	E
YPL120W	VPS30	0.0602681	0.147365	-18.1975	31.5175	87.3101	6.44111	3.75645	4	8	t-test	E
YFR048W	RMD8	0.00710045	0.0375002	-18.152	30.7919	85.9558	0.92967	8.54088	4	8	t-test	E
YDR329C	PEX3	0.000436139	0.00558021	-18.1359	32.313	88.599	2.29443	4.05938	4	8	t-test	E
YMR135C	GID8	1.68105e-05	0.00046229	-18.1141	44.4924	109.95	1.36925	2.00434	4	8	t-test	E
YML034W	SRC1	0.007069	0.0374714	-18.0973	41.429	104.541	3.14053	1.77274	4	8	t-test	E
YNL257C	SIP3	0.0215464	0.0749788	-18.0768	40.2305	102.4	4.81068	5.44174	4	8	t-test	E
YGR040W	KSS1	0.000167437	0.00268597	-18.0564	45.556	111.717	1.9302	4.06027	4	8	t-test	E
YLL002W	RTT109	0.00508551	0.0306797	-18.0466	10.3921	49.9445	3.38042	3.69671	4	8	t-test	E
YFL018C	LPD1	0.00487448	0.0297885	-18.0336	18.3641	63.9221	1.70004	7.91883	4	8	t-test	E
YOR136W	IDH2	0.0531691	0.135242	-18.0205	46.5033	113.317	5.85718	1.25507	4	8	t-test	E
YHR111W	UBA4	8.38071e-05	0.00160599	-18.0146	33.7287	90.8722	1.77125	2.75819	4	8	t-test	E
YNL291C	MID1	0.0540046	0.136706	-17.9888	36.3768	95.4775	6.22033	4.99645	4	8	t-test	E
YOL013W-A	YOL013W-A	0.0292449	0.0918103	-17.955	38.778	99.6352	5.15495	4.89433	4	8	t-test	E
YPR145W	ASN1	0.0121163	0.0526283	-17.9507	43.0194	107.077	3.83139	2.7212	4	8	t-test	E
YOR220W	RCN2	3.88289e-05	0.000860944	-17.8058	44.2529	108.988	1.59692	2.67797	4	8	t-test	E
YGL019W	CKB1	0.167564	0.29227	-17.7262	21.7575	69.3418	9.46679	10.2196	4	8	t-test	E
YML103C	NUP188	0.0324192	0.0972345	-17.7233	37.3189	96.6658	5.02801	2.98197	4	8	t-test	E
YPL004C	LSP1	0.00812351	0.0404742	-17.6405	45.8253	111.459	3.16533	1.70809	4	8	t-test	E
YBR057C	MUM2	0.0891631	0.190326	-17.64	13.8196	55.2497	4.70183	14.2135	4	8	t-test	E
YOL119C	MCH4	0.00278535	0.020373	-17.6017	47.4464	114.238	2.56999	1.98696	4	8	t-test	E
YER135C	YER135C	0.0965886	0.20038	-17.5974	5.48635	40.54	0.618317	16.0971	4	8	t-test	E
YOR277C	YOR277C	9.82875e-06	0.000315339	-17.5656	45.4933	110.745	1.1371	1.5009	4	8	t-test	E
YCR034W	ELO2	0.032731	0.0978234	-17.3751	38.397	97.9476	5.1783	5.84835	4	8	t-test	E
YGR089W	NNF2	0.0473417	0.125858	-17.336	37.606	96.49	5.76457	5.31619	4	8	t-test	E
YDR202C	RAV2	0.0005055	0.00629264	-17.3226	41.2814	102.921	2.14209	4.54426	4	8	t-test	E
YKL081W	TEF4	0.23411	0.367615	-17.2224	29.5035	82.0606	11.5493	5.33459	4	8	t-test	E
YMR243C	ZRC1	4.21522e-05	0.00091546	-17.2046	43.8255	107.182	1.57379	2.92079	4	8	t-test	E
YML006C	GIS4	0.0501539	0.130228	-17.1936	31.7248	85.9111	5.7068	3.54985	4	8	t-test	E
YBR103W	SIF2	0.0293861	0.0919128	-17.127	38.9257	98.4405	4.62608	2.33634	4	8	t-test	E
YNR059W	MNT4	5.63595e-12	2.98353e-09	-17.0268	41.3668	102.552	1.53955	0.802392	28	56	t-test	E
YPL099C	INA17	3.9695e-06	0.000154228	-16.9544	40.638	101.144	1.02543	2.75709	4	8	t-test	E
YPR057W	BRR1	0.0193703	0.0706914	-16.9062	26.999	77.1068	4.18901	3.16646	4	8	t-test	E
YMR179W	SPT21	0.0702016	0.162339	-16.8858	32.8109	87.2778	6.20229	1.93872	4	8	t-test	E
YER161C	SPT2	0.0289598	0.0912536	-16.8656	36.9229	94.4639	3.89813	9.36853	4	8	t-test	E
YEL037C	RAD23	0.0160841	0.0630122	-16.8129	40.5633	100.765	3.60702	7.91207	4	8	t-test	E
YPR174C	YPR174C	0.0175296	0.0665473	-16.7764	46.744	111.555	3.7669	1.74641	4	8	t-test	E
YIL065C	FIS1	0.00816772	0.0405989	-16.7302	42.0002	103.143	3.16406	2.17486	4	8	t-test	E
YOR322C	LDB19	0.557633	0.678418	-16.6288	37.175	94.4909	25.2682	1.79365	4	8	t-test	E
YJL210W	PEX2	0.0140306	0.058138	-16.6264	30.5277	82.8126	0.815766	8.99962	4	8	t-test	E
YPL061W	ALD6	0.00388506	0.0255089	-16.6259	33.2602	87.6106	2.61831	1.95457	4	8	t-test	E
YBR261C	TAE1	3.64239e-05	0.000824895	-16.6091	44.1778	106.755	1.32279	3.44525	4	8	t-test	E
YNL268W	LYP1	1.55804e-09	2.7493e-07	-16.6059	44.4141	107.164	1.89537	0.831881	28	56	t-test	E
YBR246W	RRT2	9.50473e-05	0.00178109	-16.5844	41.7487	102.445	1.64568	2.48043	4	8	t-test	E
YGL211W	NCS6	3.0303e-06	0.000124595	-16.5758	39.5407	98.5524	1.09063	2.25008	4	8	t-test	E
YPR201W	ARR3	0.00336172	0.023193	-16.5339	44.112	106.507	2.52901	1.94154	4	8	t-test	E
YPL057C	SUR1	0.0111926	0.0500535	-16.3531	44.6917	107.208	3.20958	1.62755	4	8	t-test	E
YIL058W	YIL058W	0.0641221	0.153404	-16.317	45.341	108.285	6.00383	5.18772	4	8	t-test	E
YJL082W	IML2	0.00208629	0.0166661	-16.2859	40.7101	100.097	2.66196	4.13429	4	8	t-test	E
YBR083W	TEC1	0.000126625	0.00215393	-16.2735	47.3817	111.792	1.60433	3.75764	4	8	t-test	E
YGR282C	BGL2	0.222083	0.355585	-16.2065	27.0017	75.8828	7.75629	17.0238	4	8	t-test	E
YBR146W	MRPS9	0.00012715	0.00215393	-16.1386	37.7817	94.6955	1.68598	3.39034	4	8	t-test	E
YNR034W	SOL1	0.00786009	0.03977	-16.0812	45.8052	108.686	2.81042	1.38743	4	8	t-test	E
YLR361C	DCR2	0.00740222	0.0384643	-16.072	44.5258	106.423	3.19638	3.05266	4	8	t-test	E
YPL262W	FUM1	0.0129269	0.0552549	-16.0627	35.0278	89.7258	3.61571	3.09289	4	8	t-test	E
YCR073W-A	SOL2	0.0204692	0.0731066	-16.0492	48.6525	113.63	3.96167	2.59146	4	8	t-test	E
YPR138C	MEP3	0.000279818	0.00389813	-16.0123	45.3524	107.769	1.89991	3.14984	4	8	t-test	E
YBR100W	YBR100W	0.00311196	0.0221962	-15.9952	37.2009	93.4236	2.11453	1.06855	4	8	t-test	E
YGR018C	YGR018C	0.0549705	0.138078	-15.9681	24.6518	71.3372	2.05801	12.0012	4	8	t-test	E
YJL165C	HAL5	0.158451	0.281713	-15.9131	19.5216	62.231	8.50139	6.65201	4	8	t-test	E
YMR135W-A	YMR135W-A	1.03841e-05	0.000324409	-15.9094	46.1259	108.947	1.15747	2.73366	4	8	t-test	E
YBR175W	SWD3	0.0763636	0.171398	-15.8808	4.10953	35.1073	0.616359	13.4103	4	8	t-test	E
YGL023C	PIB2	0.152217	0.275529	-15.841	30.2748	80.9892	8.16633	8.15265	4	8	t-test	E
YNL153C	GIM3	0.030251	0.0934449	-15.8064	25.1642	71.9531	4.17349	7.90716	4	8	t-test	E
YER173W	RAD24	5.62034e-10	1.32234e-07	-15.7961	43.6242	104.355	1.73462	0.954369	28	56	t-test	E
YPR038W	IRC16	0.00449074	0.0281173	-15.7516	46.5263	109.373	2.64483	2.14815	4	8	t-test	E
YGL063W	PUS2	0.0367213	0.105693	-15.7493	46.7926	109.837	4.49488	1.56729	4	8	t-test	E
YGL049C	TIF4632	0.0205076	0.0731066	-15.7341	46.8314	109.878	3.56779	0.870304	4	8	t-test	E
YDR071C	PAA1	0.0175326	0.0665473	-15.7022	33.4992	86.4082	2.1537	8.74593	4	8	t-test	E
YLR373C	VID22	0.00308867	0.0221467	-15.664	38.5605	95.2297	2.63417	2.90734	4	8	t-test	E
YHR163W	SOL3	0.147639	0.269216	-15.6573	14.0258	52.1299	4.28034	15.7266	4	8	t-test	E
YOR054C	VHS3	0.23769	0.37172	-15.6307	37.8962	94.0046	10.6038	3.94823	4	8	t-test	E
YBL024W	NCL1	9.501e-06	0.000307526	-15.6179	49.932	115.12	1.07444	2.75809	4	8	t-test	E
YPL062W	YPL062W	1.498e-06	7.20915e-05	-15.5988	35.7121	90.1129	0.896053	2.20062	4	8	t-test	E
YNL030W	HHF2	0.0133015	0.0562757	-15.5926	41.2971	99.9104	3.66604	4.04139	4	8	t-test	E
YDR245W	MNN10	0.18878	0.317633	-15.5552	5.71866	37.3613	1.01518	18.7158	4	8	t-test	E
YKL191W	DPH2	0.00878276	0.0424556	-15.5482	47.6085	110.917	2.93556	1.81657	4	8	t-test	E
YDL074C	BRE1	0.0197349	0.0715559	-15.5428	11.1506	46.8793	3.92588	8.34669	8	16	t-test	E
YLR190W	MMR1	0.000988809	0.0101044	-15.5294	25.0514	71.2684	2.14136	4.38593	4	8	t-test	E
YML032C	RAD52	7.33715e-10	1.55364e-07	-15.5078	15.3495	54.1919	1.71039	2.01054	28	56	t-test	E
YOR325W	YOR325W	0.00808037	0.0403542	-15.4914	43.0922	102.885	3.27879	4.16111	4	8	t-test	E
YDL100C	GET3	0.0273403	0.0881844	-15.4898	11.9346	48.1631	3.20269	8.9084	4	8	t-test	E
YKR095W	MLP1	5.34435e-05	0.00111494	-15.4833	45.6258	107.32	1.40522	2.10254	4	8	t-test	E
YKL032C	IXR1	0.0125658	0.0540264	-15.474	25.3607	71.7145	3.61427	4.80073	4	8	t-test	E
YBR187W	GDT1	0.00165075	0.0141804	-15.4642	43.2162	103.055	2.23702	2.34856	4	8	t-test	E
YOR265W	RBL2	0.00677284	0.0365855	-15.4594	43.9493	104.334	2.79356	1.98184	4	8	t-test	E
YPL180W	TCO89	0.0527847	0.134865	-15.457	27.1452	74.8185	5.29454	6.1722	4	8	t-test	E
YPR127W	YPR127W	0.00133424	0.0123374	-15.4224	46.7618	109.209	1.83242	1.35913	4	8	t-test	E
YMR092C	AIP1	0.0542979	0.137203	-15.3951	46.6492	108.963	5.22308	2.88735	4	8	t-test	E
YER093C-A	AIM11	0.00359555	0.0240555	-15.3914	36.7618	91.5921	2.7634	4.43844	4	8	t-test	E
YFR011C	MIC19	0.0386777	0.109712	-15.3229	44.8592	105.692	4.64988	2.97247	4	8	t-test	E
YML094W	GIM5	0.000166261	0.00268597	-15.3176	47.4527	110.238	1.62642	3.47898	4	8	t-test	E
YDR305C	HNT2	0.0146963	0.059845	-15.2895	46.5271	108.563	3.54903	2.95035	4	8	t-test	E
YOR299W	BUD7	0.0622885	0.150652	-15.2588	45.1955	106.171	5.31818	1.47816	4	8	t-test	E
YOR270C	VPH1	0.00426802	0.0273787	-15.214	32.7675	84.2658	2.49478	1.95794	4	8	t-test	E
YPL054W	LEE1	4.35405e-06	0.000167631	-15.1165	44.1405	104.068	1.04156	2.04539	4	8	t-test	E
YOR271C	FSF1	0.0452322	0.121702	-15.1141	43.307	102.6	4.73763	2.19455	4	8	t-test	E
YNR006W	VPS27	0.126328	0.240991	-15.0857	11.2043	46.1709	5.97173	11.7428	4	8	t-test	E
YMR123W	PKR1	0.0034673	0.0235278	-15.0496	22.4725	65.8968	2.59159	4.92271	4	8	t-test	E
YPL087W	YDC1	2.25015e-06	9.95068e-05	-15.0454	45.066	105.568	0.943039	2.08769	4	8	t-test	E
YOR089C	VPS21	0.0654797	0.155525	-15.043	2.53312	30.8675	1.47709	12.0145	4	8	t-test	E
YNL259C	ATX1	0.0168943	0.0651021	-15.0389	41.6107	99.4887	3.25318	7.16038	4	8	t-test	E
YER167W	BCK2	0.000665433	0.00775772	-14.9806	48.9351	112.25	1.92403	2.39261	4	8	t-test	E
YML074C	FPR3	0.0179708	0.0674011	-14.9543	50.582	115.096	3.40843	1.67428	4	8	t-test	E
YDR271C	YDR271C	0.0273859	0.0882642	-14.9496	30.5422	79.8933	1.54734	9.3886	4	8	t-test	E
YOR311C	DGK1	0.00504615	0.0305292	-14.9257	45.3274	105.817	2.40872	1.52307	4	8	t-test	E
YMR106C	YKU80	0.309444	0.44954	-14.8401	30.5092	79.643	12.0938	4.36629	4	8	t-test	E
YPL056C	LCL1	0.00114957	0.0111902	-14.8353	50.0201	113.9	1.83057	1.59997	4	8	t-test	E
YML097C	VPS9	0.0140437	0.058138	-14.831	24.3998	68.8976	3.55242	4.25141	4	8	t-test	E
YKL025C	PAN3	0.00012776	0.00215563	-14.8145	52.9957	119.089	1.57063	2.65399	4	8	t-test	E
YPR158W	CUR1	0.0131431	0.0558844	-14.7966	48.9275	111.913	3.08672	1.66914	4	8	t-test	E
YDR393W	SHE9	0.00977397	0.0454366	-14.759	27.2865	73.8408	2.12242	7.16633	4	8	t-test	E
YMR251W	GTO3	0.0332066	0.0987569	-14.7383	32.1614	82.3658	4.40607	5.16373	4	8	t-test	E
YPL145C	KES1	0.0939961	0.197164	-14.7139	48.4461	110.922	6.11197	1.48714	4	8	t-test	E
YJR034W	PET191	0.0137276	0.0574468	-14.7029	46.6139	107.685	2.98434	1.15965	4	8	t-test	E
YMR100W	MUB1	2.27657e-05	0.00059149	-14.6376	42.4232	100.211	1.2179	2.02503	4	8	t-test	E
YOL155C	HPF1	0.00554868	0.032045	-14.6333	46.9334	108.124	2.69729	2.52433	4	8	t-test	E
YLR144C	ACF2	0.311948	0.452196	-14.6183	19.8514	60.5362	10.6943	13.9311	4	8	t-test	E
YPR054W	SMK1	0.0406012	0.113571	-14.5414	41.9131	99.1461	4.52738	3.22747	4	8	t-test	E
YER084W	YER084W	0.0761313	0.171316	-14.5296	32.6633	82.8808	1.72786	12.1191	4	8	t-test	E
YJR044C	VPS55	0.0155695	0.0620703	-14.5148	48.0144	109.815	3.03904	1.02819	4	8	t-test	E
YPR032W	SRO7	0.159843	0.283593	-14.4817	26.2351	71.5075	1.97284	15.9615	4	8	t-test	E
YBR182C	SMP1	0.0166173	0.0642129	-14.4808	48.09	109.888	3.4707	2.83461	4	8	t-test	E
YBR150C	TBS1	0.0240268	0.0805649	-14.4526	46.7073	107.41	3.88077	3.32744	4	8	t-test	E
YKL055C	OAR1	0.0125344	0.0540001	-14.452	4.34871	33.0181	0.476606	7.62549	4	8	t-test	E
YLL040C	VPS13	7.01208e-05	0.00138122	-14.4376	42.0585	99.2192	1.41251	2.59346	4	8	t-test	E
YNL058C	YNL058C	0.00587606	0.0331992	-14.3559	36.9596	90.1208	2.23827	6.07411	4	8	t-test	E
YOL105C	WSC3	0.00157578	0.0139062	-14.3096	48.1675	109.723	1.82052	1.43466	4	8	t-test	E
YPL088W	YPL088W	0.00195652	0.0159343	-14.2996	45.1708	104.443	2.30752	3.72721	4	8	t-test	E
YML050W	AIM32	0.0443306	0.119962	-14.2723	45.8051	105.509	4.46764	2.27617	4	8	t-test	E
YER030W	CHZ1	8.34402e-05	0.00160599	-14.2554	50.7826	114.221	1.41273	2.81531	4	8	t-test	E
YBR114W	RAD16	1.93365e-05	0.000521594	-14.2388	45.4148	104.764	1.16507	1.97975	4	8	t-test	E
YKR029C	SET3	0.0212744	0.0745838	-14.2038	44.4154	102.948	3.58677	2.53409	4	8	t-test	E
YPL270W	MDL2	0.000209304	0.00314445	-14.1979	38.9251	93.2954	1.61657	2.78622	4	8	t-test	E
YNL329C	PEX6	0.030527	0.0940231	-14.1849	34.6987	85.8501	4.14493	4.77324	4	8	t-test	E
YMR304W	UBP15	5.05902e-05	0.00106592	-14.182	48.0067	109.217	1.31002	2.69025	4	8	t-test	E
YPR167C	MET16	0.086495	0.186037	-14.1234	39.5686	94.2946	5.718	2.50009	4	8	t-test	E
YJL053W	PEP8	0.0862164	0.185721	-14.0979	29.9629	77.3802	3.4868	11.4351	4	8	t-test	E
YPR075C	OPY2	0.0176866	0.066756	-14.081	49.9948	112.531	3.47136	3.04319	4	8	t-test	E
YPL136W	YPL136W	0.000666779	0.00775772	-14.0794	49.2706	111.256	1.66518	1.71227	4	8	t-test	E
YMR206W	YMR206W	4.64623e-05	0.000995961	-14.0732	48.0277	109.062	2.89303	0.890177	28	56	t-test	E
YML063W	RPS1B	0.10322	0.209357	-14.0276	5.67916	34.6093	0.471669	13.1421	4	8	t-test	E
YJL214W	HXT8	0.143015	0.262687	-14.015	6.06477	35.2644	0.753007	14.8913	4	8	t-test	E
YBR006W	UGA2	0.000105786	0.00193105	-14.0122	45.7754	105	1.07904	3.45689	4	8	t-test	E
YLR233C	EST1	8.46755e-11	2.56144e-08	-13.9849	46.9572	107.027	1.41379	0.745344	28	56	t-test	E
YJL078C	PRY3	0.0207508	0.0737247	-13.9478	47.0412	107.11	3.65431	3.72435	4	8	t-test	E
YHR108W	GGA2	0.0306145	0.0940388	-13.9286	38.219	91.5821	3.63796	7.11743	4	8	t-test	E
YGL071W	AFT1	0.0013425	0.0123867	-13.9122	49.9233	112.109	1.91574	1.98573	4	8	t-test	E
YLR072W	YLR072W	0.0185818	0.0688487	-13.9065	47.1829	107.286	3.31699	2.11141	4	8	t-test	E
YNL100W	MIC27	0.000895186	0.00940722	-13.898	49.4244	111.208	1.82922	2.08785	4	8	t-test	E
YJL004C	SYS1	3.66845e-05	0.000826378	-13.8237	40.3982	95.2252	0.909636	3.00178	4	8	t-test	E
YDR217C	RAD9	2.83472e-09	4.61732e-07	-13.8117	48.4224	109.296	1.63537	1.0412	28	56	t-test	E
YBR034C	HMT1	0.000341512	0.00460607	-13.8034	49.5786	111.312	1.67477	2.57192	4	8	t-test	E
YJL117W	PHO86	0.0657569	0.15575	-13.8025	43.1405	100.004	4.96165	1.88294	4	8	t-test	E
YBR022W	POA1	0.000111527	0.00199296	-13.7852	48.4921	109.372	1.40203	2.92254	4	8	t-test	E
YER078C	ICP55	0.000885659	0.009365	-13.7851	39.2285	93.1031	1.8043	4.0283	4	8	t-test	E
YBR130C	SHE3	0.00857407	0.0418286	-13.7819	52.2397	115.948	2.58647	1.60933	4	8	t-test	E
YGL133W	ITC1	0.0118399	0.0518572	-13.7719	40.3738	95.0914	2.62882	6.36374	4	8	t-test	E
YOR024W	YOR024W	0.0503677	0.130587	-13.7597	47.0264	106.753	4.42382	1.4631	4	8	t-test	E
YPR001W	CIT3	0.00562636	0.0322515	-13.7454	50.8564	113.454	2.67413	3.20014	4	8	t-test	E
YOR268C	YOR268C	6.92372e-06	0.000246403	-13.7446	46.8306	106.383	0.967102	1.57823	4	8	t-test	E
YBR098W	MMS4	0.00255925	0.0191766	-13.73	44.6507	102.529	2.31199	3.1146	4	8	t-test	E
YOL151W	GRE2	1.87738e-05	0.000509661	-13.727	48.4738	109.238	0.625005	2.71799	4	8	t-test	E
YOL147C	PEX11	0.00222882	0.0174797	-13.7151	51.103	113.834	2.15087	2.37382	4	8	t-test	E
YDR255C	RMD5	2.51918e-05	0.000638574	-13.6823	48.8426	109.807	0.815306	2.84504	4	8	t-test	E
YNL122C	YNL122C	0.0234649	0.0794991	-13.6801	41.9142	97.6353	3.72253	4.52448	4	8	t-test	E
YPR076W	YPR076W	7.16547e-06	0.000248115	-13.6728	49.679	111.259	0.39487	2.29501	4	8	t-test	E
YDR067C	OCA6	0.0153634	0.0614608	-13.6656	46.0228	104.825	3.20265	2.61518	4	8	t-test	E
YPL066W	RGL1	0.014321	0.0589403	-13.6579	40.5567	95.2123	3.05041	2.11962	4	8	t-test	E
YOR246C	ENV9	0.00781006	0.0397571	-13.615	49.146	110.222	2.41475	1.30621	4	8	t-test	E
YLR456W	YLR456W	0.173171	0.298972	-13.5976	47.148	106.682	7.65143	1.83401	4	8	t-test	E
YLR064W	PER33	0.00172978	0.0145929	-13.5666	49.1644	110.169	1.86426	1.67216	4	8	t-test	E
YGL168W	HUR1	0.0367194	0.105693	-13.5071	14.7354	49.6	3.19204	8.08817	4	8	t-test	E
YHL029C	OCA5	0.003474	0.0235278	-13.5005	34.1114	83.6166	2.36984	4.19953	4	8	t-test	E
YNL040W	YNL040W	0.0712268	0.163494	-13.5004	43.3584	99.8562	5.12209	3.36528	4	8	t-test	E
YDR207C	UME6	0.124266	0.238346	-13.4891	17.1449	53.7997	1.89701	13.3506	4	8	t-test	E
YLR180W	SAM1	0.0278429	0.0889252	-13.4878	46.3845	105.148	3.84206	4.17681	4	8	t-test	E
YLR032W	RAD5	0.00251103	0.0189558	-13.472	35.5068	86.0173	2.25051	2.93783	4	8	t-test	E
YPR029C	APL4	0.00591583	0.0333083	-13.4444	47.7586	107.485	2.55937	2.5662	4	8	t-test	E
YBR221C	PDB1	0.0605112	0.147874	-13.428	5.7559	33.691	0.576588	10.538	4	8	t-test	E
YBR025C	OLA1	0.0338663	0.100314	-13.3961	41.6727	96.7126	4.0217	4.84567	4	8	t-test	E
YKL214C	YRA2	0.0534099	0.135571	-13.3671	49.0721	109.656	4.54986	2.93751	4	8	t-test	E
YNL041C	COG6	0.0164387	0.0637907	-13.3611	39.8848	93.5112	3.19825	5.39399	4	8	t-test	E
YHL022C	SPO11	0.0411384	0.114208	-13.3484	48.0633	107.852	4.25453	4.53833	4	8	t-test	E
YML036W	CGI121	0.00602152	0.0336427	-13.3458	48.974	109.447	2.54125	2.50418	4	8	t-test	E
YCR019W	MAK32	0.0160826	0.0630122	-13.3261	49.2159	109.837	3.07053	2.08636	4	8	t-test	E
YBR181C	RPS6B	0.002033	0.0163063	-13.3197	34.0181	83.1352	2.15592	2.99416	4	8	t-test	E
YDL071C	YDL071C	0.0117062	0.0515875	-13.3026	47.0948	106.071	3.05748	4.09032	4	8	t-test	E
YOR368W	RAD17	3.11542e-09	4.8866e-07	-13.2954	46.1026	104.315	1.56762	0.694662	28	56	t-test	E
YDR532C	YDR532C	0.139094	0.258361	-13.2732	2.73425	28.1124	0.94253	13.919	4	8	t-test	E
YNR013C	PHO91	0.00620614	0.0344019	-13.2117	50.7378	112.309	2.65147	3.76172	4	8	t-test	E
YML096W	YML096W	0.00562682	0.0322515	-13.2058	50.1796	111.318	2.44841	2.31312	4	8	t-test	E
YDL156W	CMR1	0.0108795	0.049225	-13.1822	48.9731	109.158	2.91449	2.93133	4	8	t-test	E
YNR004W	SWM2	0.0152649	0.0613931	-13.1779	45.1289	102.399	3.22076	3.86139	4	8	t-test	E
YOR185C	GSP2	0.0118408	0.0518572	-13.1642	43.5764	99.6486	2.99747	3.20247	4	8	t-test	E
YBL031W	SHE1	0.0373253	0.107095	-13.0955	43.0069	98.5277	4.03859	4.88914	4	8	t-test	E
YEL062W	NPR2	0.240452	0.375307	-13.0949	31.7545	78.7651	2.78779	17.4685	4	8	t-test	E
YPL165C	SET6	0.0377357	0.108053	-13.0566	49.6425	110.113	3.82708	1.76628	4	8	t-test	E
YER129W	SAK1	0.000393772	0.00511541	-13.0466	50.3652	111.365	1.57899	3.22845	4	8	t-test	E
YOR303W	CPA1	0.10847	0.216377	-13.046	3.75103	29.4991	1.3006	12.3605	4	8	t-test	E
YPL156C	PRM4	4.67895e-10	1.16561e-07	-13.0445	47.1889	105.783	1.32883	2.10984	28	56	t-test	E
YGL179C	TOS3	1.28263e-08	1.59762e-06	-13.0128	50.0712	110.789	1.64643	0.864548	28	56	t-test	E
YOR382W	FIT2	2.3847e-09	4.03968e-07	-13.0076	46.5254	104.553	1.45129	2.03376	28	56	t-test	E
YDR431W	YDR431W	0.0196266	0.0712242	-12.9925	39.9381	92.9574	1.75385	7.43983	4	8	t-test	E
YBR255W	MTC4	0.153701	0.277071	-12.9913	28.0538	72.084	6.87601	4.13508	4	8	t-test	E
YMR138W	CIN4	3.39217e-05	0.000783735	-12.9816	51.2989	112.89	1.09261	1.60756	4	8	t-test	E
YMR087W	YMR087W	0.0488927	0.128052	-12.9622	49.1324	109.051	4.1836	1.93595	4	8	t-test	E
YPR039W	YPR039W	0.00969528	0.0453768	-12.9344	47.3949	105.951	2.69119	2.29294	4	8	t-test	E
YPR122W	AXL1	0.0109369	0.049432	-12.933	51.4216	113.02	2.87007	2.9328	4	8	t-test	E
YNL096C	RPS7B	0.00223357	0.0174846	-12.8885	42.2601	96.8528	1.85455	1.60107	4	8	t-test	E
YNL297C	MON2	0.0011065	0.0108222	-12.8684	40.2596	93.304	1.77413	3.79151	4	8	t-test	E
YIL044C	AGE2	0.273345	0.411817	-12.8669	48.5877	107.927	9.59433	2.9022	4	8	t-test	E
YDR338C	YDR338C	0.0408091	0.113852	-12.841	37.1925	87.8694	3.59507	7.05333	4	8	t-test	E
YPR140W	TAZ1	0.221659	0.355174	-12.8101	48.3633	107.433	8.31559	3.36441	4	8	t-test	E
YER089C	PTC2	0.0199151	0.0718401	-12.8049	49.5618	109.529	3.18492	2.33307	4	8	t-test	E
YDR036C	EHD3	9.24089e-06	0.000304218	-12.7661	49.9965	110.224	0.963579	1.8226	4	8	t-test	E
YDR075W	PPH3	0.0129809	0.0552549	-12.7589	45.9871	103.171	2.37976	6.13963	4	8	t-test	E
YNL011C	YNL011C	9.35482e-13	7.92353e-10	-12.7574	50.0818	110.359	1.1091	0.828318	28	56	t-test	E
YDR203W	YDR203W	0.00197523	0.0160251	-12.7472	44.2717	100.137	1.05762	4.80767	4	8	t-test	E
YGL020C	GET1	0.104751	0.211479	-12.7429	30.3778	75.7291	5.64488	3.34084	4	8	t-test	E
YDR155C	CPR1	0.0111655	0.0500106	-12.7164	51.086	112.051	2.89255	3.69377	4	8	t-test	E
YNL315C	ATP11	0.212504	0.345206	-12.7075	5.35292	31.718	2.33306	15.9321	4	8	t-test	E
YGL127C	SOH1	0.0926798	0.195468	-12.7058	2.55579	26.8025	0.864185	11.4251	4	8	t-test	E
YBL102W	SFT2	0.0017276	0.0145929	-12.684	41.3294	94.859	1.96632	3.61806	4	8	t-test	E
YJR139C	HOM6	0.00189014	0.0155432	-12.6415	44.3278	100.05	2.02804	3.27624	4	8	t-test	E
YGR071C	ENV11	0.112528	0.221767	-12.5938	50.9473	111.592	5.74384	2.90364	4	8	t-test	E
YCR095C	OCA4	0.00377477	0.0250175	-12.5772	51.2582	112.109	2.24364	2.6609	4	8	t-test	E
YOR124C	UBP2	0.00296898	0.0214567	-12.5584	43.4202	98.3103	1.97075	1.78807	4	8	t-test	E
YOR007C	SGT2	0.00327426	0.0229959	-12.5453	50.1269	110.066	1.94183	1.57606	4	8	t-test	E
YHR178W	STB5	0.177613	0.30453	-12.4377	27.2556	69.7098	4.54512	12.7699	4	8	t-test	E
YGL162W	SUT1	0.280688	0.420041	-12.4226	19.402	55.8908	7.67466	13.2569	4	8	t-test	E
YIR024C	YIR024C	0.0562587	0.140315	-12.4112	29.948	74.3917	3.09177	8.51354	4	8	t-test	E
YPL179W	PPQ1	4.79131e-05	0.00101456	-12.3666	48.6334	107.129	1.10756	1.66999	4	8	t-test	E
YMR247C	RKR1	0.0902786	0.191712	-12.2649	48.6703	107.015	5.11357	3.38599	4	8	t-test	E
YPL154C	PEP4	0.0158595	0.0625371	-12.2469	50.5055	110.207	2.90828	2.43733	4	8	t-test	E
YOR144C	ELG1	0.0408538	0.113901	-12.2231	49.0572	107.621	3.72398	1.96967	4	8	t-test	E
YAL036C	RBG1	0.000176212	0.0027742	-12.2208	49.3485	108.129	1.29972	1.81012	4	8	t-test	E
YGL046W	YGL046W	0.0978707	0.202136	-12.2009	4.50168	29.3333	0.613506	11.2023	4	8	t-test	E
YBL081W	YBL081W	0.0219015	0.0757785	-12.1951	30.3835	74.777	1.24797	7.26226	4	8	t-test	E
YPR185W	ATG13	0.0280137	0.0892014	-12.1783	46.4244	102.919	3.16737	1.23263	4	8	t-test	E
YPR040W	TIP41	0.125044	0.239537	-12.1772	39.2755	90.3619	5.83658	3.25174	4	8	t-test	E
YER095W	RAD51	0.0741237	0.168456	-12.1175	29.4482	72.9982	4.68734	3.49278	4	8	t-test	E
YBR073W	RDH54	0.0460249	0.12282	-12.1122	48.5755	106.581	3.98708	4.49126	4	8	t-test	E
YPL107W	YPL107W	0.0459296	0.122696	-12.1079	47.1819	104.125	3.98339	3.57573	4	8	t-test	E
YBL103C	RTG3	0.0185045	0.0686824	-12.0861	47.61	104.839	3.96338	1.90664	8	16	t-test	E
YLR444C	YLR444C	0.025332	0.0835523	-12.0706	48.0599	105.602	3.30196	2.91274	4	8	t-test	E
YOR175C	ALE1	8.0078e-06	0.000271304	-12.0254	49.8042	108.586	0.525094	2.15736	4	8	t-test	E
YMR067C	UBX4	0.000413088	0.00534994	-12.0073	50.7719	110.254	1.48329	2.1369	4	8	t-test	E
YJL092W	SRS2	0.0540795	0.136814	-11.9701	46.6494	102.948	4.12944	4.83808	4	8	t-test	E
YFL042C	LAM5	0.000925806	0.0096397	-11.9572	50.1131	109.009	1.022	4.0036	4	8	t-test	E
YJL172W	CPS1	0.0410445	0.114202	-11.9475	35.7456	83.7592	3.66735	5.5094	4	8	t-test	E
YOR343C	YOR343C	0.00788673	0.0398572	-11.9286	51.2108	110.886	2.10988	1.10717	4	8	t-test	E
YJR060W	CBF1	0.0438433	0.119023	-11.9209	44.6735	99.3918	3.82865	2.92632	4	8	t-test	E
YOR045W	TOM6	0.0324943	0.0973909	-11.9186	48.8762	106.769	3.2666	1.24427	4	8	t-test	E
YPL264C	YPL264C	0.0290503	0.0913462	-11.91	48.3447	105.82	3.32049	2.3623	4	8	t-test	E
YMR139W	RIM11	0.0358034	0.104643	-11.8839	47.3742	104.07	3.58303	2.8636	4	8	t-test	E
YIL156W	UBP7	0.00974965	0.0454366	-11.8817	36.1212	84.3033	2.17977	5.30311	4	8	t-test	E
YNL284C	MRPL10	0.0310793	0.0947593	-11.8767	50.0416	108.742	3.41756	2.68011	4	8	t-test	E
YGL045W	RIM8	0.0518011	0.132998	-11.8754	0.9939	22.6013	0.9939	8.86526	4	8	t-test	E
YBR144C	YBR144C	0.0153446	0.0614608	-11.8699	52.0088	112.185	2.74142	2.05532	4	8	t-test	E
YML042W	CAT2	0.00588697	0.0331992	-11.8657	50.7567	109.978	2.03781	1.38225	4	8	t-test	E
YML026C	RPS18B	0.0258129	0.0844151	-11.7983	41.2619	93.185	3.1629	2.22113	4	8	t-test	E
YJL093C	TOK1	0.0929481	0.195897	-11.7951	41.2319	93.1266	2.71408	10.0028	4	8	t-test	E
YOR155C	ISN1	0.0131935	0.0559863	-11.7809	49.7197	108.008	2.64025	2.13524	4	8	t-test	E
YOR269W	PAC1	0.00269415	0.0199123	-11.7693	45.574	100.707	2.01378	3.01832	4	8	t-test	E
YPL183W-A	RTC6	0.0198068	0.0716049	-11.7539	38.7777	88.7441	3.04777	4.14271	4	8	t-test	E
YOR014W	RTS1	0.123248	0.23689	-11.7537	16.6205	49.8312	5.15672	7.60258	4	8	t-test	E
YHR189W	PTH1	0.0195817	0.0711221	-11.7529	28.6443	70.9461	2.96438	4.73244	4	8	t-test	E
YPL155C	KIP2	0.00735491	0.0383125	-11.7445	51.1154	110.395	2.15706	1.48693	4	8	t-test	E
YPL033C	SRL4	0.0106215	0.0486693	-11.721	46.9628	103.061	2.46126	1.94464	4	8	t-test	E
YJL115W	ASF1	0.0278403	0.0889252	-11.7142	5.86916	30.8801	1.36537	7.35812	4	8	t-test	E
YJL204C	RCY1	0.374215	0.51204	-11.694	15.6643	48.0471	9.79588	12.9259	4	8	t-test	E
YPR114W	YPR114W	0.00102448	0.0101932	-11.6897	49.51	107.48	1.3077	0.985482	4	8	t-test	E
YOL118C	YOL118C	0.000541552	0.00660944	-11.678	53.8022	114.997	1.35835	1.47218	4	8	t-test	E
YOL002C	IZH2	0.011098	0.0497882	-11.663	52.0547	111.902	2.60587	2.72227	4	8	t-test	E
YGR122C-A	YGR122C-A	0.0014326	0.0130195	-11.6612	51.6371	111.165	1.4947	3.90058	4	8	t-test	E
YPR020W	ATP20	0.0148303	0.0602614	-11.6563	40.7029	91.9538	2.80112	2.92044	4	8	t-test	E
YDL219W	DTD1	0.0444451	0.120118	-11.6476	51.3552	110.646	3.73605	2.62583	4	8	t-test	E
YPL260W	YPL260W	0.0298326	0.0928069	-11.6416	45.521	100.39	3.28105	2.38487	4	8	t-test	E
YPL112C	PEX25	0.0129504	0.0552549	-11.6275	46.7164	102.464	2.55547	1.91289	4	8	t-test	E
YBL065W	YBL065W	0.0120183	0.0524718	-11.5779	52.2451	112.087	2.50499	1.93216	4	8	t-test	E
YPL072W	UBP16	0.00100322	0.0101158	-11.5714	52.3928	112.335	1.62118	2.0884	4	8	t-test	E
YBR036C	CSG2	0.292852	0.431985	-11.5701	26.5639	66.9714	3.28122	17.1689	4	8	t-test	E
YOL071W	SDH5	5.34111e-09	8.07843e-07	-11.5523	50.2266	108.497	1.40683	0.878035	28	56	t-test	E
YKR034W	DAL80	7.00421e-05	0.00138122	-11.5405	50.577	109.091	0.935557	2.65205	4	8	t-test	E
YJR120W	YJR120W	0.109267	0.217456	-11.5402	33.2025	78.5776	5.20946	4.23941	4	8	t-test	E
YBR162W-A	YSY6	0.00994958	0.0460508	-11.5077	54.4988	115.921	2.49122	2.52565	4	8	t-test	E
YNR019W	ARE2	0.000388696	0.005065	-11.494	51.4876	110.609	0.895943	3.39823	4	8	t-test	E
YML013W	SEL1	0.0323214	0.0970101	-11.4687	43.2914	96.1704	3.19215	5.4735	4	8	t-test	E
YDR502C	SAM2	0.000749956	0.00844697	-11.4587	49.9957	107.927	1.57813	2.45854	4	8	t-test	E
YCR077C	PAT1	0.43416	0.568367	-11.4466	16.4499	48.9921	12.4806	6.23434	4	8	t-test	E
YMR105C	PGM2	5.18201e-07	3.37628e-05	-11.4206	50.5599	108.851	1.74947	0.751603	28	56	t-test	E
YBL106C	SRO77	0.014488	0.059186	-11.4144	49.2783	106.589	2.69675	2.57502	4	8	t-test	E
YNR044W	AGA1	0.0476011	0.126191	-11.4082	50.3607	108.479	3.78765	3.19399	4	8	t-test	E
YNL233W	BNI4	0.023655	0.0798875	-11.3787	47.6552	103.676	3.03825	2.5814	4	8	t-test	E
YIL168W	YIL168W	0.000201223	0.00307806	-11.3739	46.9835	102.488	1.03459	2.99518	4	8	t-test	E
YDR154C	YDR154C	0.000223398	0.00330801	-11.3572	50.2357	108.17	0.959744	3.08342	4	8	t-test	E
YBR197C	YBR197C	0.0400803	0.11266	-11.3071	52.0548	111.277	3.39953	1.64777	4	8	t-test	E
YPL100W	ATG21	0.00346318	0.0235278	-11.29	44.1703	97.4	1.89282	1.88605	4	8	t-test	E
YDR058C	TGL2	0.00136163	0.0124417	-11.2609	45.9623	100.496	1.65701	3.22401	4	8	t-test	E
YNL286W	CUS2	0.0468636	0.124665	-11.2509	50.4564	108.371	3.72615	3.35572	4	8	t-test	E
YBR174C	YBR174C	0.120405	0.233545	-11.2155	5.01719	28.508	1.33013	11.0187	4	8	t-test	E
YOR339C	UBC11	0.0276376	0.0886035	-11.2136	52.4048	111.727	2.9812	1.59077	4	8	t-test	E
YNL128W	TEP1	0.00280329	0.0204689	-11.1323	46.8279	101.79	1.0669	4.43405	4	8	t-test	E
YDL061C	RPS29B	0.00937581	0.0442167	-11.1236	39.0643	88.1406	2.41359	2.75918	4	8	t-test	E
YGL035C	MIG1	0.0693837	0.161292	-11.0967	42.9559	94.928	1.18307	9.00933	4	8	t-test	E
YPL140C	MKK2	0.00129489	0.0121325	-11.0913	53.294	113.074	1.54923	1.69906	4	8	t-test	E
YOL113W	SKM1	0.0073125	0.0382041	-11.0884	53.0055	112.562	2.11415	1.70968	4	8	t-test	E
YPL166W	ATG29	0.0615236	0.149657	-11.0877	45.7385	99.7988	4.01437	3.24625	4	8	t-test	E
YER139C	RTR1	0.0836551	0.182263	-11.0865	17.2134	49.7007	2.67554	8.93808	4	8	t-test	E
YDL180W	YDL180W	0.0481403	0.126946	-11.0827	48.1704	104.061	3.70788	3.86454	4	8	t-test	E
YBL011W	SCT1	0.000857401	0.00921307	-11.0708	45.1962	98.8168	1.53873	2.84227	4	8	t-test	E
YCR079W	PTC6	0.000861352	0.00921307	-11.0613	48.7753	105.086	1.5554	2.36296	4	8	t-test	E
YLL042C	ATG10	0.051293	0.132052	-11.056	49.8132	106.899	3.66375	1.95263	4	8	t-test	E
YLR387C	REH1	4.85834e-08	4.67615e-06	-11.0517	51.2574	109.428	1.49353	0.865921	28	56	t-test	E
YPR193C	HPA2	0.0142189	0.058634	-11.039	52.1832	111.032	2.64216	2.96069	4	8	t-test	E
YDR046C	BAP3	0.13684	0.255295	-11.0005	53.2468	112.832	5.49718	2.67555	4	8	t-test	E
YKR065C	PAM17	0.0828894	0.181133	-10.9729	2.90515	24.3727	1.0175	9.46504	4	8	t-test	E
YKR042W	UTH1	0.0136654	0.0573938	-10.9582	44.5234	97.4376	2.38572	4.73561	4	8	t-test	E
YOL129W	VPS68	0.100451	0.20601	-10.938	53.5042	113.174	4.75061	2.59924	4	8	t-test	E
YDR262W	YDR262W	1.96165e-06	8.83788e-05	-10.9354	51.1602	109.053	1.79995	1.11854	28	56	t-test	E
YFL036W	RPO41	0.324192	0.463836	-10.9219	19.5946	53.5934	6.7384	14.1433	4	8	t-test	E
YPL263C	KEL3	2.83486e-05	0.000689979	-10.9041	51.2715	109.194	0.786213	2.25478	4	8	t-test	E
YAR003W	SWD1	0.154873	0.278745	-10.9001	5.90175	29.5076	2.18693	11.6259	4	8	t-test	E
YIL134W	FLX1	0.10475	0.211479	-10.8912	6.75807	30.9958	1.01492	10.1975	4	8	t-test	E
YJR039W	YJR039W	0.0136742	0.0573938	-10.8739	51.1888	108.995	2.43883	1.87224	4	8	t-test	E
YLR432W	IMD3	0.0177786	0.0669264	-10.8708	51.1927	108.997	2.53797	1.53466	4	8	t-test	E
YHR041C	SRB2	0.378568	0.515675	-10.87	13.3328	42.5054	7.28805	16.2544	4	8	t-test	E
YNL125C	ESBP6	4.12161e-08	4.15596e-06	-10.8697	49.8996	106.724	1.45617	0.764328	28	56	t-test	E
YGR239C	PEX21	0.0155928	0.0620703	-10.8692	49.1885	105.474	2.67156	3.33908	4	8	t-test	E
YDL001W	RMD1	0.000241027	0.00347491	-10.8481	46.2389	100.257	1.19408	2.63684	4	8	t-test	E
YJL192C	SOP4	0.00423635	0.0272245	-10.8312	50.0232	106.873	2.0163	2.8964	4	8	t-test	E
YOL093W	TRM10	0.0457827	0.122696	-10.8266	51.7098	109.827	3.45568	1.96745	4	8	t-test	E
YMR155W	YMR155W	0.0812022	0.178924	-10.7913	52.4073	110.99	4.2176	1.32179	4	8	t-test	E
YMR202W	ERG2	0.31076	0.450862	-10.7716	16.1079	47.2062	5.47861	14.8778	4	8	t-test	E
YHR161C	YAP1801	0.00129162	0.0121286	-10.7669	48.448	103.994	1.52922	3.21471	4	8	t-test	E
YIL149C	MLP2	0.000655793	0.00767205	-10.7516	53.6489	113.101	1.25254	3.19267	4	8	t-test	E
YMR294W	JNM1	0.00949883	0.0446477	-10.7367	50.5148	107.571	2.32813	2.57921	4	8	t-test	E
YCL023C	YCL023C	0.0991784	0.203794	-10.7223	49.9077	106.479	4.52534	5.45767	4	8	t-test	E
YDL222C	FMP45	0.0275405	0.0884455	-10.7159	50.8263	108.081	3.03263	3.02078	4	8	t-test	E
YBR219C	YBR219C	0.00987943	0.0458253	-10.7105	54.7862	115.026	2.33564	2.51507	4	8	t-test	E
YNL117W	MLS1	0.00124314	0.0118042	-10.6981	54.7142	114.878	1.59774	2.66651	4	8	t-test	E
YMR163C	INP2	0.141785	0.261297	-10.691	48.2109	103.444	5.42665	2.09112	4	8	t-test	E
YMR086C-A	YMR086C-A	0.369581	0.507844	-10.6533	52.1305	110.262	10.1011	1.62671	4	8	t-test	E
YKL220C	FRE2	0.0305708	0.0940388	-10.6483	50.3122	107.06	2.88299	1.26882	4	8	t-test	E
YOL101C	IZH4	9.5892e-05	0.001789	-10.6209	53.4094	112.451	0.837934	2.57485	4	8	t-test	E
YDL110C	TMA17	0.0400895	0.11266	-10.6116	50.6004	107.501	3.33204	2.82837	4	8	t-test	E
YKR096W	ESL2	0.00241998	0.0185327	-10.5788	51.6472	109.282	1.67563	1.80324	4	8	t-test	E
YNL196C	SLZ1	0.00464279	0.0287347	-10.5707	51.0568	108.231	1.97599	3.30582	4	8	t-test	E
YDR043C	NRG1	0.238056	0.372154	-10.5623	14.7049	44.3745	2.76856	13.7896	4	8	t-test	E
YBR220C	YBR220C	0.000156709	0.00255254	-10.5531	54.2247	113.764	1.09157	1.48804	4	8	t-test	E
YAL051W	OAF1	0.0068376	0.0367894	-10.5268	56.3681	117.482	1.96565	4.1049	4	8	t-test	E
YOL137W	BSC6	0.0952515	0.198744	-10.5117	52.8283	111.238	4.4543	2.27333	4	8	t-test	E
YBR119W	MUD1	0.0192147	0.0702712	-10.4954	44.2388	96.1248	1.43107	5.97493	4	8	t-test	E
YDL170W	UGA3	0.15082	0.273426	-10.4951	34.4454	78.9251	4.38417	8.9038	4	8	t-test	E
YLR343W	GAS2	0.0438309	0.119023	-10.4465	53.5148	112.33	3.34176	2.41668	4	8	t-test	E
YLR414C	PUN1	0.485446	0.616266	-10.4463	51.083	108.058	13.0809	3.74596	4	8	t-test	E
YGR038W	ORM1	0.00362038	0.0241834	-10.4345	49.1965	104.725	1.38009	4.18502	4	8	t-test	E
YJR040W	GEF1	0.0243806	0.0813517	-10.4327	34.4428	78.8109	1.88558	6.04309	4	8	t-test	E
YML062C	MFT1	0.0251126	0.0829576	-10.4238	6.03619	28.9072	0.768963	6.44147	4	8	t-test	E
YGL235W	YGL235W	0.00496755	0.0301398	-10.4097	49.8778	105.878	1.65847	4.17959	4	8	t-test	E
YPL001W	HAT1	8.65238e-09	1.18203e-06	-10.3924	52.4668	110.394	1.2942	0.829265	28	56	t-test	E
YBR223C	TDP1	5.11985e-06	0.000191881	-10.3742	53.1335	111.533	0.595129	1.77454	4	8	t-test	E
YPL022W	RAD1	0.0158507	0.0625371	-10.3374	41.1345	90.3955	1.43206	5.62033	4	8	t-test	E
[truncated: 3,626 more rows]

## Sheet: Table S5 Enhancers 37°
ORF	Gene	Also affected	P	Q	GIS	Query Fitness Summary	Control Fitness Summary	QuerySE	ControlSE	Query Count	Control Count	TestType	Type
[truncated: 468 more rows]

[truncated: 3 more sheets: Table S6 Enhancers 27°C, Table S7 Enhancers 20°C, Table S8 Suppressors 37°C]
