# Supplementary material for: A Functional Link Between Bir1 and the Saccharomyces cerevisiae Ctf19 Kinetochore Complex Revealed Through Quantitative Fitness Analysis
Source: G3 (Bethesda). 2017 Jul 28;7(9):3203–15. doi: 10.1534/g3.117.300089 (PMC5592945; doi:10.1534/g3.117.300089)
Supplement: Supplementary file 3 [file 3203FileS3.xlsx]

## Sheet: Enhancers 37° GIS <-25
GOID	GO term	Cluster frequency (%)	Background frequency (%)	Cluster frequency (%)	Background frequency (%)	P-value	FDR	Expected FP	Gene(s) annotated to the term
Process
51276	chromosome organization	44 out of 121 genes, 36.4%	337 out of 4193 background genes, 8.0%	36.4%	8.0%	2.81e-16	0	0	AHC1, AHC2, ARP6, BIK1, BMH1, BRE2, CHD1, CHL1, CHL4, CIK1, CIN8, CNN1, CSM1, CSM3, CTF19, CTF3, CTF8, DCC1, DPB3, EAF3, HHF1, IML3, IOC2, IRS4, ISW1, KIP3, MAD1, MCM21, MCM22, MRN1, NPT1, SDC1, SET2, SNT1, SPP1, SPT3, SPT8, SWC5, TUB3, VIK1, VPS71, VPS72, YCL060C, YTA7
6996	organelle organization	66 out of 121 genes, 54.5%	833 out of 4193 background genes, 19.9%	54.5%	19.9%	7.14e-15	0	0	AHC1, AHC2, AIM26, ARL1, ARP6, ATS1, BIK1, BMH1, BRE2, CHD1, CHL1, CHL4, CIK1, CIN8, CLB5, CNN1, CSM1, CSM3, CTF19, CTF3, CTF8, DCC1, DPB3, EAF3, GCS1, HCM1, HHF1, IML3, IMP2, IOC2, IRS4, ISW1, KIP3, MAD1, MCM21, MCM22, MRN1, NPR3, NPT1, PEX14, PEX15, PEX19, PEX22, PEX5, REX2, RRD1, RTT101, SDC1, SET2, SLK19, SNT1, SPP1, SPT3, SPT8, STI1, SWC5, SWE1, SWF1, TLG2, TUB3, VIK1, VPS1, VPS71, VPS72, YC…
16043	cellular component organization	77 out of 121 genes, 63.6%	1133 out of 4193 background genes, 27.0%	63.6%	27.0%	1.01e-14	0	0	AHC1, AHC2, AIM26, ARL1, ARL3, ARP6, ATS1, BIK1, BMH1, BRE2, CHD1, CHL1, CHL4, CIK1, CIN1, CIN8, CLB5, CNN1, CSM1, CSM3, CTF19, CTF3, CTF8, DCC1, DPB3, DST1, EAF3, GCS1, HCM1, HHF1, IML3, IMP2, IOC2, IRS4, ISW1, KIP3, MAD1, MCM21, MCM22, MRN1, NPR3, NPT1, NUC1, PAC2, PEX14, PEX15, PEX19, PEX22, PEX5, RAV1, REX2, RRD1, RTT101, RVS167, SDC1, SET2, SLK19, SLT2, SNF1, SNT1, SPP1, SPT3, SPT8, SRN2, ST…
7067	mitotic nuclear division	23 out of 121 genes, 19.0%	92 out of 4193 background genes, 2.2%	19.0%	2.2%	1.97e-13	0	0	BIK1, BMH1, CHL1, CHL4, CIK1, CIN8, CLB5, CSM3, CTF19, CTF3, CTF8, DCC1, IML3, KIP3, MAD1, MCM21, MCM22, RRD1, RTT101, SLK19, TUB3, VIK1, YCL060C
71840	cellular component organization or biogenesis	78 out of 121 genes, 64.5%	1229 out of 4193 background genes, 29.3%	64.5%	29.3%	3.63e-13	0	0	AHC1, AHC2, AIM26, ARL1, ARL3, ARP6, ATS1, BIK1, BMH1, BRE2, CHD1, CHL1, CHL4, CIK1, CIN1, CIN8, CLB5, CNN1, CSM1, CSM3, CTF19, CTF3, CTF8, DCC1, DPB3, DST1, EAF3, GCS1, HCM1, HHF1, IML3, IMP2, IOC2, IRS4, ISW1, KIP3, MAD1, MCM21, MCM22, MRN1, NPR3, NPT1, NUC1, PAC2, PEX14, PEX15, PEX19, PEX22, PEX5, RAV1, REX2, RPS24A, RRD1, RTT101, RVS167, SDC1, SET2, SLK19, SLT2, SNF1, SNT1, SPP1, SPT3, SPT8, …
70	mitotic sister chromatid segregation	19 out of 121 genes, 15.7%	66 out of 4193 background genes, 1.6%	15.7%	1.6%	5.79e-12	0	0	BIK1, BMH1, CHL1, CHL4, CIK1, CIN8, CSM3, CTF19, CTF3, CTF8, DCC1, IML3, KIP3, MAD1, MCM21, MCM22, TUB3, VIK1, YCL060C
819	sister chromatid segregation	20 out of 121 genes, 16.5%	79 out of 4193 background genes, 1.9%	16.5%	1.9%	1.65e-11	0	0	BIK1, BMH1, CHL1, CHL4, CIK1, CIN8, CSM3, CTF19, CTF3, CTF8, DCC1, IML3, ISW1, KIP3, MAD1, MCM21, MCM22, TUB3, VIK1, YCL060C
7059	chromosome segregation	23 out of 121 genes, 19.0%	111 out of 4193 background genes, 2.6%	19.0%	2.6%	1.66e-11	0	0	BIK1, BMH1, CHL1, CHL4, CIK1, CIN8, CNN1, CSM1, CSM3, CTF19, CTF3, CTF8, DCC1, IML3, ISW1, KIP3, MAD1, MCM21, MCM22, SLK19, TUB3, VIK1, YCL060C
1902589	single-organism organelle organization	36 out of 121 genes, 29.8%	306 out of 4193 background genes, 7.3%	29.8%	7.3%	3.63e-11	0	0	AIM26, ATS1, BIK1, BMH1, CHL1, CHL4, CIK1, CIN8, CLB5, CSM3, CTF19, CTF3, CTF8, DCC1, GCS1, HCM1, IML3, ISW1, KIP3, MAD1, MCM21, MCM22, PEX14, PEX15, PEX19, PEX22, PEX5, RRD1, SLK19, SWE1, SWF1, TLG2, TUB3, VIK1, VPS1, YCL060C
98813	nuclear chromosome segregation	21 out of 121 genes, 17.4%	95 out of 4193 background genes, 2.3%	17.4%	2.3%	6.54e-11	0	0	BIK1, BMH1, CHL1, CHL4, CIK1, CIN8, CSM1, CSM3, CTF19, CTF3, CTF8, DCC1, IML3, ISW1, KIP3, MAD1, MCM21, MCM22, TUB3, VIK1, YCL060C
48285	organelle fission	29 out of 121 genes, 24.0%	208 out of 4193 background genes, 5.0%	24.0%	5.0%	2.35e-10	0	0	BIK1, BMH1, CHL1, CHL4, CIK1, CIN8, CLB5, CSM1, CSM3, CTF19, CTF3, CTF8, DCC1, IML3, KIP3, MAD1, MCM21, MCM22, NPR3, RRD1, RTT101, SET2, SLK19, SPP1, SWE1, TUB3, VIK1, VPS1, YCL060C
7064	mitotic sister chromatid cohesion	12 out of 121 genes, 9.9%	25 out of 4193 background genes, 0.6%	9.9%	0.6%	5.69e-10	0	0	CHL1, CHL4, CSM3, CTF19, CTF3, CTF8, DCC1, IML3, MCM21, MCM22, VIK1, YCL060C
280	nuclear division	28 out of 121 genes, 23.1%	200 out of 4193 background genes, 4.8%	23.1%	4.8%	5.9e-10	0	0	BIK1, BMH1, CHL1, CHL4, CIK1, CIN8, CLB5, CSM1, CSM3, CTF19, CTF3, CTF8, DCC1, IML3, KIP3, MAD1, MCM21, MCM22, NPR3, RRD1, RTT101, SET2, SLK19, SPP1, SWE1, TUB3, VIK1, YCL060C
7062	sister chromatid cohesion	13 out of 121 genes, 10.7%	36 out of 4193 background genes, 0.9%	10.7%	0.9%	5.17e-09	0	0	CHL1, CHL4, CSM3, CTF19, CTF3, CTF8, DCC1, IML3, ISW1, MCM21, MCM22, VIK1, YCL060C
1903047	mitotic cell cycle process	26 out of 121 genes, 21.5%	189 out of 4193 background genes, 4.5%	21.5%	4.5%	6.85e-09	0	0	BIK1, BMH1, BUD19, CHL1, CHL4, CIK1, CIN8, CLB5, CSM3, CTF19, CTF3, CTF8, DCC1, IML3, KIP3, MAD1, MCM21, MCM22, RRD1, RTT101, SLK19, SLT2, SWE1, TUB3, VIK1, YCL060C
22402	cell cycle process	38 out of 121 genes, 31.4%	410 out of 4193 background genes, 9.8%	31.4%	9.8%	1.27e-08	0	0	BIK1, BMH1, BUD19, CHL1, CHL4, CIK1, CIN8, CLB5, CSM1, CSM3, CTF19, CTF3, CTF8, DCC1, GCS1, GPB2, HCM1, HHF1, IML3, IRC14, ISW1, KIP3, MAD1, MCM21, MCM22, NPR3, RRD1, RTT101, SET2, SLK19, SLT2, SPP1, SWE1, SWF1, TUB3, UBI4, VIK1, YCL060C
278	mitotic cell cycle	26 out of 121 genes, 21.5%	196 out of 4193 background genes, 4.7%	21.5%	4.7%	1.6e-08	0	0	BIK1, BMH1, BUD19, CHL1, CHL4, CIK1, CIN8, CLB5, CSM3, CTF19, CTF3, CTF8, DCC1, IML3, KIP3, MAD1, MCM21, MCM22, RRD1, RTT101, SLK19, SLT2, SWE1, TUB3, VIK1, YCL060C
34085	establishment of sister chromatid cohesion	8 out of 121 genes, 6.6%	11 out of 4193 background genes, 0.3%	6.6%	0.3%	4.56e-08	0	0	CHL1, CHL4, CSM3, CTF19, CTF3, IML3, MCM21, MCM22
7049	cell cycle	38 out of 121 genes, 31.4%	430 out of 4193 background genes, 10.3%	31.4%	10.3%	5.53e-08	0	0	BIK1, BMH1, BUD19, CHL1, CHL4, CIK1, CIN8, CLB5, CSM1, CSM3, CTF19, CTF3, CTF8, DCC1, GCS1, GPB2, HCM1, HHF1, IML3, IRC14, ISW1, KIP3, MAD1, MCM21, MCM22, NPR3, RRD1, RTT101, SET2, SLK19, SLT2, SPP1, SWE1, SWF1, TUB3, UBI4, VIK1, YCL060C
34087	establishment of mitotic sister chromatid cohesion	7 out of 121 genes, 5.8%	9 out of 4193 background genes, 0.2%	5.8%	0.2%	3.75e-07	0	0	CHL4, CSM3, CTF19, CTF3, IML3, MCM21, MCM22
50794	regulation of cellular process	55 out of 121 genes, 45.5%	876 out of 4193 background genes, 20.9%	45.5%	20.9%	5.21e-07	0	0	BIK1, BMH1, BRE2, CHD1, CHL4, CIK1, CKB2, CLB5, CNN1, CSM3, CST6, CTF19, CTF3, DPB3, DST1, EAF3, ELP2, ELP3, GPB2, HCM1, HHF1, IKI3, IMP2', IRC14, IRS4, ISW1, KIP3, KTI12, MAD1, MCM21, MMS1, NPR3, NPT1, OAZ1, PEX22, RAV1, RPN4, RQC1, RRD1, RTT101, SDC1, SET2, SLK19, SLT2, SNF1, SNT1, SPP1, SPT8, STE50, SWE1, SWF1, UBP6, YCL060C, YKE2, YTA7
6325	chromatin organization	24 out of 121 genes, 19.8%	197 out of 4193 background genes, 4.7%	19.8%	4.7%	6.59e-07	0	0	AHC1, AHC2, ARP6, BRE2, CHD1, DPB3, EAF3, HHF1, IOC2, IRS4, ISW1, MRN1, NPT1, SDC1, SET2, SNT1, SPP1, SPT3, SPT8, SWC5, VPS71, VPS72, YCL060C, YTA7
50789	regulation of biological process	56 out of 121 genes, 46.3%	912 out of 4193 background genes, 21.8%	46.3%	21.8%	7.83e-07	0	0	BIK1, BMH1, BRE2, CHD1, CHL4, CIK1, CKB2, CLB5, CNN1, CSM3, CST6, CTF19, CTF3, DPB3, DST1, EAF3, ELP2, ELP3, GPB2, HCM1, HHF1, IKI3, IMP2', IRC14, IRS4, ISW1, KIP3, KTI12, MAD1, MCM21, MMS1, NPR3, NPT1, OAZ1, PEX15, PEX22, RAV1, RPN4, RQC1, RRD1, RTT101, SDC1, SET2, SLK19, SLT2, SNF1, SNT1, SPP1, SPT8, STE50, SWE1, SWF1, UBP6, YCL060C, YKE2, YTA7
48523	negative regulation of cellular process	33 out of 121 genes, 27.3%	372 out of 4193 background genes, 8.9%	27.3%	8.9%	1.33e-06	0	0	BIK1, BMH1, BRE2, CHD1, CHL4, CNN1, CSM3, CTF19, CTF3, DPB3, EAF3, GPB2, HHF1, IRS4, ISW1, KIP3, MAD1, MCM21, MMS1, NPR3, NPT1, OAZ1, RPN4, RTT101, SDC1, SET2, SNF1, SPP1, SPT8, SWE1, UBP6, YCL060C, YTA7
48519	negative regulation of biological process	33 out of 121 genes, 27.3%	377 out of 4193 background genes, 9.0%	27.3%	9.0%	1.89e-06	0	0	BIK1, BMH1, BRE2, CHD1, CHL4, CNN1, CSM3, CTF19, CTF3, DPB3, EAF3, GPB2, HHF1, IRS4, ISW1, KIP3, MAD1, MCM21, MMS1, NPR3, NPT1, OAZ1, RPN4, RTT101, SDC1, SET2, SNF1, SPP1, SPT8, SWE1, UBP6, YCL060C, YTA7
10556	regulation of macromolecule biosynthetic process	36 out of 121 genes, 29.8%	444 out of 4193 background genes, 10.6%	29.8%	10.6%	2.38e-06	0	0	BMH1, BRE2, CHD1, CKB2, CLB5, CSM3, CST6, DPB3, DST1, EAF3, ELP2, ELP3, GPB2, HCM1, HHF1, IKI3, IMP2', IRC14, IRS4, ISW1, KTI12, NPT1, OAZ1, RPN4, RQC1, RRD1, SDC1, SET2, SNF1, SNT1, SPP1, SPT8, SWE1, YCL060C, YKE2, YTA7
7017	microtubule-based process	13 out of 121 genes, 10.7%	57 out of 4193 background genes, 1.4%	10.7%	1.4%	3.28e-06	0	0	ATS1, BER1, BIK1, CIK1, CIN8, CLB5, HCM1, KIP3, RRD1, SLK19, SWE1, TUB3, VIK1
65007	biological regulation	61 out of 121 genes, 50.4%	1090 out of 4193 background genes, 26.0%	50.4%	26.0%	3.75e-06	0	0	BIK1, BMH1, BRE2, CHD1, CHL4, CIK1, CKB2, CLB5, CNN1, CSM3, CST6, CTF19, CTF3, DPB3, DST1, EAF3, ELP2, ELP3, FET3, FTR1, GPB2, HCM1, HHF1, IKI3, IMP2', IRC14, IRS4, ISW1, KIP3, KTI12, MAD1, MCM21, MMS1, NPR3, NPT1, OAZ1, PEX15, PEX19, PEX22, RAV1, RPN4, RQC1, RRD1, RTT101, SDC1, SET2, SLK19, SLT2, SNF1, SNT1, SPP1, SPT8, STE50, SWE1, SWF1, UBP6, VPS1, VPS5, YCL060C, YKE2, YTA7
9987	cellular process	106 out of 121 genes, 87.6%	2702 out of 4193 background genes, 64.4%	87.6%	64.4%	3.99e-06	0	0	AHC1, AHC2, AIM26, APJ1, ARL1, ARL3, ARP6, ATS1, BER1, BIK1, BMH1, BRE2, BUD19, CHD1, CHL1, CHL4, CIK1, CIN1, CIN8, CKB2, CLB5, CNN1, COQ2, CSM1, CSM3, CST6, CTF19, CTF3, CTF8, DCC1, DPB3, DST1, EAF3, ELP2, ELP3, FET3, FTR1, GCS1, GCY1, GPB2, HCM1, HHF1, IKI3, IML3, IMP2, IMP2', INP53, IOC2, IRC14, IRS4, ISW1, KIP3, KTI12, MAD1, MCM21, MCM22, MMS1, MRN1, NCS2, NPR3, NPT1, NUC1, OAZ1, PAC2, PDX1, …
51171	regulation of nitrogen compound metabolic process	37 out of 121 genes, 30.6%	478 out of 4193 background genes, 11.4%	30.6%	11.4%	4.91e-06	0	0	BMH1, BRE2, CHD1, CKB2, CLB5, CSM3, CST6, DPB3, DST1, EAF3, ELP2, ELP3, GPB2, HCM1, HHF1, IKI3, IMP2', IRC14, IRS4, ISW1, KTI12, MCM21, NPT1, OAZ1, RPN4, RQC1, RRD1, SDC1, SET2, SNF1, SNT1, SPP1, SPT8, SWE1, YCL060C, YKE2, YTA7
2000112	regulation of cellular macromolecule biosynthetic process	35 out of 121 genes, 28.9%	439 out of 4193 background genes, 10.5%	28.9%	10.5%	6.71e-06	0	0	BMH1, BRE2, CHD1, CKB2, CLB5, CSM3, CST6, DPB3, DST1, EAF3, ELP2, ELP3, GPB2, HCM1, HHF1, IKI3, IMP2', IRC14, IRS4, ISW1, KTI12, NPT1, OAZ1, RPN4, RQC1, RRD1, SDC1, SET2, SNF1, SNT1, SPP1, SPT8, YCL060C, YKE2, YTA7
43486	histone exchange	7 out of 121 genes, 5.8%	12 out of 4193 background genes, 0.3%	5.8%	0.3%	7.67e-06	0	0	ARP6, CHD1, ISW1, SET2, SWC5, VPS71, VPS72
31326	regulation of cellular biosynthetic process	36 out of 121 genes, 29.8%	465 out of 4193 background genes, 11.1%	29.8%	11.1%	8.48e-06	0	0	BMH1, BRE2, CHD1, CKB2, CLB5, CSM3, CST6, DPB3, DST1, EAF3, ELP2, ELP3, GPB2, HCM1, HHF1, IKI3, IMP2', IRC14, IRS4, ISW1, KTI12, NPT1, OAZ1, RPN4, RQC1, RRD1, SDC1, SET2, SNF1, SNT1, SPP1, SPT8, SWE1, YCL060C, YKE2, YTA7
9889	regulation of biosynthetic process	36 out of 121 genes, 29.8%	467 out of 4193 background genes, 11.1%	29.8%	11.1%	9.52e-06	0	0	BMH1, BRE2, CHD1, CKB2, CLB5, CSM3, CST6, DPB3, DST1, EAF3, ELP2, ELP3, GPB2, HCM1, HHF1, IKI3, IMP2', IRC14, IRS4, ISW1, KTI12, NPT1, OAZ1, RPN4, RQC1, RRD1, SDC1, SET2, SNF1, SNT1, SPP1, SPT8, SWE1, YCL060C, YKE2, YTA7
90304	nucleic acid metabolic process	48 out of 121 genes, 39.7%	775 out of 4193 background genes, 18.5%	39.7%	18.5%	2.11e-05	0	0	AHC1, ATS1, BMH1, BRE2, CHD1, CHL1, CKB2, CLB5, CSM3, CST6, CTF3, CTF8, DCC1, DPB3, DST1, EAF3, ELP2, ELP3, GPB2, HCM1, HHF1, IKI3, IMP2', IRC14, IRS4, ISW1, KTI12, MCM21, MMS1, MRN1, NCS2, NPT1, NUC1, REX2, RPN4, RPS24A, RRD1, RTT101, SDC1, SET2, SLT2, SNT1, SPP1, SPT3, SPT8, YCL060C, YKE2, YTA7
19219	regulation of nucleobase-containing compound metabolic process	33 out of 121 genes, 27.3%	415 out of 4193 background genes, 9.9%	27.3%	9.9%	2.2e-05	0	0	BMH1, BRE2, CHD1, CKB2, CLB5, CSM3, CST6, DPB3, DST1, EAF3, ELP2, ELP3, GPB2, HCM1, HHF1, IKI3, IMP2', IRC14, IRS4, ISW1, KTI12, MCM21, NPT1, RPN4, RRD1, SDC1, SET2, SNT1, SPP1, SPT8, YCL060C, YKE2, YTA7
60255	regulation of macromolecule metabolic process	39 out of 121 genes, 32.2%	560 out of 4193 background genes, 13.4%	32.2%	13.4%	3.4e-05	0	0	BMH1, BRE2, CHD1, CKB2, CLB5, CSM3, CST6, DPB3, DST1, EAF3, ELP2, ELP3, GPB2, HCM1, HHF1, IKI3, IMP2', IRC14, IRS4, ISW1, KTI12, MCM21, NPT1, OAZ1, PEX22, RPN4, RQC1, RRD1, SDC1, SET2, SNF1, SNT1, SPP1, SPT8, SWE1, UBP6, YCL060C, YKE2, YTA7
1903506	regulation of nucleic acid-templated transcription	30 out of 121 genes, 24.8%	361 out of 4193 background genes, 8.6%	24.8%	8.6%	4.15e-05	0	0	BMH1, BRE2, CHD1, CKB2, CST6, DPB3, DST1, EAF3, ELP2, ELP3, GPB2, HCM1, HHF1, IKI3, IMP2', IRC14, IRS4, ISW1, KTI12, NPT1, RPN4, RRD1, SDC1, SET2, SNT1, SPP1, SPT8, YCL060C, YKE2, YTA7
2001141	regulation of RNA biosynthetic process	30 out of 121 genes, 24.8%	361 out of 4193 background genes, 8.6%	24.8%	8.6%	4.15e-05	0	0	BMH1, BRE2, CHD1, CKB2, CST6, DPB3, DST1, EAF3, ELP2, ELP3, GPB2, HCM1, HHF1, IKI3, IMP2', IRC14, IRS4, ISW1, KTI12, NPT1, RPN4, RRD1, SDC1, SET2, SNT1, SPP1, SPT8, YCL060C, YKE2, YTA7
6355	regulation of transcription, DNA-templated	30 out of 121 genes, 24.8%	361 out of 4193 background genes, 8.6%	24.8%	8.6%	4.15e-05	0	0	BMH1, BRE2, CHD1, CKB2, CST6, DPB3, DST1, EAF3, ELP2, ELP3, GPB2, HCM1, HHF1, IKI3, IMP2', IRC14, IRS4, ISW1, KTI12, NPT1, RPN4, RRD1, SDC1, SET2, SNT1, SPP1, SPT8, YCL060C, YKE2, YTA7
10468	regulation of gene expression	33 out of 121 genes, 27.3%	427 out of 4193 background genes, 10.2%	27.3%	10.2%	4.47e-05	0	0	BMH1, BRE2, CHD1, CKB2, CST6, DPB3, DST1, EAF3, ELP2, ELP3, GPB2, HCM1, HHF1, IKI3, IMP2', IRC14, IRS4, ISW1, KTI12, NPT1, OAZ1, RPN4, RQC1, RRD1, SDC1, SET2, SNF1, SNT1, SPP1, SPT8, YCL060C, YKE2, YTA7
32774	RNA biosynthetic process	31 out of 121 genes, 25.6%	385 out of 4193 background genes, 9.2%	25.6%	9.2%	4.92e-05	0	0	BMH1, BRE2, CHD1, CKB2, CST6, DPB3, DST1, EAF3, ELP2, ELP3, GPB2, HCM1, HHF1, IKI3, IMP2', IRC14, IRS4, ISW1, KTI12, NPT1, RPN4, RRD1, SDC1, SET2, SNT1, SPP1, SPT3, SPT8, YCL060C, YKE2, YTA7
6351	transcription, DNA-templated	31 out of 121 genes, 25.6%	385 out of 4193 background genes, 9.2%	25.6%	9.2%	4.92e-05	0	0	BMH1, BRE2, CHD1, CKB2, CST6, DPB3, DST1, EAF3, ELP2, ELP3, GPB2, HCM1, HHF1, IKI3, IMP2', IRC14, IRS4, ISW1, KTI12, NPT1, RPN4, RRD1, SDC1, SET2, SNT1, SPP1, SPT3, SPT8, YCL060C, YKE2, YTA7
97659	nucleic acid-templated transcription	31 out of 121 genes, 25.6%	385 out of 4193 background genes, 9.2%	25.6%	9.2%	4.92e-05	0	0	BMH1, BRE2, CHD1, CKB2, CST6, DPB3, DST1, EAF3, ELP2, ELP3, GPB2, HCM1, HHF1, IKI3, IMP2', IRC14, IRS4, ISW1, KTI12, NPT1, RPN4, RRD1, SDC1, SET2, SNT1, SPP1, SPT3, SPT8, YCL060C, YKE2, YTA7
51252	regulation of RNA metabolic process	30 out of 121 genes, 24.8%	369 out of 4193 background genes, 8.8%	24.8%	8.8%	6.85e-05	0	0	BMH1, BRE2, CHD1, CKB2, CST6, DPB3, DST1, EAF3, ELP2, ELP3, GPB2, HCM1, HHF1, IKI3, IMP2', IRC14, IRS4, ISW1, KTI12, NPT1, RPN4, RRD1, SDC1, SET2, SNT1, SPP1, SPT8, YCL060C, YKE2, YTA7
80090	regulation of primary metabolic process	39 out of 121 genes, 32.2%	577 out of 4193 background genes, 13.8%	32.2%	13.8%	7.83e-05	0	0	BMH1, BRE2, CHD1, CKB2, CLB5, CSM3, CST6, DPB3, DST1, EAF3, ELP2, ELP3, GPB2, HCM1, HHF1, IKI3, IMP2', IRC14, IRS4, ISW1, KTI12, MCM21, NPT1, OAZ1, PEX22, RPN4, RQC1, RRD1, SDC1, SET2, SNF1, SNT1, SPP1, SPT8, SWE1, UBP6, YCL060C, YKE2, YTA7
10564	regulation of cell cycle process	16 out of 121 genes, 13.2%	114 out of 4193 background genes, 2.7%	13.2%	2.7%	7.98e-05	0	0	BMH1, CHL4, CIK1, CLB5, CTF19, CTF3, KIP3, MAD1, MCM21, RTT101, SET2, SLK19, SLT2, SPP1, SWE1, YCL060C
51783	regulation of nuclear division	14 out of 121 genes, 11.6%	86 out of 4193 background genes, 2.1%	11.6%	2.1%	7.99e-05	0	0	BMH1, CHL4, CIK1, CLB5, CTF19, CTF3, KIP3, MAD1, MCM21, RTT101, SET2, SLK19, SPP1, SWE1
16070	RNA metabolic process	40 out of 121 genes, 33.1%	603 out of 4193 background genes, 14.4%	33.1%	14.4%	8.44e-05	0	0	ATS1, BMH1, BRE2, CHD1, CKB2, CST6, DPB3, DST1, EAF3, ELP2, ELP3, GPB2, HCM1, HHF1, IKI3, IMP2', IRC14, IRS4, ISW1, KTI12, MMS1, MRN1, NCS2, NPT1, NUC1, REX2, RPN4, RPS24A, RRD1, RTT101, SDC1, SET2, SLT2, SNT1, SPP1, SPT3, SPT8, YCL060C, YKE2, YTA7
33043	regulation of organelle organization	20 out of 121 genes, 16.5%	180 out of 4193 background genes, 4.3%	16.5%	4.3%	9.89e-05	0	0	BIK1, BMH1, CHD1, CHL4, CIK1, CLB5, CNN1, CTF19, CTF3, ISW1, KIP3, MAD1, MCM21, NPR3, RTT101, SET2, SLK19, SPP1, SWE1, YTA7
31323	regulation of cellular metabolic process	39 out of 121 genes, 32.2%	582 out of 4193 background genes, 13.9%	32.2%	13.9%	9.94e-05	0	0	BMH1, BRE2, CHD1, CKB2, CLB5, CSM3, CST6, DPB3, DST1, EAF3, ELP2, ELP3, GPB2, HCM1, HHF1, IKI3, IMP2', IRC14, IRS4, ISW1, KTI12, MCM21, NPT1, OAZ1, PEX22, RPN4, RQC1, RRD1, SDC1, SET2, SNF1, SNT1, SPP1, SPT8, SWE1, UBP6, YCL060C, YKE2, YTA7
43044	ATP-dependent chromatin remodeling	7 out of 121 genes, 5.8%	16 out of 4193 background genes, 0.4%	5.8%	0.4%	0.0001	0	0	ARP6, CHD1, ISW1, SET2, SWC5, VPS71, VPS72
44763	single-organism cellular process	76 out of 121 genes, 62.8%	1663 out of 4193 background genes, 39.7%	62.8%	39.7%	0.00012	0	0	AIM26, ARL1, ARL3, ATS1, BER1, BIK1, BMH1, BRE2, BUD19, CHL1, CHL4, CIK1, CIN8, CLB5, CNN1, COQ2, CSM1, CSM3, CTF19, CTF3, CTF8, DCC1, DPB3, DST1, FET3, FTR1, GCS1, GPB2, HCM1, HHF1, IML3, INP53, IRC14, IRS4, ISW1, KIP3, KTI12, MAD1, MCM21, MCM22, MMS1, NCS2, NPR3, NPT1, NUC1, PDX1, PEX14, PEX15, PEX19, PEX22, PEX5, RAV1, RRD1, RTT101, RVS167, SDC1, SET2, SLK19, SLT2, SNF1, SNT1, SPP1, SPT3, SRN2…
18205	peptidyl-lysine modification	12 out of 121 genes, 9.9%	64 out of 4193 background genes, 1.5%	9.9%	1.5%	0.00014	0	0	AHC1, AHC2, APJ1, BRE2, CHD1, EAF3, HHF1, SDC1, SET2, SPP1, SPT3, SPT8
19222	regulation of metabolic process	39 out of 121 genes, 32.2%	596 out of 4193 background genes, 14.2%	32.2%	14.2%	0.00019	0	0	BMH1, BRE2, CHD1, CKB2, CLB5, CSM3, CST6, DPB3, DST1, EAF3, ELP2, ELP3, GPB2, HCM1, HHF1, IKI3, IMP2', IRC14, IRS4, ISW1, KTI12, MCM21, NPT1, OAZ1, PEX22, RPN4, RQC1, RRD1, SDC1, SET2, SNF1, SNT1, SPP1, SPT8, SWE1, UBP6, YCL060C, YKE2, YTA7
7346	regulation of mitotic cell cycle	13 out of 121 genes, 10.7%	79 out of 4193 background genes, 1.9%	10.7%	1.9%	0.00021	0	0	BMH1, CHL4, CIK1, CLB5, CTF19, CTF3, KIP3, MAD1, RTT101, SLK19, SLT2, SWE1, YCL060C
51128	regulation of cellular component organization	23 out of 121 genes, 19.0%	246 out of 4193 background genes, 5.9%	19.0%	5.9%	0.00025	0	0	BIK1, BMH1, CHD1, CHL4, CIK1, CLB5, CNN1, CTF19, CTF3, DST1, ISW1, KIP3, MAD1, MCM21, NPR3, RAV1, RTT101, SET2, SLK19, SLT2, SPP1, SWE1, YTA7
10639	negative regulation of organelle organization	14 out of 121 genes, 11.6%	98 out of 4193 background genes, 2.3%	11.6%	2.3%	0.00043	0	0	BIK1, BMH1, CHD1, CHL4, CNN1, CTF19, CTF3, ISW1, KIP3, MAD1, MCM21, SET2, SWE1, YTA7
16569	covalent chromatin modification	12 out of 121 genes, 9.9%	71 out of 4193 background genes, 1.7%	9.9%	1.7%	0.00046	0	0	AHC1, AHC2, BRE2, CHD1, EAF3, HHF1, SDC1, SET2, SNT1, SPP1, SPT3, SPT8
16570	histone modification	12 out of 121 genes, 9.9%	71 out of 4193 background genes, 1.7%	9.9%	1.7%	0.00046	0	0	AHC1, AHC2, BRE2, CHD1, EAF3, HHF1, SDC1, SET2, SNT1, SPP1, SPT3, SPT8
226	microtubule cytoskeleton organization	10 out of 121 genes, 8.3%	48 out of 4193 background genes, 1.1%	8.3%	1.1%	0.00056	0	0	ATS1, BIK1, CIK1, CIN8, CLB5, HCM1, KIP3, RRD1, SLK19, SWE1
51129	negative regulation of cellular component organization	14 out of 121 genes, 11.6%	101 out of 4193 background genes, 2.4%	11.6%	2.4%	0.00063	0	0.02	BIK1, BMH1, CHD1, CHL4, CNN1, CTF19, CTF3, ISW1, KIP3, MAD1, MCM21, SET2, SWE1, YTA7
7088	regulation of mitotic nuclear division	10 out of 121 genes, 8.3%	49 out of 4193 background genes, 1.2%	8.3%	1.2%	0.00068	0	0.02	BMH1, CHL4, CIK1, CLB5, CTF19, CTF3, KIP3, MAD1, RTT101, SLK19
51726	regulation of cell cycle	17 out of 121 genes, 14.0%	152 out of 4193 background genes, 3.6%	14.0%	3.6%	0.00088	0	0.02	BMH1, CHL4, CIK1, CLB5, CSM3, CTF19, CTF3, KIP3, MAD1, MCM21, RTT101, SET2, SLK19, SLT2, SPP1, SWE1, YCL060C
1902850	microtubule cytoskeleton organization involved in mitosis	7 out of 121 genes, 5.8%	21 out of 4193 background genes, 0.5%	5.8%	0.5%	0.00091	0	0.02	BIK1, CIK1, CIN8, CLB5, KIP3, RRD1, SLK19
7052	mitotic spindle organization	7 out of 121 genes, 5.8%	21 out of 4193 background genes, 0.5%	5.8%	0.5%	0.00091	0	0.02	BIK1, CIK1, CIN8, CLB5, KIP3, RRD1, SLK19
33365	protein localization to organelle	21 out of 121 genes, 17.4%	227 out of 4193 background genes, 5.4%	17.4%	5.4%	0.00106	0	0.02	ARL1, ARL3, CHL4, CSM1, CTF19, DID2, IML3, IMP2, MCM21, PEX14, PEX15, PEX19, PEX22, PEX5, SLT2, SRN2, STI1, TLG2, VPS1, VPS5, VPS71
18193	peptidyl-amino acid modification	13 out of 121 genes, 10.7%	91 out of 4193 background genes, 2.2%	10.7%	2.2%	0.00112	0	0.02	AHC1, AHC2, APJ1, BRE2, CHD1, CKB2, EAF3, HHF1, SDC1, SET2, SPP1, SPT3, SPT8
16573	histone acetylation	7 out of 121 genes, 5.8%	22 out of 4193 background genes, 0.5%	5.8%	0.5%	0.0013	0	0.02	AHC1, AHC2, CHD1, EAF3, SET2, SPT3, SPT8
18393	internal peptidyl-lysine acetylation	7 out of 121 genes, 5.8%	22 out of 4193 background genes, 0.5%	5.8%	0.5%	0.0013	0	0.02	AHC1, AHC2, CHD1, EAF3, SET2, SPT3, SPT8
18394	peptidyl-lysine acetylation	7 out of 121 genes, 5.8%	22 out of 4193 background genes, 0.5%	5.8%	0.5%	0.0013	0	0.02	AHC1, AHC2, CHD1, EAF3, SET2, SPT3, SPT8
6475	internal protein amino acid acetylation	7 out of 121 genes, 5.8%	22 out of 4193 background genes, 0.5%	5.8%	0.5%	0.0013	0	0.02	AHC1, AHC2, CHD1, EAF3, SET2, SPT3, SPT8
7051	spindle organization	7 out of 121 genes, 5.8%	22 out of 4193 background genes, 0.5%	5.8%	0.5%	0.0013	0	0.02	BIK1, CIK1, CIN8, CLB5, KIP3, RRD1, SLK19
9059	macromolecule biosynthetic process	42 out of 121 genes, 34.7%	730 out of 4193 background genes, 17.4%	34.7%	17.4%	0.00198	0	0.02	BMH1, BRE2, CHD1, CKB2, CLB5, CSM3, CST6, CTF3, DPB3, DST1, EAF3, ELP2, ELP3, GPB2, HCM1, HHF1, IKI3, IMP2', IRC14, IRS4, ISW1, KTI12, MMS1, NPT1, OAZ1, RPN4, RPS24A, RQC1, RRD1, RTT101, SDC1, SET2, SNF1, SNT1, SPP1, SPT3, SPT8, SWE1, SWF1, YCL060C, YKE2, YTA7
6139	nucleobase-containing compound metabolic process	48 out of 121 genes, 39.7%	894 out of 4193 background genes, 21.3%	39.7%	21.3%	0.00199	0	0.02	AHC1, ATS1, BMH1, BRE2, CHD1, CHL1, CKB2, CLB5, CSM3, CST6, CTF3, CTF8, DCC1, DPB3, DST1, EAF3, ELP2, ELP3, GPB2, HCM1, HHF1, IKI3, IMP2', IRC14, IRS4, ISW1, KTI12, MCM21, MMS1, MRN1, NCS2, NPT1, NUC1, REX2, RPN4, RPS24A, RRD1, RTT101, SDC1, SET2, SLT2, SNT1, SPP1, SPT3, SPT8, YCL060C, YKE2, YTA7
71824	protein-DNA complex subunit organization	10 out of 121 genes, 8.3%	55 out of 4193 background genes, 1.3%	8.3%	1.3%	0.0021	0	0.02	ARP6, CHD1, CHL4, CNN1, DST1, ISW1, SET2, SWC5, VPS71, VPS72
44087	regulation of cellular component biogenesis	11 out of 121 genes, 9.1%	68 out of 4193 background genes, 1.6%	9.1%	1.6%	0.00218	0	0.02	BIK1, CHD1, CLB5, CNN1, DST1, ISW1, KIP3, NPR3, RAV1, SLT2, SWE1
34654	nucleobase-containing compound biosynthetic process	31 out of 121 genes, 25.6%	456 out of 4193 background genes, 10.9%	25.6%	10.9%	0.00223	0	0.02	BMH1, BRE2, CHD1, CKB2, CST6, DPB3, DST1, EAF3, ELP2, ELP3, GPB2, HCM1, HHF1, IKI3, IMP2', IRC14, IRS4, ISW1, KTI12, NPT1, RPN4, RRD1, SDC1, SET2, SNT1, SPP1, SPT3, SPT8, YCL060C, YKE2, YTA7
51172	negative regulation of nitrogen compound metabolic process	20 out of 121 genes, 16.5%	219 out of 4193 background genes, 5.2%	16.5%	5.2%	0.0024	0	0.02	BMH1, BRE2, CHD1, CSM3, DPB3, EAF3, HHF1, IRS4, ISW1, MCM21, NPT1, OAZ1, RPN4, SDC1, SET2, SNF1, SPP1, SPT8, YCL060C, YTA7
43543	protein acylation	8 out of 121 genes, 6.6%	34 out of 4193 background genes, 0.8%	6.6%	0.8%	0.00288	0	0.02	AHC1, AHC2, CHD1, EAF3, SET2, SPT3, SPT8, SWF1
6261	DNA-dependent DNA replication	10 out of 121 genes, 8.3%	57 out of 4193 background genes, 1.4%	8.3%	1.4%	0.00295	0	0.02	CHD1, CLB5, CSM3, CTF3, DPB3, EAF3, MMS1, RTT101, SET2, YCL060C
10558	negative regulation of macromolecule biosynthetic process	19 out of 121 genes, 15.7%	205 out of 4193 background genes, 4.9%	15.7%	4.9%	0.00351	0	0.02	BMH1, BRE2, CHD1, CSM3, DPB3, EAF3, HHF1, IRS4, ISW1, NPT1, OAZ1, RPN4, SDC1, SET2, SNF1, SPP1, SPT8, YCL060C, YTA7
2000113	negative regulation of cellular macromolecule biosynthetic process	19 out of 121 genes, 15.7%	205 out of 4193 background genes, 4.9%	15.7%	4.9%	0.00351	0	0.02	BMH1, BRE2, CHD1, CSM3, DPB3, EAF3, HHF1, IRS4, ISW1, NPT1, OAZ1, RPN4, SDC1, SET2, SNF1, SPP1, SPT8, YCL060C, YTA7
10605	negative regulation of macromolecule metabolic process	21 out of 121 genes, 17.4%	245 out of 4193 background genes, 5.8%	17.4%	5.8%	0.00366	0	0.02	BMH1, BRE2, CHD1, CSM3, DPB3, EAF3, HHF1, IRS4, ISW1, MCM21, NPT1, OAZ1, RPN4, SDC1, SET2, SNF1, SPP1, SPT8, UBP6, YCL060C, YTA7
51641	cellular localization	32 out of 121 genes, 26.4%	491 out of 4193 background genes, 11.7%	26.4%	11.7%	0.00369	0	0.02	APM1, ARL1, ARL3, BIK1, CHL4, CIK1, CSM1, CTF19, DID2, GCS1, IML3, IMP2, KIP3, MAD1, MCM21, PEX14, PEX15, PEX19, PEX22, PEX5, RAV1, RVS167, SLK19, SLT2, SRN2, STI1, TLG2, TUB3, VPS1, VPS17, VPS5, VPS71
2001251	negative regulation of chromosome organization	10 out of 121 genes, 8.3%	59 out of 4193 background genes, 1.4%	8.3%	1.4%	0.00409	0	0.02	BMH1, CHD1, CHL4, CNN1, CTF19, CTF3, ISW1, MAD1, SET2, YTA7
34645	cellular macromolecule biosynthetic process	41 out of 121 genes, 33.9%	724 out of 4193 background genes, 17.3%	33.9%	17.3%	0.00421	0	0.02	BMH1, BRE2, CHD1, CKB2, CLB5, CSM3, CST6, CTF3, DPB3, DST1, EAF3, ELP2, ELP3, GPB2, HCM1, HHF1, IKI3, IMP2', IRC14, IRS4, ISW1, KTI12, MMS1, NPT1, OAZ1, RPN4, RPS24A, RQC1, RRD1, RTT101, SDC1, SET2, SNF1, SNT1, SPP1, SPT3, SPT8, SWF1, YCL060C, YKE2, YTA7
6338	chromatin remodeling	9 out of 121 genes, 7.4%	47 out of 4193 background genes, 1.1%	7.4%	1.1%	0.00434	0	0.04	ARP6, CHD1, IOC2, ISW1, MRN1, SET2, SWC5, VPS71, VPS72
6260	DNA replication	10 out of 121 genes, 8.3%	60 out of 4193 background genes, 1.4%	8.3%	1.4%	0.00479	0	0.04	CHD1, CLB5, CSM3, CTF3, DPB3, EAF3, MMS1, RTT101, SET2, YCL060C
34613	cellular protein localization	23 out of 121 genes, 19.0%	292 out of 4193 background genes, 7.0%	19.0%	7.0%	0.00513	0	0.04	ARL1, ARL3, CHL4, CSM1, CTF19, DID2, GCS1, IML3, IMP2, MCM21, PEX14, PEX15, PEX19, PEX22, PEX5, SLK19, SLT2, SRN2, STI1, TLG2, VPS1, VPS5, VPS71
43254	regulation of protein complex assembly	8 out of 121 genes, 6.6%	37 out of 4193 background genes, 0.9%	6.6%	0.9%	0.00569	0	0.06	BIK1, CHD1, CNN1, DST1, ISW1, KIP3, RAV1, SLT2
6473	protein acetylation	7 out of 121 genes, 5.8%	27 out of 4193 background genes, 0.6%	5.8%	0.6%	0.006	0	0.06	AHC1, AHC2, CHD1, EAF3, SET2, SPT3, SPT8
30472	mitotic spindle organization in nucleus	4 out of 121 genes, 3.3%	6 out of 4193 background genes, 0.1%	3.3%	0.1%	0.00738	0	0.06	CIK1, KIP3, RRD1, SLK19
6725	cellular aromatic compound metabolic process	48 out of 121 genes, 39.7%	936 out of 4193 background genes, 22.3%	39.7%	22.3%	0.00771	0	0.06	AHC1, ATS1, BMH1, BRE2, CHD1, CHL1, CKB2, CLB5, CSM3, CST6, CTF3, CTF8, DCC1, DPB3, DST1, EAF3, ELP2, ELP3, GPB2, HCM1, HHF1, IKI3, IMP2', IRC14, IRS4, ISW1, KTI12, MCM21, MMS1, MRN1, NCS2, NPT1, NUC1, REX2, RPN4, RPS24A, RRD1, RTT101, SDC1, SET2, SLT2, SNT1, SPP1, SPT3, SPT8, YCL060C, YKE2, YTA7
2098	tRNA wobble uridine modification	6 out of 121 genes, 5.0%	19 out of 4193 background genes, 0.5%	5.0%	0.5%	0.00793	0	0.06	ATS1, ELP2, ELP3, IKI3, KTI12, NCS2
46483	heterocycle metabolic process	48 out of 121 genes, 39.7%	938 out of 4193 background genes, 22.4%	39.7%	22.4%	0.0082	0	0.06	AHC1, ATS1, BMH1, BRE2, CHD1, CHL1, CKB2, CLB5, CSM3, CST6, CTF3, CTF8, DCC1, DPB3, DST1, EAF3, ELP2, ELP3, GPB2, HCM1, HHF1, IKI3, IMP2', IRC14, IRS4, ISW1, KTI12, MCM21, MMS1, MRN1, NCS2, NPT1, NUC1, REX2, RPN4, RPS24A, RRD1, RTT101, SDC1, SET2, SLT2, SNT1, SPP1, SPT3, SPT8, YCL060C, YKE2, YTA7
19438	aromatic compound biosynthetic process	31 out of 121 genes, 25.6%	487 out of 4193 background genes, 11.6%	25.6%	11.6%	0.0089	0	0.06	BMH1, BRE2, CHD1, CKB2, CST6, DPB3, DST1, EAF3, ELP2, ELP3, GPB2, HCM1, HHF1, IKI3, IMP2', IRC14, IRS4, ISW1, KTI12, NPT1, RPN4, RRD1, SDC1, SET2, SNT1, SPP1, SPT3, SPT8, YCL060C, YKE2, YTA7
45934	negative regulation of nucleobase-containing compound metabolic process	18 out of 121 genes, 14.9%	199 out of 4193 background genes, 4.7%	14.9%	4.7%	0.00909	0	0.06	BMH1, BRE2, CHD1, CSM3, DPB3, EAF3, HHF1, IRS4, ISW1, MCM21, NPT1, RPN4, SDC1, SET2, SPP1, SPT8, YCL060C, YTA7
44260	cellular macromolecule metabolic process	62 out of 121 genes, 51.2%	1365 out of 4193 background genes, 32.6%	51.2%	32.6%	0.0095	0	0.06	AHC1, AHC2, APJ1, ATS1, BMH1, BRE2, CHD1, CHL1, CKB2, CLB5, CSM3, CST6, CTF3, CTF8, DCC1, DPB3, DST1, EAF3, ELP2, ELP3, GPB2, HCM1, HHF1, IKI3, IMP2, IMP2', IRC14, IRS4, ISW1, KTI12, MCM21, MMS1, MRN1, NCS2, NPT1, NUC1, OAZ1, PEX15, PEX22, REX2, RPN4, RPS24A, RQC1, RRD1, RTT101, SDC1, SET2, SLT2, SNF1, SNT1, SPP1, SPT3, SPT8, SRN2, STE50, SWE1, SWF1, UBI4, UBP6, YCL060C, YKE2, YTA7
31327	negative regulation of cellular biosynthetic process	19 out of 121 genes, 15.7%	220 out of 4193 background genes, 5.2%	15.7%	5.2%	0.00992	0	0.06	BMH1, BRE2, CHD1, CSM3, DPB3, EAF3, HHF1, IRS4, ISW1, NPT1, OAZ1, RPN4, SDC1, SET2, SNF1, SPP1, SPT8, YCL060C, YTA7
9890	negative regulation of biosynthetic process	19 out of 121 genes, 15.7%	220 out of 4193 background genes, 5.2%	15.7%	5.2%	0.00992	0	0.06	BMH1, BRE2, CHD1, CSM3, DPB3, EAF3, HHF1, IRS4, ISW1, NPT1, OAZ1, RPN4, SDC1, SET2, SNF1, SPP1, SPT8, YCL060C, YTA7
Function
5515	protein binding	30 out of 121 genes, 24.8%	384 out of 4193 background genes, 9.2%	24.8%	9.2%	2.63e-05	0	0	APJ1, APM1, BIK1, BMH1, CHD1, CIK1, CIN1, DST1, ELP2, GCS1, GPB2, IOC2, PAC2, PEX14, PEX15, PEX19, PEX22, PEX5, RVS167, SPP1, SPT8, SRN2, STE50, STI1, TLG2, UBI4, VIK1, VPS72, YKE2, YTA7
5488	binding	45 out of 121 genes, 37.2%	875 out of 4193 background genes, 20.9%	37.2%	20.9%	0.00256	0	0	APJ1, APM1, ARP6, BIK1, BMH1, CHD1, CIK1, CIN1, CNN1, CST6, DPB3, DST1, ELP2, GCS1, GCY1, GPB2, HCM1, HHF1, IKI3, IOC2, ISW1, KTI12, MRN1, PAC2, PEX14, PEX15, PEX19, PEX22, PEX5, RPN4, RVS167, SPP1, SPT8, SRN2, STE50, STI1, TLG2, UBI4, VIK1, VPS17, VPS5, VPS71, VPS72, YKE2, YTA7
15631	tubulin binding	6 out of 121 genes, 5.0%	22 out of 4193 background genes, 0.5%	5.0%	0.5%	0.00318	0	0	BIK1, CIN1, ELP2, PAC2, VIK1, YKE2
8092	cytoskeletal protein binding	8 out of 121 genes, 6.6%	44 out of 4193 background genes, 1.0%	6.6%	1.0%	0.00345	0	0	YKE2, VIK1, RVS167, PAC2, GCS1, ELP2, CIN1, BIK1
18024	histone-lysine N-methyltransferase activity	4 out of 121 genes, 3.3%	8 out of 4193 background genes, 0.2%	3.3%	0.2%	0.00515	0	0	BRE2, SDC1, SET2, SPP1
42054	histone methyltransferase activity	4 out of 121 genes, 3.3%	8 out of 4193 background genes, 0.2%	3.3%	0.2%	0.00515	0	0	BRE2, SDC1, SET2, SPP1
Component
43234	protein complex	53 out of 121 genes, 43.8%	542 out of 4193 background genes, 12.9%	43.8%	12.9%	2.46e-15	0	0	AHC1, AHC2, APM1, ARP6, BIK1, CHD1, CHL4, CIK1, CIN8, CKB2, CNN1, CSM1, CSM3, CTF19, CTF3, CTF8, DCC1, DPB3, EAF3, ELP2, ELP3, FET3, FTR1, HHF1, IKI3, IML3, IMP2, IOC2, ISW1, KIP3, MAD1, MCM21, MCM22, NPR3, RAV1, RQC1, RVS167, SLK19, SNF1, SPT3, SPT8, SRN2, SWC5, TLG2, TUB3, UBP6, VIK1, VPS17, VPS5, VPS71, VPS72, YCL060C, YKE2
32991	macromolecular complex	68 out of 121 genes, 56.2%	1014 out of 4193 background genes, 24.2%	56.2%	24.2%	3.44e-12	0	0	AHC1, AHC2, APM1, ARP6, BIK1, BMH1, BRE2, CHD1, CHL4, CIK1, CIN8, CKB2, CNN1, CSM1, CSM3, CTF19, CTF3, CTF8, DCC1, DPB3, EAF3, ELP2, ELP3, FET3, FTR1, HHF1, IKI3, IML3, IMP2, IOC2, ISW1, KIP3, MAD1, MCM21, MCM22, MMS1, MRN1, NPR3, PDX1, PEX14, PEX19, PEX5, RAV1, RPS24A, RQC1, RTT101, RVS167, SDC1, SLK19, SNF1, SNT1, SPP1, SPT3, SPT8, SRN2, SWC5, TLG2, TPS2, TUB3, UBI4, UBP6, VIK1, VPS17, VPS5, VP…
44427	chromosomal part	29 out of 121 genes, 24.0%	191 out of 4193 background genes, 4.6%	24.0%	4.6%	5.62e-12	0	0	ARP6, BIK1, CHD1, CHL1, CHL4, CIN8, CNN1, CSM1, CSM3, CTF19, CTF3, CTF8, DCC1, DPB3, EAF3, HCM1, HHF1, IML3, ISW1, MAD1, MCM21, MCM22, RRD1, SLK19, SNT1, SWC5, VPS71, VPS72, YCL060C
44454	nuclear chromosome part	25 out of 121 genes, 20.7%	152 out of 4193 background genes, 3.6%	20.7%	3.6%	6.91e-11	0	0	HHF1, ARP6, BIK1, CHD1, CHL1, CHL4, CIN8, CSM3, CTF19, CTF3, DPB3, EAF3, HCM1, IML3, ISW1, MAD1, MCM21, MCM22, RRD1, SLK19, SNT1, SWC5, VPS71, VPS72, YCL060C
5694	chromosome	29 out of 121 genes, 24.0%	211 out of 4193 background genes, 5.0%	24.0%	5.0%	8.07e-11	0	0	ARP6, BIK1, CHD1, CHL1, CHL4, CIN8, CNN1, CSM1, CSM3, CTF19, CTF3, CTF8, DCC1, DPB3, EAF3, HCM1, HHF1, IML3, ISW1, MAD1, MCM21, MCM22, RRD1, SLK19, SNT1, SWC5, VPS71, VPS72, YCL060C
31981	nuclear lumen	35 out of 121 genes, 28.9%	321 out of 4193 background genes, 7.7%	28.9%	7.7%	2.15e-10	0	0	AHC1, AHC2, APJ1, ARP6, BIK1, BRE2, CHD1, CHL1, CHL4, CIN8, CKB2, CSM1, CSM3, CTF19, CTF3, DPB3, EAF3, HCM1, HHF1, IML3, ISW1, MAD1, MCM21, MCM22, RRD1, SDC1, SLK19, SNT1, SPP1, SPT3, SPT8, SWC5, VPS71, VPS72, YCL060C
228	nuclear chromosome	25 out of 121 genes, 20.7%	172 out of 4193 background genes, 4.1%	20.7%	4.1%	1.23e-09	0	0	ARP6, BIK1, CHD1, CHL1, CHL4, CIN8, CSM3, CTF19, CTF3, DPB3, EAF3, HCM1, HHF1, IML3, ISW1, MAD1, MCM21, MCM22, RRD1, SLK19, SNT1, SWC5, VPS71, VPS72, YCL060C
776	kinetochore	12 out of 121 genes, 9.9%	30 out of 4193 background genes, 0.7%	9.9%	0.7%	1.96e-09	0	0	BIK1, CHL4, CIN8, CNN1, CSM1, CTF19, CTF3, IML3, MAD1, MCM21, MCM22, SLK19
777	condensed chromosome kinetochore	11 out of 121 genes, 9.1%	24 out of 4193 background genes, 0.6%	9.1%	0.6%	2.43e-09	0	0	BIK1, CHL4, CIN8, CSM1, CTF19, CTF3, IML3, MAD1, MCM21, MCM22, SLK19
44428	nuclear part	39 out of 121 genes, 32.2%	449 out of 4193 background genes, 10.7%	32.2%	10.7%	1.13e-08	0	0	AHC1, AHC2, APJ1, ARP6, BIK1, BRE2, CHD1, CHL1, CHL4, CIN8, CKB2, CSM1, CSM3, CTF19, CTF3, DPB3, EAF3, HCM1, HHF1, IML3, IOC2, ISW1, KIP3, MAD1, MCM21, MCM22, RRD1, SDC1, SLK19, SNF1, SNT1, SPP1, SPT3, SPT8, SWC5, TUB3, VPS71, VPS72, YCL060C
779	condensed chromosome, centromeric region	11 out of 121 genes, 9.1%	28 out of 4193 background genes, 0.7%	9.1%	0.7%	1.9e-08	0	0	BIK1, CHL4, CIN8, CSM1, CTF19, CTF3, IML3, MAD1, MCM21, MCM22, SLK19
778	condensed nuclear chromosome kinetochore	10 out of 121 genes, 8.3%	22 out of 4193 background genes, 0.5%	8.3%	0.5%	2.43e-08	0	0	BIK1, CHL4, CIN8, CTF19, CTF3, IML3, MAD1, MCM21, MCM22, SLK19
780	condensed nuclear chromosome, centromeric region	10 out of 121 genes, 8.3%	26 out of 4193 background genes, 0.6%	8.3%	0.6%	1.81e-07	0	0	BIK1, CHL4, CIN8, CTF19, CTF3, IML3, MAD1, MCM21, MCM22, SLK19
775	chromosome, centromeric region	12 out of 121 genes, 9.9%	43 out of 4193 background genes, 1.0%	9.9%	1.0%	2.54e-07	0	0	BIK1, CHL4, CIN8, CNN1, CSM1, CTF19, CTF3, IML3, MAD1, MCM21, MCM22, SLK19
31974	membrane-enclosed lumen	37 out of 121 genes, 30.6%	456 out of 4193 background genes, 10.9%	30.6%	10.9%	3.04e-07	0	0	AHC1, AHC2, APJ1, ARP6, BIK1, BRE2, CHD1, CHL1, CHL4, CIN8, CKB2, CSM1, CSM3, CTF19, CTF3, DPB3, EAF3, HCM1, HHF1, IML3, ISW1, MAD1, MCM21, MCM22, PDX1, RRD1, SDC1, SLK19, SNF1, SNT1, SPP1, SPT3, SPT8, SWC5, VPS71, VPS72, YCL060C
43233	organelle lumen	37 out of 121 genes, 30.6%	456 out of 4193 background genes, 10.9%	30.6%	10.9%	3.04e-07	0	0	AHC1, AHC2, APJ1, ARP6, BIK1, BRE2, CHD1, CHL1, CHL4, CIN8, CKB2, CSM1, CSM3, CTF19, CTF3, DPB3, EAF3, HCM1, HHF1, IML3, ISW1, MAD1, MCM21, MCM22, PDX1, RRD1, SDC1, SLK19, SNF1, SNT1, SPP1, SPT3, SPT8, SWC5, VPS71, VPS72, YCL060C
70013	intracellular organelle lumen	37 out of 121 genes, 30.6%	456 out of 4193 background genes, 10.9%	30.6%	10.9%	3.04e-07	0	0	AHC1, AHC2, APJ1, ARP6, BIK1, BRE2, CHD1, CHL1, CHL4, CIN8, CKB2, CSM1, CSM3, CTF19, CTF3, DPB3, EAF3, HCM1, HHF1, IML3, ISW1, MAD1, MCM21, MCM22, PDX1, RRD1, SDC1, SLK19, SNF1, SNT1, SPP1, SPT3, SPT8, SWC5, VPS71, VPS72, YCL060C
43228	non-membrane-bounded organelle	43 out of 121 genes, 35.5%	678 out of 4193 background genes, 16.2%	35.5%	16.2%	1.98e-05	0	0	ARP6, BIK1, BMH1, CHD1, CHL1, CHL4, CIK1, CIN8, CKB2, CNN1, CSM1, CSM3, CTF19, CTF3, CTF8, DCC1, DPB3, EAF3, GCS1, HCM1, HHF1, IML3, INP53, ISW1, KIP3, MAD1, MCM21, MCM22, MRN1, RPS24A, RQC1, RRD1, RVS167, SLK19, SNT1, SWC5, SWF1, TUB3, VIK1, VPS1, VPS71, VPS72, YCL060C
43232	intracellular non-membrane-bounded organelle	43 out of 121 genes, 35.5%	678 out of 4193 background genes, 16.2%	35.5%	16.2%	1.98e-05	0	0	ARP6, BIK1, BMH1, CHD1, CHL1, CHL4, CIK1, CIN8, CKB2, CNN1, CSM1, CSM3, CTF19, CTF3, CTF8, DCC1, DPB3, EAF3, GCS1, HCM1, HHF1, IML3, INP53, ISW1, KIP3, MAD1, MCM21, MCM22, MRN1, RPS24A, RQC1, RRD1, RVS167, SLK19, SNT1, SWC5, SWF1, TUB3, VIK1, VPS1, VPS71, VPS72, YCL060C
5634	nucleus	60 out of 121 genes, 49.6%	1149 out of 4193 background genes, 27.4%	49.6%	27.4%	2.17e-05	0	0	AHC1, AHC2, APJ1, ARP6, BIK1, BMH1, BRE2, CHD1, CHL1, CHL4, CIK1, CIN8, CKB2, CLB5, CNN1, CSM1, CSM3, CST6, CTF19, CTF3, DPB3, DST1, EAF3, ELP2, ELP3, GCY1, HCM1, HHF1, IKI3, IML3, IOC2, ISW1, KIP3, KTI12, MAD1, MCM21, MCM22, MRN1, NPT1, NUC1, RPN4, RRD1, RTT101, SDC1, SET2, SLK19, SLT2, SNF1, SNT1, SPP1, SPT3, SPT8, SRN2, SWC5, SWE1, TUB3, VPS71, VPS72, YCL060C, YTA7
793	condensed chromosome	11 out of 121 genes, 9.1%	51 out of 4193 background genes, 1.2%	9.1%	1.2%	2.4e-05	0	0	BIK1, CHL4, CIN8, CSM1, CTF19, CTF3, IML3, MAD1, MCM21, MCM22, SLK19
98687	chromosomal region	12 out of 121 genes, 9.9%	65 out of 4193 background genes, 1.6%	9.9%	1.6%	3.89e-05	0	0	BIK1, CHL4, CIN8, CNN1, CSM1, CTF19, CTF3, IML3, MAD1, MCM21, MCM22, SLK19
44446	intracellular organelle part	66 out of 121 genes, 54.5%	1352 out of 4193 background genes, 32.2%	54.5%	32.2%	4.19e-05	0	0	AHC1, AHC2, APJ1, APM1, ARL1, ARP6, BIK1, BRE2, CHD1, CHL1, CHL4, CIK1, CIN8, CKB2, CNN1, COQ2, CSM1, CSM3, CTF19, CTF3, CTF8, DCC1, DPB3, EAF3, GCS1, HCM1, HHF1, IML3, IMP2, INP53, IOC2, ISW1, KIP3, MAD1, MCM21, MCM22, NPR3, NUC1, PDX1, PEX14, PEX15, PEX19, PEX22, PEX5, RPS24A, RQC1, RRD1, RVS167, SDC1, SLK19, SNF1, SNT1, SPP1, SPT3, SPT8, SRN2, SWC5, SWF1, TLG2, TUB3, VIK1, VPS1, VPS71, VPS72, …
44422	organelle part	66 out of 121 genes, 54.5%	1361 out of 4193 background genes, 32.5%	54.5%	32.5%	5.54e-05	0	0	AHC1, AHC2, APJ1, APM1, ARL1, ARP6, BIK1, BRE2, CHD1, CHL1, CHL4, CIK1, CIN8, CKB2, CNN1, COQ2, CSM1, CSM3, CTF19, CTF3, CTF8, DCC1, DPB3, EAF3, GCS1, HCM1, HHF1, IML3, IMP2, INP53, IOC2, ISW1, KIP3, MAD1, MCM21, MCM22, NPR3, NUC1, PDX1, PEX14, PEX15, PEX19, PEX22, PEX5, RPS24A, RQC1, RRD1, RVS167, SDC1, SLK19, SNF1, SNT1, SPP1, SPT3, SPT8, SRN2, SWC5, SWF1, TLG2, TUB3, VIK1, VPS1, VPS71, VPS72, …
794	condensed nuclear chromosome	10 out of 121 genes, 8.3%	49 out of 4193 background genes, 1.2%	8.3%	1.2%	0.00016	0	0	BIK1, CHL4, CIN8, CTF19, CTF3, IML3, MAD1, MCM21, MCM22, SLK19
790	nuclear chromatin	12 out of 121 genes, 9.9%	95 out of 4193 background genes, 2.3%	9.9%	2.3%	0.00254	0	0	ARP6, CHD1, CHL1, EAF3, HCM1, HHF1, ISW1, RRD1, SNT1, SWC5, VPS71, VPS72
123	histone acetyltransferase complex	6 out of 121 genes, 5.0%	23 out of 4193 background genes, 0.5%	5.0%	0.5%	0.0063	0	0	AHC1, AHC2, CHD1, EAF3, SPT3, SPT8
812	Swr1 complex	4 out of 121 genes, 3.3%	8 out of 4193 background genes, 0.2%	3.3%	0.2%	0.00773	0	0	ARP6, SWC5, VPS71, VPS72
785	chromatin	12 out of 121 genes, 9.9%	107 out of 4193 background genes, 2.6%	9.9%	2.6%	0.00859	0	0	ARP6, CHD1, CHL1, EAF3, HCM1, HHF1, ISW1, RRD1, SNT1, SWC5, VPS71, VPS72

## Sheet: Enhancers 37° GIS <-10
GOID	GO term	Cluster frequency (%)	Background frequency (%)	Cluster frequency (%)	Background frequency (%)	P-value	FDR	Expected FP	Gene(s) annotated to the term
Process
51276	chromosome organization	72 out of 360 genes, 20.0%	337 out of 4193 background genes, 8.0%	20.0%	8.0%	2.02e-11	0	0	AFT1, AHC1, AHC2, ARP6, BIK1, BMH1, BRE2, CGI121, CHD1, CHL1, CHL4, CHZ1, CIK1, CIN8, CLB2, CNN1, CPR1, CSM1, CSM3, CTF19, CTF3, CTF4, CTF8, DCC1, DPB3, EAF3, EST1, HAT1, HHF1, HHO1, HOS1, IML3, IOC2, IOC4, IRS4, ISW1, KIP3, LGE1, MAD1, MCM21, MCM22, MLP1, MLP2, MRC1, MRN1, NPT1, NTO1, OAF1, PHO2, RAD16, RAD52, RCO1, RTT109, SAS5, SDC1, SET2, SIN3, SNT1, SPP1, SPT3, SPT8, SRC1, SUM1, SWC5, TUB3, …
16043	cellular component organization	156 out of 360 genes, 43.3%	1133 out of 4193 background genes, 27.0%	43.3%	27.0%	1.44e-09	0	0	AFT1, AHC1, AHC2, AIM26, ARL1, ARL3, ARP6, ATG21, ATS1, BCK1, BIK1, BMH1, BRE2, CAF20, CGI121, CHD1, CHL1, CHL4, CHS5, CHZ1, CIK1, CIN1, CIN4, CIN8, CLB2, CLB5, CNB1, CNN1, CPR1, CSM1, CSM3, CTF19, CTF3, CTF4, CTF8, DCC1, DPB3, DST1, EAF3, ENV9, EST1, FIS1, GCS1, GEM1, GIM5, HAT1, HCM1, HHF1, HHO1, HMT1, HOS1, HPF1, HSM3, IML3, IMP2, INA17, IOC2, IOC4, IRS4, ISW1, JNM1, KIP2, KIP3, KSS1, LGE1, MA…
6996	organelle organization	124 out of 360 genes, 34.4%	833 out of 4193 background genes, 19.9%	34.4%	19.9%	5.68e-09	0	0	AFT1, AHC1, AHC2, AIM26, ARL1, ARP6, ATG21, ATS1, BIK1, BMH1, BRE2, CAF20, CGI121, CHD1, CHL1, CHL4, CHZ1, CIK1, CIN8, CLB2, CLB5, CNN1, CPR1, CSM1, CSM3, CTF19, CTF3, CTF4, CTF8, DCC1, DPB3, EAF3, ENV9, EST1, FIS1, GCS1, GEM1, HAT1, HCM1, HHF1, HHO1, HOS1, IML3, IMP2, INA17, IOC2, IOC4, IRS4, ISW1, JNM1, KIP2, KIP3, LGE1, MAD1, MCM21, MCM22, MDM38, MGR2, MIC27, MLP1, MLP2, MMR1, MRC1, MRN1, NPR3…
71840	cellular component organization or biogenesis	162 out of 360 genes, 45.0%	1229 out of 4193 background genes, 29.3%	45.0%	29.3%	2e-08	0	0	AFT1, AHC1, AHC2, AIM26, ARL1, ARL3, ARP6, ATG21, ATS1, BCK1, BIK1, BMH1, BRE2, CAF20, CGI121, CHD1, CHL1, CHL4, CHS5, CHZ1, CIK1, CIN1, CIN4, CIN8, CLB2, CLB5, CNB1, CNN1, CPR1, CSM1, CSM3, CTF19, CTF3, CTF4, CTF8, DCC1, DPB3, DST1, EAF3, ENV9, EST1, FIS1, GCS1, GEM1, GIM5, HAT1, HCM1, HHF1, HHO1, HMT1, HOS1, HPF1, HSM3, IML3, IMP2, INA17, IOC2, IOC4, IRS4, ISW1, JNM1, KIP2, KIP3, KSS1, LGE1, MA…
65007	biological regulation	146 out of 360 genes, 40.6%	1090 out of 4193 background genes, 26.0%	40.6%	26.0%	1.41e-07	0	0	AFT1, BAS1, BCK1, BCK2, BIK1, BMH1, BRE2, CAF20, CAF40, CGI121, CHD1, CHL4, CHS5, CIK1, CKA1, CKA2, CKB2, CLB2, CLB5, CMR1, CNB1, CNN1, CPR1, CSM3, CST6, CTF19, CTF3, DAL80, DCR2, DPB3, DST1, EAF3, ELP2, ELP3, ELP4, EST1, FET3, FTR1, FYV10, GDT1, GEM1, GID8, GIM5, GIP3, GPB1, GPB2, HAT1, HCM1, HHF1, HHO1, HMT1, HOS1, ICP55, IKI3, IMP2', IRC14, IRS4, ISW1, IZH2, IZH4, KIP2, KIP3, KSS1, KTI12, LGE1…
34085	establishment of sister chromatid cohesion	10 out of 360 genes, 2.8%	11 out of 4193 background genes, 0.3%	2.8%	0.3%	2.26e-07	0	0	AFT1, CHL1, CHL4, CSM3, CTF19, CTF3, CTF4, IML3, MCM21, MCM22
50789	regulation of biological process	127 out of 360 genes, 35.3%	912 out of 4193 background genes, 21.8%	35.3%	21.8%	3.75e-07	0	0	AFT1, BAS1, BCK1, BCK2, BIK1, BMH1, BRE2, CAF20, CAF40, CGI121, CHD1, CHL4, CHS5, CIK1, CKA1, CKA2, CKB2, CLB2, CLB5, CMR1, CNB1, CNN1, CPR1, CSM3, CST6, CTF19, CTF3, DAL80, DCR2, DPB3, DST1, EAF3, ELP2, ELP3, ELP4, EST1, FYV10, GEM1, GID8, GIM5, GIP3, GPB1, GPB2, HAT1, HCM1, HHF1, HHO1, HMT1, HOS1, IKI3, IMP2', IRC14, IRS4, ISW1, IZH2, KIP2, KIP3, KSS1, KTI12, LSP1, MAD1, MBF1, MCM21, MDM38, MKK…
43412	macromolecule modification	83 out of 360 genes, 23.1%	510 out of 4193 background genes, 12.2%	23.1%	12.2%	9.08e-07	0	0	AHC1, AHC2, APJ1, ATG21, ATS1, BCK1, BMH1, BRE2, CHD1, CKA1, CKA2, CKB2, CLB2, CLB5, CPR1, DCR2, DEG1, DPH2, EAF3, ELP2, ELP3, ELP4, GIP3, GPB1, HAT1, HHF1, HMT1, HOS1, IKI3, KSS1, KTI12, LGE1, LSP1, MKK2, MNT4, MUB1, NCL1, NCS2, NCS6, NTO1, PEX10, PEX12, PEX22, PEX4, PNG1, PPQ1, PTC6, RAD16, RAD5, RCO1, RMD5, RRT2, RTT109, SAK1, SAP190, SDC1, SDH5, SET2, SIN3, SKM1, SLT2, SLZ1, SNF1, SNT1, SPP1,…
50794	regulation of cellular process	122 out of 360 genes, 33.9%	876 out of 4193 background genes, 20.9%	33.9%	20.9%	1.05e-06	0	0	AFT1, BAS1, BCK1, BCK2, BIK1, BMH1, BRE2, CAF20, CAF40, CGI121, CHD1, CHL4, CHS5, CIK1, CKA1, CKA2, CKB2, CLB2, CLB5, CMR1, CNB1, CNN1, CPR1, CSM3, CST6, CTF19, CTF3, DAL80, DCR2, DPB3, DST1, EAF3, ELP2, ELP3, ELP4, EST1, FYV10, GEM1, GID8, GIM5, GIP3, GPB1, GPB2, HAT1, HCM1, HHF1, HHO1, HMT1, HOS1, IKI3, IMP2', IRC14, IRS4, ISW1, IZH2, KIP2, KIP3, KSS1, KTI12, LSP1, MAD1, MBF1, MCM21, MDM38, MKK…
48519	negative regulation of biological process	67 out of 360 genes, 18.6%	377 out of 4193 background genes, 9.0%	18.6%	9.0%	1.38e-06	0	0	AFT1, BIK1, BMH1, BRE2, CAF20, CHD1, CHL4, CLB2, CMR1, CNN1, CSM3, CTF19, CTF3, DAL80, DCR2, DPB3, EAF3, FYV10, GID8, GPB1, GPB2, HAT1, HHF1, HHO1, HMT1, HOS1, IRS4, ISW1, IZH2, KIP2, KIP3, KSS1, LSP1, MAD1, MCM21, MMS1, MRC1, NPR3, NPT1, OAF1, OAZ1, ORM1, PPQ1, RAD17, RAD24, RAD9, RCO1, RMD5, RPN4, RTT101, RTT109, SAS5, SDC1, SET2, SIN3, SKM1, SLZ1, SNF1, SPP1, SPT8, SUM1, SWE1, UBP6, VID24, VID…
1902589	single-organism organelle organization	58 out of 360 genes, 16.1%	306 out of 4193 background genes, 7.3%	16.1%	7.3%	1.8e-06	0	0	AFT1, AIM26, ATG21, ATS1, BIK1, BMH1, CHL1, CHL4, CIK1, CIN8, CLB2, CLB5, CSM3, CTF19, CTF3, CTF4, CTF8, DCC1, GCS1, HCM1, IML3, IOC4, ISW1, JNM1, KIP2, KIP3, MAD1, MCM21, MCM22, MDM38, MGR2, MIC27, MLP2, MRC1, PEX1, PEX10, PEX12, PEX13, PEX14, PEX15, PEX19, PEX22, PEX3, PEX4, PEX5, PEX8, PTC6, RRD1, SHE9, SLK19, SRC1, SWE1, SWF1, TLG2, TUB3, VAM3, VIK1, VPS1
70	mitotic sister chromatid segregation	23 out of 360 genes, 6.4%	66 out of 4193 background genes, 1.6%	6.4%	1.6%	1.82e-06	0	0	AFT1, BIK1, BMH1, CHL1, CHL4, CIK1, CIN8, CLB2, CSM3, CTF19, CTF3, CTF4, CTF8, DCC1, IML3, KIP3, MAD1, MCM21, MCM22, MRC1, SRC1, TUB3, VIK1
7064	mitotic sister chromatid cohesion	14 out of 360 genes, 3.9%	25 out of 4193 background genes, 0.6%	3.9%	0.6%	1.94e-06	0	0	AFT1, CHL1, CHL4, CSM3, CTF19, CTF3, CTF4, CTF8, DCC1, IML3, MCM21, MCM22, MRC1, VIK1
48523	negative regulation of cellular process	66 out of 360 genes, 18.3%	372 out of 4193 background genes, 8.9%	18.3%	8.9%	2.04e-06	0	0	AFT1, BIK1, BMH1, BRE2, CAF20, CHD1, CHL4, CLB2, CMR1, CNN1, CSM3, CTF19, CTF3, DAL80, DCR2, DPB3, EAF3, FYV10, GID8, GPB1, GPB2, HAT1, HHF1, HHO1, HMT1, HOS1, IRS4, ISW1, IZH2, KIP2, KIP3, LSP1, MAD1, MCM21, MMS1, MRC1, NPR3, NPT1, OAF1, OAZ1, ORM1, PPQ1, RAD17, RAD24, RAD9, RCO1, RMD5, RPN4, RTT101, RTT109, SAS5, SDC1, SET2, SIN3, SKM1, SLZ1, SNF1, SPP1, SPT8, SUM1, SWE1, UBP6, VID24, VID28, YK…
819	sister chromatid segregation	25 out of 360 genes, 6.9%	79 out of 4193 background genes, 1.9%	6.9%	1.9%	3.5e-06	0	0	AFT1, BIK1, BMH1, CHL1, CHL4, CIK1, CIN8, CLB2, CSM3, CTF19, CTF3, CTF4, CTF8, DCC1, IML3, IOC4, ISW1, KIP3, MAD1, MCM21, MCM22, MRC1, SRC1, TUB3, VIK1
31326	regulation of cellular biosynthetic process	76 out of 360 genes, 21.1%	465 out of 4193 background genes, 11.1%	21.1%	11.1%	4.79e-06	0	0	AFT1, BAS1, BMH1, BRE2, CAF20, CAF40, CGI121, CHD1, CHS5, CKA1, CKA2, CKB2, CLB5, CSM3, CST6, DAL80, DPB3, DST1, EAF3, ELP2, ELP3, ELP4, EST1, FYV10, GID8, GIM5, GPB2, HAT1, HCM1, HHF1, HHO1, HMT1, HOS1, IKI3, IMP2', IRC14, IRS4, ISW1, IZH2, KSS1, KTI12, MBF1, MDM38, MLP1, MLP2, MRC1, NPT1, OAF1, OAZ1, ORM1, PHO2, RAD9, RCO1, RMD5, RPN4, RQC1, RRD1, RTT109, SAS5, SDC1, SDH5, SET2, SIN3, SKM1, SNF…
7067	mitotic nuclear division	27 out of 360 genes, 7.5%	92 out of 4193 background genes, 2.2%	7.5%	2.2%	5.17e-06	0	0	AFT1, BIK1, BMH1, CHL1, CHL4, CIK1, CIN8, CLB2, CLB5, CSM3, CTF19, CTF3, CTF4, CTF8, DCC1, IML3, KIP3, MAD1, MCM21, MCM22, MRC1, RRD1, RTT101, SLK19, SRC1, TUB3, VIK1
9889	regulation of biosynthetic process	76 out of 360 genes, 21.1%	467 out of 4193 background genes, 11.1%	21.1%	11.1%	5.86e-06	0	0	AFT1, BAS1, BMH1, BRE2, CAF20, CAF40, CGI121, CHD1, CHS5, CKA1, CKA2, CKB2, CLB5, CSM3, CST6, DAL80, DPB3, DST1, EAF3, ELP2, ELP3, ELP4, EST1, FYV10, GID8, GIM5, GPB2, HAT1, HCM1, HHF1, HHO1, HMT1, HOS1, IKI3, IMP2', IRC14, IRS4, ISW1, IZH2, KSS1, KTI12, MBF1, MDM38, MLP1, MLP2, MRC1, NPT1, OAF1, OAZ1, ORM1, PHO2, RAD9, RCO1, RMD5, RPN4, RQC1, RRD1, RTT109, SAS5, SDC1, SDH5, SET2, SIN3, SKM1, SNF…
7059	chromosome segregation	30 out of 360 genes, 8.3%	111 out of 4193 background genes, 2.6%	8.3%	2.6%	6.04e-06	0	0	AFT1, BIK1, BMH1, CHL1, CHL4, CIK1, CIN8, CLB2, CNN1, CSM1, CSM3, CTF19, CTF3, CTF4, CTF8, DCC1, GIP3, IML3, IOC4, ISW1, KIP3, MAD1, MCM21, MCM22, MRC1, SLK19, SRC1, TUB3, VIK1, YBR100W
2097	tRNA wobble base modification	12 out of 360 genes, 3.3%	20 out of 4193 background genes, 0.5%	3.3%	0.5%	1.02e-05	0	0	ATS1, ELP2, ELP3, ELP4, IKI3, KTI12, NCL1, NCS2, NCS6, SAP190, UBA4, URM1
7062	sister chromatid cohesion	16 out of 360 genes, 4.4%	36 out of 4193 background genes, 0.9%	4.4%	0.9%	1.04e-05	0	0	AFT1, CHL1, CHL4, CSM3, CTF19, CTF3, CTF4, CTF8, DCC1, IML3, IOC4, ISW1, MCM21, MCM22, MRC1, VIK1
1903047	mitotic cell cycle process	41 out of 360 genes, 11.4%	189 out of 4193 background genes, 4.5%	11.4%	4.5%	1.11e-05	0	0	AFI1, AFT1, AXL1, BCK2, BIK1, BMH1, BUD19, CHL1, CHL4, CHS5, CIK1, CIN8, CLB2, CLB5, CSM3, CTF19, CTF3, CTF4, CTF8, DCC1, DCR2, GID8, IML3, JNM1, KIP3, KSS1, MAD1, MCM21, MCM22, MRC1, RAD9, RRD1, RTT101, SAP190, SIN3, SLK19, SLT2, SRC1, SWE1, TUB3, VIK1
98813	nuclear chromosome segregation	27 out of 360 genes, 7.5%	95 out of 4193 background genes, 2.3%	7.5%	2.3%	1.12e-05	0	0	AFT1, BIK1, BMH1, CHL1, CHL4, CIK1, CIN8, CLB2, CSM1, CSM3, CTF19, CTF3, CTF4, CTF8, DCC1, IML3, IOC4, ISW1, KIP3, MAD1, MCM21, MCM22, MRC1, SRC1, TUB3, VIK1, YBR100W
36211	protein modification process	73 out of 360 genes, 20.3%	450 out of 4193 background genes, 10.7%	20.3%	10.7%	1.48e-05	0	0	AHC1, AHC2, APJ1, ATG21, BCK1, BMH1, BRE2, CHD1, CKA1, CKA2, CKB2, CLB2, CLB5, CPR1, DCR2, DPH2, EAF3, ELP2, GIP3, GPB1, HAT1, HHF1, HMT1, HOS1, KSS1, LGE1, LSP1, MKK2, MNT4, MUB1, NCS2, NCS6, NTO1, PEX10, PEX12, PEX22, PEX4, PNG1, PPQ1, PTC6, RAD16, RAD5, RCO1, RMD5, RRT2, RTT109, SAK1, SDC1, SDH5, SET2, SIN3, SKM1, SLT2, SNF1, SNT1, SPP1, SPT3, SPT8, STE50, SWE1, SWF1, TAE1, TOS3, UBA4, UBI4, U…
6464	cellular protein modification process	73 out of 360 genes, 20.3%	450 out of 4193 background genes, 10.7%	20.3%	10.7%	1.48e-05	0	0	AHC1, AHC2, APJ1, ATG21, BCK1, BMH1, BRE2, CHD1, CKA1, CKA2, CKB2, CLB2, CLB5, CPR1, DCR2, DPH2, EAF3, ELP2, GIP3, GPB1, HAT1, HHF1, HMT1, HOS1, KSS1, LGE1, LSP1, MKK2, MNT4, MUB1, NCS2, NCS6, NTO1, PEX10, PEX12, PEX22, PEX4, PNG1, PPQ1, PTC6, RAD16, RAD5, RCO1, RMD5, RRT2, RTT109, SAK1, SDC1, SDH5, SET2, SIN3, SKM1, SLT2, SNF1, SNT1, SPP1, SPT3, SPT8, STE50, SWE1, SWF1, TAE1, TOS3, UBA4, UBI4, U…
44763	single-organism cellular process	192 out of 360 genes, 53.3%	1663 out of 4193 background genes, 39.7%	53.3%	39.7%	1.93e-05	0	0	AAH1, AFI1, AFT1, AIM26, ALD6, ALE1, ARE2, ARL1, ARL3, ATG21, ATS1, AXL1, BCK1, BCK2, BER1, BIK1, BMH1, BRE2, BUD19, CGI121, CHL1, CHL4, CHS5, CIK1, CIN8, CIT3, CKA1, CKA2, CLB2, CLB5, CMR1, CNB1, CNN1, COQ2, CPR1, CSM1, CSM3, CTF19, CTF3, CTF4, CTF8, DCC1, DCR2, DGK1, DPB3, DST1, FET3, FIS1, FTR1, FYV10, GCS1, GDT1, GEM1, GID8, GIP3, GPB1, GPB2, GRE2, HAT1, HCM1, HHF1, HHO1, HMT1, HOM6, HOS1, IM…
10556	regulation of macromolecule biosynthetic process	72 out of 360 genes, 20.0%	444 out of 4193 background genes, 10.6%	20.0%	10.6%	1.94e-05	0	0	AFT1, BAS1, BMH1, BRE2, CAF20, CAF40, CGI121, CHD1, CHS5, CKA1, CKA2, CKB2, CLB5, CSM3, CST6, DAL80, DPB3, DST1, EAF3, ELP2, ELP3, ELP4, EST1, GIM5, GPB2, HAT1, HCM1, HHF1, HHO1, HMT1, HOS1, IKI3, IMP2', IRC14, IRS4, ISW1, IZH2, KSS1, KTI12, MBF1, MDM38, MLP1, MLP2, MRC1, NPT1, OAF1, OAZ1, ORM1, PHO2, RAD9, RCO1, RPN4, RQC1, RRD1, RTT109, SAS5, SDC1, SDH5, SET2, SIN3, SKM1, SNF1, SNT1, SPP1, SPT8…
1903506	regulation of nucleic acid-templated transcription	62 out of 360 genes, 17.2%	361 out of 4193 background genes, 8.6%	17.2%	8.6%	2.62e-05	0	0	AFT1, BAS1, BMH1, BRE2, CAF40, CGI121, CHD1, CHS5, CKA1, CKA2, CKB2, CST6, DAL80, DPB3, DST1, EAF3, ELP2, ELP3, ELP4, GIM5, GPB2, HAT1, HCM1, HHF1, HHO1, HMT1, HOS1, IKI3, IMP2', IRC14, IRS4, ISW1, IZH2, KSS1, KTI12, MBF1, MLP1, MLP2, MRC1, NPT1, OAF1, PHO2, RAD9, RCO1, RPN4, RRD1, RTT109, SAS5, SDC1, SDH5, SET2, SIN3, SKM1, SNT1, SPP1, SPT8, SUM1, TEC1, VID28, YKE2, YKU70, YTA7
2001141	regulation of RNA biosynthetic process	62 out of 360 genes, 17.2%	361 out of 4193 background genes, 8.6%	17.2%	8.6%	2.62e-05	0	0	AFT1, BAS1, BMH1, BRE2, CAF40, CGI121, CHD1, CHS5, CKA1, CKA2, CKB2, CST6, DAL80, DPB3, DST1, EAF3, ELP2, ELP3, ELP4, GIM5, GPB2, HAT1, HCM1, HHF1, HHO1, HMT1, HOS1, IKI3, IMP2', IRC14, IRS4, ISW1, IZH2, KSS1, KTI12, MBF1, MLP1, MLP2, MRC1, NPT1, OAF1, PHO2, RAD9, RCO1, RPN4, RRD1, RTT109, SAS5, SDC1, SDH5, SET2, SIN3, SKM1, SNT1, SPP1, SPT8, SUM1, TEC1, VID28, YKE2, YKU70, YTA7
6355	regulation of transcription, DNA-templated	62 out of 360 genes, 17.2%	361 out of 4193 background genes, 8.6%	17.2%	8.6%	2.62e-05	0	0	AFT1, BAS1, BMH1, BRE2, CAF40, CGI121, CHD1, CHS5, CKA1, CKA2, CKB2, CST6, DAL80, DPB3, DST1, EAF3, ELP2, ELP3, ELP4, GIM5, GPB2, HAT1, HCM1, HHF1, HHO1, HMT1, HOS1, IKI3, IMP2', IRC14, IRS4, ISW1, IZH2, KSS1, KTI12, MBF1, MLP1, MLP2, MRC1, NPT1, OAF1, PHO2, RAD9, RCO1, RPN4, RRD1, RTT109, SAS5, SDC1, SDH5, SET2, SIN3, SKM1, SNT1, SPP1, SPT8, SUM1, TEC1, VID28, YKE2, YKU70, YTA7
34087	establishment of mitotic sister chromatid cohesion	8 out of 360 genes, 2.2%	9 out of 4193 background genes, 0.2%	2.2%	0.2%	2.65e-05	0	0	AFT1, CHL4, CSM3, CTF19, CTF3, IML3, MCM21, MCM22
278	mitotic cell cycle	41 out of 360 genes, 11.4%	196 out of 4193 background genes, 4.7%	11.4%	4.7%	3.4e-05	0	0	AFI1, AFT1, AXL1, BCK2, BIK1, BMH1, BUD19, CHL1, CHL4, CHS5, CIK1, CIN8, CLB2, CLB5, CSM3, CTF19, CTF3, CTF4, CTF8, DCC1, DCR2, GID8, IML3, JNM1, KIP3, KSS1, MAD1, MCM21, MCM22, MRC1, RAD9, RRD1, RTT101, SAP190, SIN3, SLK19, SLT2, SRC1, SWE1, TUB3, VIK1
44260	cellular macromolecule metabolic process	164 out of 360 genes, 45.6%	1365 out of 4193 background genes, 32.6%	45.6%	32.6%	3.83e-05	0	0	AFT1, AHC1, AHC2, APJ1, ATG21, ATS1, BAS1, BCK1, BMH1, BRE2, CAF20, CAF40, CGI121, CHD1, CHL1, CHS5, CKA1, CKA2, CKB2, CLB2, CLB5, CPR1, CSM3, CST6, CTF3, CTF4, CTF8, DAL80, DCC1, DCR2, DEG1, DPB3, DPH2, DST1, EAF3, ELP2, ELP3, ELP4, ENV9, EST1, FYV10, GID8, GIM5, GIP3, GPB1, GPB2, HAT1, HCM1, HHF1, HHO1, HMT1, HOS1, HSM3, IKI3, IMP2, IMP2', IRC14, IRC16, IRS4, ISW1, IZH2, KSS1, KTI12, LGE1, LSP1…
6325	chromatin organization	41 out of 360 genes, 11.4%	197 out of 4193 background genes, 4.7%	11.4%	4.7%	3.97e-05	0	0	AHC1, AHC2, ARP6, BRE2, CHD1, CHZ1, CPR1, DPB3, EAF3, HAT1, HHF1, HHO1, HOS1, IOC2, IOC4, IRS4, ISW1, LGE1, MLP1, MRC1, MRN1, NPT1, NTO1, OAF1, PHO2, RCO1, RTT109, SAS5, SDC1, SET2, SIN3, SNT1, SPP1, SPT3, SPT8, SUM1, SWC5, VPS71, VPS72, YKU70, YTA7
43574	peroxisomal transport	12 out of 360 genes, 3.3%	22 out of 4193 background genes, 0.5%	3.3%	0.5%	4.49e-05	0	0	PEX1, PEX10, PEX12, PEX13, PEX14, PEX15, PEX19, PEX22, PEX3, PEX4, PEX5, PEX8
6625	protein targeting to peroxisome	12 out of 360 genes, 3.3%	22 out of 4193 background genes, 0.5%	3.3%	0.5%	4.49e-05	0	0	PEX1, PEX10, PEX12, PEX13, PEX14, PEX15, PEX19, PEX22, PEX3, PEX4, PEX5, PEX8
72662	protein localization to peroxisome	12 out of 360 genes, 3.3%	22 out of 4193 background genes, 0.5%	3.3%	0.5%	4.49e-05	0	0	PEX1, PEX10, PEX12, PEX13, PEX14, PEX15, PEX19, PEX22, PEX3, PEX4, PEX5, PEX8
72663	establishment of protein localization to peroxisome	12 out of 360 genes, 3.3%	22 out of 4193 background genes, 0.5%	3.3%	0.5%	4.49e-05	0	0	PEX1, PEX10, PEX12, PEX13, PEX14, PEX15, PEX19, PEX22, PEX3, PEX4, PEX5, PEX8
43170	macromolecule metabolic process	169 out of 360 genes, 46.9%	1423 out of 4193 background genes, 33.9%	46.9%	33.9%	4.7e-05	0	0	AFT1, AHC1, AHC2, APJ1, ATG21, ATS1, AXL1, BAS1, BCK1, BCK2, BMH1, BRE2, CAF20, CAF40, CGI121, CHD1, CHL1, CHS5, CKA1, CKA2, CKB2, CLB2, CLB5, CPR1, CSM3, CST6, CTF3, CTF4, CTF8, DAL80, DCC1, DCR2, DEG1, DPB3, DPH2, DST1, EAF3, ELP2, ELP3, ELP4, ENV9, EST1, FYV10, GID8, GIM5, GIP3, GPB1, GPB2, HAT1, HCM1, HHF1, HHO1, HMT1, HOS1, HSM3, ICP55, IKI3, IMP2, IMP2', IRC14, IRC16, IRS4, ISW1, IZH2, KSS1…
10468	regulation of gene expression	69 out of 360 genes, 19.2%	427 out of 4193 background genes, 10.2%	19.2%	10.2%	4.85e-05	0	0	AFT1, BAS1, BCK2, BMH1, BRE2, CAF20, CAF40, CGI121, CHD1, CHS5, CKA1, CKA2, CKB2, CST6, DAL80, DPB3, DST1, EAF3, ELP2, ELP3, ELP4, GIM5, GPB2, HAT1, HCM1, HHF1, HHO1, HMT1, HOS1, IKI3, IMP2', IRC14, IRS4, ISW1, IZH2, KSS1, KTI12, MBF1, MDM38, MLP1, MLP2, MRC1, NPT1, OAF1, OAZ1, PHO2, RAD9, RCO1, RPN4, RQC1, RRD1, RTT109, SAS5, SDC1, SDH5, SET2, SIN3, SKM1, SNF1, SNT1, SPP1, SPT8, SUM1, TEC1, TOS4…
22402	cell cycle process	67 out of 360 genes, 18.6%	410 out of 4193 background genes, 9.8%	18.6%	9.8%	5.06e-05	0	0	AFI1, AFT1, AXL1, BCK2, BIK1, BMH1, BUD19, CHL1, CHL4, CHS5, CIK1, CIN8, CLB2, CLB5, CPR1, CSM1, CSM3, CTF19, CTF3, CTF4, CTF8, DCC1, DCR2, GCS1, GID8, GPB2, HCM1, HHF1, IML3, IOC4, IRC14, ISW1, JNM1, KIP3, KSS1, LGE1, MAD1, MCM21, MCM22, MLP2, MRC1, NPR3, RAD17, RAD24, RAD52, RAD9, RRD1, RTT101, SAP190, SDH5, SET2, SIN3, SLK19, SLT2, SLZ1, SPP1, SRC1, SWE1, SWF1, TEP1, TUB3, UBI4, VID28, VIK1, V…
51252	regulation of RNA metabolic process	62 out of 360 genes, 17.2%	369 out of 4193 background genes, 8.8%	17.2%	8.8%	6.21e-05	0	0	AFT1, BAS1, BMH1, BRE2, CAF40, CGI121, CHD1, CHS5, CKA1, CKA2, CKB2, CST6, DAL80, DPB3, DST1, EAF3, ELP2, ELP3, ELP4, GIM5, GPB2, HAT1, HCM1, HHF1, HHO1, HMT1, HOS1, IKI3, IMP2', IRC14, IRS4, ISW1, IZH2, KSS1, KTI12, MBF1, MLP1, MLP2, MRC1, NPT1, OAF1, PHO2, RAD9, RCO1, RPN4, RRD1, RTT109, SAS5, SDC1, SDH5, SET2, SIN3, SKM1, SNT1, SPP1, SPT8, SUM1, TEC1, VID28, YKE2, YKU70, YTA7
2000112	regulation of cellular macromolecule biosynthetic process	70 out of 360 genes, 19.4%	439 out of 4193 background genes, 10.5%	19.4%	10.5%	6.64e-05	0	0	AFT1, BAS1, BMH1, BRE2, CAF20, CAF40, CGI121, CHD1, CHS5, CKA1, CKA2, CKB2, CLB5, CSM3, CST6, DAL80, DPB3, DST1, EAF3, ELP2, ELP3, ELP4, EST1, GIM5, GPB2, HAT1, HCM1, HHF1, HHO1, HMT1, HOS1, IKI3, IMP2', IRC14, IRS4, ISW1, IZH2, KSS1, KTI12, MBF1, MDM38, MLP1, MLP2, MRC1, NPT1, OAF1, OAZ1, PHO2, RAD9, RCO1, RPN4, RQC1, RRD1, RTT109, SAS5, SDC1, SDH5, SET2, SIN3, SKM1, SNF1, SNT1, SPP1, SPT8, SUM1…
48285	organelle fission	42 out of 360 genes, 11.7%	208 out of 4193 background genes, 5.0%	11.7%	5.0%	6.69e-05	0	0	AFT1, BIK1, BMH1, CHL1, CHL4, CIK1, CIN8, CLB2, CLB5, CPR1, CSM1, CSM3, CTF19, CTF3, CTF4, CTF8, DCC1, FIS1, IML3, KIP3, MAD1, MCM21, MCM22, MRC1, NPR3, PEX11, RAD17, RAD24, RAD52, RRD1, RTT101, SET2, SLK19, SLZ1, SPP1, SRC1, SWE1, TUB3, VIK1, VPS1, XRS2, YBR100W
90304	nucleic acid metabolic process	106 out of 360 genes, 29.4%	775 out of 4193 background genes, 18.5%	29.4%	18.5%	6.8e-05	0	0	AFT1, AHC1, ATS1, BAS1, BMH1, BRE2, CAF40, CGI121, CHD1, CHL1, CHS5, CKA1, CKA2, CKB2, CLB5, CSM3, CST6, CTF3, CTF4, CTF8, DAL80, DCC1, DEG1, DPB3, DST1, EAF3, ELP2, ELP3, ELP4, EST1, GIM5, GPB2, HAT1, HCM1, HHF1, HHO1, HMT1, HOS1, HSM3, IKI3, IMP2', IRC14, IRC16, IRS4, ISW1, IZH2, KSS1, KTI12, LGE1, MBF1, MCM21, MLP1, MLP2, MMS1, MRC1, MRN1, NCL1, NCS2, NCS6, NPT1, NUC1, OAF1, PAN3, PHO2, POA1, …
2098	tRNA wobble uridine modification	11 out of 360 genes, 3.1%	19 out of 4193 background genes, 0.5%	3.1%	0.5%	7.43e-05	0	0	ATS1, NCS6, ELP2, UBA4, URM1, KTI12, SAP190, IKI3, NCS2, ELP3, ELP4
19219	regulation of nucleobase-containing compound metabolic process	67 out of 360 genes, 18.6%	415 out of 4193 background genes, 9.9%	18.6%	9.9%	8.31e-05	0	0	AFT1, BAS1, BMH1, BRE2, CAF40, CGI121, CHD1, CHS5, CKA1, CKA2, CKB2, CLB5, CSM3, CST6, DAL80, DPB3, DST1, EAF3, ELP2, ELP3, ELP4, EST1, GIM5, GPB2, HAT1, HCM1, HHF1, HHO1, HMT1, HOS1, IKI3, IMP2', IRC14, IRS4, ISW1, IZH2, KSS1, KTI12, MBF1, MCM21, MLP1, MLP2, MRC1, NPT1, OAF1, PHO2, RAD9, RCO1, RPN4, RRD1, RTT109, SAS5, SDC1, SDH5, SET2, SIN3, SKM1, SNT1, SPP1, SPT8, SUM1, TEC1, VID28, YBR100W, Y…
19222	regulation of metabolic process	87 out of 360 genes, 24.2%	596 out of 4193 background genes, 14.2%	24.2%	14.2%	8.33e-05	0	0	AFT1, BAS1, BCK2, BMH1, BRE2, CAF20, CAF40, CGI121, CHD1, CHS5, CKA1, CKA2, CKB2, CLB2, CLB5, CSM3, CST6, DAL80, DPB3, DST1, EAF3, ELP2, ELP3, ELP4, EST1, FYV10, GID8, GIM5, GIP3, GPB1, GPB2, HAT1, HCM1, HHF1, HHO1, HMT1, HOS1, IKI3, IMP2', IRC14, IRS4, ISW1, IZH2, KSS1, KTI12, LSP1, MBF1, MCM21, MDM38, MLP1, MLP2, MRC1, NPT1, OAF1, OAZ1, ORM1, PEX22, PHO2, RAD9, RCO1, RMD5, RPN4, RQC1, RRD1, RTT…
51171	regulation of nitrogen compound metabolic process	74 out of 360 genes, 20.6%	478 out of 4193 background genes, 11.4%	20.6%	11.4%	9.13e-05	0	0	AFT1, BAS1, BMH1, BRE2, CAF20, CAF40, CGI121, CHD1, CHS5, CKA1, CKA2, CKB2, CLB5, CSM3, CST6, DAL80, DPB3, DST1, EAF3, ELP2, ELP3, ELP4, EST1, GIM5, GPB2, HAT1, HCM1, HHF1, HHO1, HMT1, HOS1, IKI3, IMP2', IRC14, IRS4, ISW1, IZH2, KSS1, KTI12, MBF1, MCM21, MDM38, MLP1, MLP2, MRC1, NPT1, OAF1, OAZ1, ORM1, PHO2, RAD9, RCO1, RPN4, RQC1, RRD1, RTT109, SAS5, SDC1, SDH5, SET2, SIN3, SKM1, SNF1, SNT1, SPP…
31323	regulation of cellular metabolic process	85 out of 360 genes, 23.6%	582 out of 4193 background genes, 13.9%	23.6%	13.9%	0.00012	0	0	AFT1, BAS1, BMH1, BRE2, CAF20, CAF40, CGI121, CHD1, CHS5, CKA1, CKA2, CKB2, CLB2, CLB5, CSM3, CST6, DAL80, DPB3, DST1, EAF3, ELP2, ELP3, ELP4, EST1, FYV10, GID8, GIM5, GIP3, GPB1, GPB2, HAT1, HCM1, HHF1, HHO1, HMT1, HOS1, IKI3, IMP2', IRC14, IRS4, ISW1, IZH2, KSS1, KTI12, LSP1, MBF1, MCM21, MDM38, MLP1, MLP2, MRC1, NPT1, OAF1, OAZ1, ORM1, PEX22, PHO2, RAD9, RCO1, RMD5, RPN4, RQC1, RRD1, RTT109, S…
32774	RNA biosynthetic process	63 out of 360 genes, 17.5%	385 out of 4193 background genes, 9.2%	17.5%	9.2%	0.00013	0	0	AFT1, BAS1, BMH1, BRE2, CAF40, CGI121, CHD1, CHS5, CKA1, CKA2, CKB2, CST6, DAL80, DPB3, DST1, EAF3, ELP2, ELP3, ELP4, GIM5, GPB2, HAT1, HCM1, HHF1, HHO1, HMT1, HOS1, IKI3, IMP2', IRC14, IRS4, ISW1, IZH2, KSS1, KTI12, MBF1, MLP1, MLP2, MRC1, NPT1, OAF1, PHO2, RAD9, RCO1, RPN4, RRD1, RTT109, SAS5, SDC1, SDH5, SET2, SIN3, SKM1, SNT1, SPP1, SPT3, SPT8, SUM1, TEC1, VID28, YKE2, YKU70, YTA7
6351	transcription, DNA-templated	63 out of 360 genes, 17.5%	385 out of 4193 background genes, 9.2%	17.5%	9.2%	0.00013	0	0	AFT1, BAS1, BMH1, BRE2, CAF40, CGI121, CHD1, CHS5, CKA1, CKA2, CKB2, CST6, DAL80, DPB3, DST1, EAF3, ELP2, ELP3, ELP4, GIM5, GPB2, HAT1, HCM1, HHF1, HHO1, HMT1, HOS1, IKI3, IMP2', IRC14, IRS4, ISW1, IZH2, KSS1, KTI12, MBF1, MLP1, MLP2, MRC1, NPT1, OAF1, PHO2, RAD9, RCO1, RPN4, RRD1, RTT109, SAS5, SDC1, SDH5, SET2, SIN3, SKM1, SNT1, SPP1, SPT3, SPT8, SUM1, TEC1, VID28, YKE2, YKU70, YTA7
97659	nucleic acid-templated transcription	63 out of 360 genes, 17.5%	385 out of 4193 background genes, 9.2%	17.5%	9.2%	0.00013	0	0	AFT1, BAS1, BMH1, BRE2, CAF40, CGI121, CHD1, CHS5, CKA1, CKA2, CKB2, CST6, DAL80, DPB3, DST1, EAF3, ELP2, ELP3, ELP4, GIM5, GPB2, HAT1, HCM1, HHF1, HHO1, HMT1, HOS1, IKI3, IMP2', IRC14, IRS4, ISW1, IZH2, KSS1, KTI12, MBF1, MLP1, MLP2, MRC1, NPT1, OAF1, PHO2, RAD9, RCO1, RPN4, RRD1, RTT109, SAS5, SDC1, SDH5, SET2, SIN3, SKM1, SNT1, SPP1, SPT3, SPT8, SUM1, TEC1, VID28, YKE2, YKU70, YTA7
7049	cell cycle	68 out of 360 genes, 18.9%	430 out of 4193 background genes, 10.3%	18.9%	10.3%	0.00015	0	0	AFI1, AFT1, AXL1, BCK2, BIK1, BMH1, BUD19, CHL1, CHL4, CHS5, CIK1, CIN8, CLB2, CLB5, CMR1, CPR1, CSM1, CSM3, CTF19, CTF3, CTF4, CTF8, DCC1, DCR2, GCS1, GID8, GPB2, HCM1, HHF1, IML3, IOC4, IRC14, ISW1, JNM1, KIP3, KSS1, LGE1, MAD1, MCM21, MCM22, MLP2, MRC1, NPR3, RAD17, RAD24, RAD52, RAD9, RRD1, RTT101, SAP190, SDH5, SET2, SIN3, SLK19, SLT2, SLZ1, SPP1, SRC1, SWE1, SWF1, TEP1, TUB3, UBI4, VID28, V…
80090	regulation of primary metabolic process	84 out of 360 genes, 23.3%	577 out of 4193 background genes, 13.8%	23.3%	13.8%	0.00017	0	0	AFT1, BAS1, BMH1, BRE2, CAF20, CAF40, CGI121, CHD1, CHS5, CKA1, CKA2, CKB2, CLB2, CLB5, CSM3, CST6, DAL80, DPB3, DST1, EAF3, ELP2, ELP3, ELP4, EST1, FYV10, GID8, GIM5, GIP3, GPB2, HAT1, HCM1, HHF1, HHO1, HMT1, HOS1, IKI3, IMP2', IRC14, IRS4, ISW1, IZH2, KSS1, KTI12, LSP1, MBF1, MCM21, MDM38, MLP1, MLP2, MRC1, NPT1, OAF1, OAZ1, ORM1, PEX22, PHO2, RAD9, RCO1, RMD5, RPN4, RQC1, RRD1, RTT109, SAS5, S…
60255	regulation of macromolecule metabolic process	82 out of 360 genes, 22.8%	560 out of 4193 background genes, 13.4%	22.8%	13.4%	0.0002	0	0	AFT1, BAS1, BCK2, BMH1, BRE2, CAF20, CAF40, CGI121, CHD1, CHS5, CKA1, CKA2, CKB2, CLB2, CLB5, CSM3, CST6, DAL80, DPB3, DST1, EAF3, ELP2, ELP3, ELP4, EST1, GIM5, GIP3, GPB2, HAT1, HCM1, HHF1, HHO1, HMT1, HOS1, IKI3, IMP2', IRC14, IRS4, ISW1, IZH2, KSS1, KTI12, LSP1, MBF1, MCM21, MDM38, MLP1, MLP2, MRC1, NPT1, OAF1, OAZ1, ORM1, PEX22, PHO2, RAD9, RCO1, RPN4, RQC1, RRD1, RTT109, SAS5, SDC1, SDH5, SE…
18193	peptidyl-amino acid modification	24 out of 360 genes, 6.7%	91 out of 4193 background genes, 2.2%	6.7%	2.2%	0.00037	0	0	AHC1, AHC2, APJ1, BRE2, CHD1, CKA1, CKA2, CKB2, DPH2, EAF3, HAT1, HHF1, HMT1, HOS1, NTO1, RRT2, RTT109, SAK1, SDC1, SET2, SPP1, SPT3, SPT8, TAE1
9987	cellular process	273 out of 360 genes, 75.8%	2702 out of 4193 background genes, 64.4%	75.8%	64.4%	0.00043	0	0	AAH1, AFI1, AFT1, AHC1, AHC2, AIM26, ALD6, ALE1, APJ1, ARE2, ARL1, ARL3, ARP6, ATG21, ATS1, AXL1, BAS1, BCK1, BCK2, BER1, BIK1, BMH1, BRE2, BUD19, CAF20, CAF40, CAT2, CGI121, CHD1, CHL1, CHL4, CHS5, CHZ1, CIK1, CIN1, CIN4, CIN8, CIT3, CKA1, CKA2, CKB2, CLB2, CLB5, CMR1, CNB1, CNN1, COQ2, CPR1, CSM1, CSM3, CST6, CTF19, CTF3, CTF4, CTF8, DAL80, DCC1, DCR2, DEG1, DGK1, DPB3, DPH2, DST1, EAF3, ELP2, …
280	nuclear division	39 out of 360 genes, 10.8%	200 out of 4193 background genes, 4.8%	10.8%	4.8%	0.00055	0	0	AFT1, BIK1, BMH1, CHL1, CHL4, CIK1, CIN8, CLB2, CLB5, CPR1, CSM1, CSM3, CTF19, CTF3, CTF4, CTF8, DCC1, IML3, KIP3, MAD1, MCM21, MCM22, MRC1, NPR3, RAD17, RAD24, RAD52, RRD1, RTT101, SET2, SLK19, SLZ1, SPP1, SRC1, SWE1, TUB3, VIK1, XRS2, YBR100W
7017	microtubule-based process	18 out of 360 genes, 5.0%	57 out of 4193 background genes, 1.4%	5.0%	1.4%	0.00064	0	0	ATS1, BER1, BIK1, CIK1, CIN8, CLB2, CLB5, HCM1, JNM1, KIP2, KIP3, MLP2, PAC1, RRD1, SLK19, SWE1, TUB3, VIK1
16569	covalent chromatin modification	20 out of 360 genes, 5.6%	71 out of 4193 background genes, 1.7%	5.6%	1.7%	0.00118	0	0	AHC1, AHC2, BRE2, CHD1, CPR1, EAF3, HAT1, HHF1, HOS1, LGE1, NTO1, RCO1, RTT109, SDC1, SET2, SIN3, SNT1, SPP1, SPT3, SPT8
16570	histone modification	20 out of 360 genes, 5.6%	71 out of 4193 background genes, 1.7%	5.6%	1.7%	0.00118	0	0	AHC1, AHC2, BRE2, CHD1, CPR1, EAF3, HAT1, HHF1, HOS1, LGE1, NTO1, RCO1, RTT109, SDC1, SET2, SIN3, SNT1, SPP1, SPT3, SPT8
16558	protein import into peroxisome matrix	10 out of 360 genes, 2.8%	20 out of 4193 background genes, 0.5%	2.8%	0.5%	0.00188	0	0	PEX1, PEX10, PEX12, PEX13, PEX14, PEX15, PEX22, PEX4, PEX5, PEX8
16070	RNA metabolic process	83 out of 360 genes, 23.1%	603 out of 4193 background genes, 14.4%	23.1%	14.4%	0.00249	0	0	AFT1, ATS1, BAS1, BMH1, BRE2, CAF40, CGI121, CHD1, CHS5, CKA1, CKA2, CKB2, CST6, DAL80, DEG1, DPB3, DST1, EAF3, ELP2, ELP3, ELP4, GIM5, GPB2, HAT1, HCM1, HHF1, HHO1, HMT1, HOS1, IKI3, IMP2', IRC14, IRS4, ISW1, IZH2, KSS1, KTI12, MBF1, MLP1, MLP2, MMS1, MRC1, MRN1, NCL1, NCS2, NCS6, NPT1, NUC1, OAF1, PAN3, PHO2, POA1, RAD9, RCO1, REX2, RPN4, RPS24A, RPS6B, RRD1, RTT101, RTT109, SAP190, SAS5, SDC1,…
31327	negative regulation of cellular biosynthetic process	40 out of 360 genes, 11.1%	220 out of 4193 background genes, 5.2%	11.1%	5.2%	0.00259	0	0	AFT1, BMH1, BRE2, CAF20, CHD1, CSM3, DAL80, DPB3, EAF3, FYV10, GID8, HAT1, HHF1, HHO1, HMT1, HOS1, IRS4, ISW1, IZH2, MRC1, NPT1, OAF1, OAZ1, ORM1, RCO1, RMD5, RPN4, SAS5, SDC1, SET2, SIN3, SKM1, SNF1, SPP1, SPT8, SUM1, VID24, VID28, YKU70, YTA7
9890	negative regulation of biosynthetic process	40 out of 360 genes, 11.1%	220 out of 4193 background genes, 5.2%	11.1%	5.2%	0.00259	0	0	AFT1, BMH1, BRE2, CAF20, CHD1, CSM3, DAL80, DPB3, EAF3, FYV10, GID8, HAT1, HHF1, HHO1, HMT1, HOS1, IRS4, ISW1, IZH2, MRC1, NPT1, OAF1, OAZ1, ORM1, RCO1, RMD5, RPN4, SAS5, SDC1, SET2, SIN3, SKM1, SNF1, SPP1, SPT8, SUM1, VID24, VID28, YKU70, YTA7
7031	peroxisome organization	15 out of 360 genes, 4.2%	45 out of 4193 background genes, 1.1%	4.2%	1.1%	0.00271	0	0	FIS1, PEX1, PEX10, PEX11, PEX12, PEX13, PEX14, PEX15, PEX19, PEX22, PEX3, PEX4, PEX5, PEX8, VPS1
31324	negative regulation of cellular metabolic process	45 out of 360 genes, 12.5%	262 out of 4193 background genes, 6.2%	12.5%	6.2%	0.00293	0	0	AFT1, BMH1, BRE2, CAF20, CHD1, CLB2, CSM3, DAL80, DPB3, EAF3, FYV10, GID8, GPB1, HAT1, HHF1, HHO1, HMT1, HOS1, IRS4, ISW1, IZH2, LSP1, MCM21, MRC1, NPT1, OAF1, OAZ1, ORM1, RCO1, RMD5, RPN4, SAS5, SDC1, SET2, SIN3, SKM1, SNF1, SPP1, SPT8, SUM1, UBP6, VID24, VID28, YKU70, YTA7
34654	nucleobase-containing compound biosynthetic process	67 out of 360 genes, 18.6%	456 out of 4193 background genes, 10.9%	18.6%	10.9%	0.00316	0	0	AAH1, AFT1, BAS1, BMH1, BRE2, CAF40, CGI121, CHD1, CHS5, CKA1, CKA2, CKB2, CST6, DAL80, DPB3, DST1, EAF3, ELP2, ELP3, ELP4, EST1, GIM5, GPB2, HAT1, HCM1, HHF1, HHO1, HMT1, HOS1, IKI3, IMP2', IRC14, IRS4, ISW1, IZH2, KSS1, KTI12, MBF1, MLP1, MLP2, MRC1, NPT1, OAF1, PHO2, RAD5, RAD52, RAD9, RCO1, RPN4, RRD1, RTT109, SAS5, SDC1, SDH5, SET2, SIN3, SKM1, SNT1, SPP1, SPT3, SPT8, SUM1, TEC1, VID28, YKE2…
9892	negative regulation of metabolic process	45 out of 360 genes, 12.5%	263 out of 4193 background genes, 6.3%	12.5%	6.3%	0.00327	0	0	AFT1, BMH1, BRE2, CAF20, CHD1, CLB2, CSM3, DAL80, DPB3, EAF3, FYV10, GID8, GPB1, HAT1, HHF1, HHO1, HMT1, HOS1, IRS4, ISW1, IZH2, LSP1, MCM21, MRC1, NPT1, OAF1, OAZ1, ORM1, RCO1, RMD5, RPN4, SAS5, SDC1, SET2, SIN3, SKM1, SNF1, SPP1, SPT8, SUM1, UBP6, VID24, VID28, YKU70, YTA7
16573	histone acetylation	10 out of 360 genes, 2.8%	22 out of 4193 background genes, 0.5%	2.8%	0.5%	0.00562	0	0	AHC1, AHC2, CHD1, EAF3, HAT1, NTO1, RTT109, SET2, SPT3, SPT8
18393	internal peptidyl-lysine acetylation	10 out of 360 genes, 2.8%	22 out of 4193 background genes, 0.5%	2.8%	0.5%	0.00562	0	0	AHC1, AHC2, CHD1, EAF3, HAT1, NTO1, RTT109, SET2, SPT3, SPT8
18394	peptidyl-lysine acetylation	10 out of 360 genes, 2.8%	22 out of 4193 background genes, 0.5%	2.8%	0.5%	0.00562	0	0	AHC1, AHC2, CHD1, EAF3, HAT1, NTO1, RTT109, SET2, SPT3, SPT8
6475	internal protein amino acid acetylation	10 out of 360 genes, 2.8%	22 out of 4193 background genes, 0.5%	2.8%	0.5%	0.00562	0	0	AHC1, AHC2, CHD1, EAF3, HAT1, NTO1, RTT109, SET2, SPT3, SPT8
6139	nucleobase-containing compound metabolic process	111 out of 360 genes, 30.8%	894 out of 4193 background genes, 21.3%	30.8%	21.3%	0.00562	0	0	AAH1, AFT1, AHC1, ALD6, ATS1, BAS1, BMH1, BRE2, CAF40, CGI121, CHD1, CHL1, CHS5, CKA1, CKA2, CKB2, CLB5, CSM3, CST6, CTF3, CTF4, CTF8, DAL80, DCC1, DEG1, DPB3, DST1, EAF3, ELP2, ELP3, ELP4, EST1, GIM5, GPB2, HAT1, HCM1, HHF1, HHO1, HMT1, HOS1, HSM3, IKI3, IMP2', IRC14, IRC16, IRS4, ISW1, IZH2, KSS1, KTI12, LGE1, MBF1, MCM21, MIS1, MLP1, MLP2, MMS1, MRC1, MRN1, NCL1, NCS2, NCS6, NPT1, NUC1, OAF1, …
44267	cellular protein metabolic process	95 out of 360 genes, 26.4%	740 out of 4193 background genes, 17.6%	26.4%	17.6%	0.00889	0	0	AHC1, AHC2, APJ1, ATG21, BCK1, BMH1, BRE2, CAF20, CHD1, CKA1, CKA2, CKB2, CLB2, CLB5, CPR1, DCR2, DPH2, EAF3, ELP2, ENV9, FYV10, GID8, GIP3, GPB1, HAT1, HHF1, HMT1, HOS1, IMP2, KSS1, LGE1, LSP1, MDM38, MGR1, MKK2, MNT4, MRPS9, MUB1, NCS2, NCS6, NTO1, OAZ1, PEX10, PEX12, PEX22, PEX4, PNG1, PPQ1, PTC6, RAD16, RAD5, RBG1, RCO1, RMD5, RPN4, RPS24A, RPS29B, RPS6B, RPS7B, RQC1, RRT2, RTT101, RTT109, SA…
70647	protein modification by small protein conjugation or removal	25 out of 360 genes, 6.9%	115 out of 4193 background genes, 2.7%	6.9%	2.7%	0.00988	0	0	APJ1, BMH1, CHD1, ELP2, GPB1, LGE1, MUB1, NCS2, NCS6, PEX10, PEX12, PEX22, PEX4, RAD16, RAD5, RMD5, UBA4, UBI4, UBP15, UBP16, UBP2, UBP6, UBP7, UFD2, URM1
Function
5515	protein binding	58 out of 360 genes, 16.1%	384 out of 4193 background genes, 9.2%	16.1%	9.2%	0.0013	0	0	APJ1, APL4, APM1, BIK1, BMH1, CHD1, CHS5, CHZ1, CIK1, CIN1, CLB2, DST1, ELP2, ENT5, GCS1, GIM5, GIP3, GPB1, GPB2, HAT1, IOC2, IZH2, KSS1, MGR1, NTO1, PAC1, PAC2, PEX1, PEX12, PEX13, PEX14, PEX15, PEX19, PEX22, PEX3, PEX5, PEX8, RAD9, RBG1, RBL2, RVS167, SGT2, SLZ1, SPP1, SPT8, SRN2, STE50, STI1, TLG2, UBI4, UBX4, VAM3, VIK1, VPS72, XRS2, YAP1801, YKE2, YTA7
5488	binding	108 out of 360 genes, 30.0%	875 out of 4193 background genes, 20.9%	30.0%	20.9%	0.002	0	0	AFT1, APJ1, APL4, APM1, ARP6, ATG21, BAS1, BIK1, BMH1, CHD1, CHS5, CHZ1, CIK1, CIN1, CLB2, CMR1, CNB1, CNN1, CPR1, CST6, CTF4, DAL80, DPB3, DST1, ELP2, ELP4, ENT5, EST1, GCS1, GCY1, GEM1, GIM5, GIP3, GPB1, GPB2, HAT1, HCM1, HHF1, HHO1, IKI3, IOC2, IOC4, ISW1, IZH2, KSS1, KTI12, LSP1, MDM38, MGR1, MLP1, MLP2, MRN1, NCL1, NCS6, NTO1, OAF1, PAC1, PAC2, PAN3, PEX1, PEX12, PEX13, PEX14, PEX15, PEX19, …
15631	tubulin binding	9 out of 360 genes, 2.5%	22 out of 4193 background genes, 0.5%	2.5%	0.5%	0.00891	0	0	BIK1, CIN1, ELP2, GIM5, PAC1, PAC2, RBL2, VIK1, YKE2
Component
43234	protein complex	100 out of 360 genes, 27.8%	542 out of 4193 background genes, 12.9%	27.8%	12.9%	3.56e-13	0	0	AFT1, AHC1, AHC2, APL4, APM1, ARP6, BIK1, CAF40, CGI121, CHD1, CHL4, CHS5, CIK1, CIN8, CKA1, CKA2, CKB2, CNN1, CSM1, CSM3, CTF19, CTF3, CTF4, CTF8, DCC1, DPB3, EAF3, ELP2, ELP3, ELP4, ENT5, FET3, FTR1, FYV10, GEM1, GID8, GIM5, HHF1, HSM3, IKI3, IML3, IMP2, INA17, IOC2, IOC4, ISW1, JNM1, KIP2, KIP3, LPD1, MAD1, MCM21, MCM22, MGR1, MGR2, MIC27, MLP1, MLP2, MRC1, MUB1, NKP1, NPR3, OAF1, PAN3, PER33,…
32991	macromolecular complex	144 out of 360 genes, 40.0%	1014 out of 4193 background genes, 24.2%	40.0%	24.2%	3.8e-10	0	0	RBG1, GEM1, OAF1, HHF1, TEC1, YBR100W, VID24, IML3, RAD16, MRPS9, RPS6B, SWC5, ISW1, HSM3, DPB3, DCC1, BIK1, MGR1, MRC1, SNT1, AHC2, CSM1, RPS29B, PEX19, TPS2, ENT5, CPR1, RAV2, PEX5, CHL4, RMD5, PEX10, MCM21, RQC1, XRS2, NKP1, RVS167, SPT3, SDC1, SNF1, VPS72, SAM2, CIN8, RPS24A, FTR1, CHD1, RAD24, BMH1, LPD1, UBP6, CNN1, AFT1, MAD1, PEX14, KIP3, ORM1, PEX8, PDX1, ELP2, NPR3, VPS29, CTF8, VID28, …
44427	chromosomal part	45 out of 360 genes, 12.5%	191 out of 4193 background genes, 4.6%	12.5%	4.6%	2.4e-08	0	0	AFT1, ARP6, BIK1, CHD1, CHL1, CHL4, CIN8, CMR1, CNN1, CPR1, CSM1, CSM3, CTF19, CTF3, CTF4, CTF8, DCC1, DPB3, EAF3, HCM1, HHF1, HHO1, IML3, ISW1, MAD1, MCM21, MCM22, MRC1, NKP1, RAD17, RAD24, RAD5, RAD9, RCO1, RRD1, SAS5, SIN3, SLK19, SNT1, SRC1, SWC5, TOS4, VPS71, VPS72, YKU70
5694	chromosome	46 out of 360 genes, 12.8%	211 out of 4193 background genes, 5.0%	12.8%	5.0%	2.36e-07	0	0	AFT1, ARP6, BIK1, CHD1, CHL1, CHL4, CIN8, CMR1, CNN1, CPR1, CSM1, CSM3, CTF19, CTF3, CTF4, CTF8, DCC1, DPB3, EAF3, HCM1, HHF1, HHO1, IML3, ISW1, MAD1, MCM21, MCM22, MRC1, NKP1, RAD17, RAD24, RAD5, RAD52, RAD9, RCO1, RRD1, SAS5, SIN3, SLK19, SNT1, SRC1, SWC5, TOS4, VPS71, VPS72, YKU70
44454	nuclear chromosome part	37 out of 360 genes, 10.3%	152 out of 4193 background genes, 3.6%	10.3%	3.6%	4.96e-07	0	0	AFT1, ARP6, BIK1, CHD1, CHL1, CHL4, CIN8, CMR1, CPR1, CSM3, CTF19, CTF3, CTF4, DPB3, EAF3, HCM1, HHF1, HHO1, IML3, ISW1, MAD1, MCM21, MCM22, MRC1, RAD17, RAD5, RCO1, RRD1, SAS5, SIN3, SLK19, SNT1, SWC5, TOS4, VPS71, VPS72, YKU70
228	nuclear chromosome	38 out of 360 genes, 10.6%	172 out of 4193 background genes, 4.1%	10.6%	4.1%	5.41e-06	0	0	AFT1, ARP6, BIK1, CHD1, CHL1, CHL4, CIN8, CMR1, CPR1, CSM3, CTF19, CTF3, CTF4, DPB3, EAF3, HCM1, HHF1, HHO1, IML3, ISW1, MAD1, MCM21, MCM22, MRC1, RAD17, RAD5, RAD52, RCO1, RRD1, SAS5, SIN3, SLK19, SNT1, SWC5, TOS4, VPS71, VPS72, YKU70
31981	nuclear lumen	57 out of 360 genes, 15.8%	321 out of 4193 background genes, 7.7%	15.8%	7.7%	7.07e-06	0	0	AFT1, AHC1, AHC2, APJ1, ARP6, BIK1, BRE2, CHD1, CHL1, CHL4, CIN8, CKA1, CKA2, CKB2, CMR1, CPR1, CSM1, CSM3, CTF19, CTF3, CTF4, DPB3, EAF3, EST1, HAT1, HCM1, HHF1, HHO1, HOS1, IML3, ISW1, MAD1, MCM21, MCM22, MLP1, MLP2, MRC1, NTO1, RAD17, RAD5, RAD52, RCO1, RRD1, SAS5, SDC1, SIN3, SLK19, SNT1, SPP1, SPT3, SPT8, SRC1, SWC5, TOS4, VPS71, VPS72, YKU70
776	kinetochore	14 out of 360 genes, 3.9%	30 out of 4193 background genes, 0.7%	3.9%	0.7%	9.52e-06	0	0	AFT1, BIK1, CHL4, CIN8, CNN1, CSM1, CTF19, CTF3, IML3, MAD1, MCM21, MCM22, NKP1, SLK19
1990415	Pex17p-Pex14p docking complex	11 out of 360 genes, 3.1%	20 out of 4193 background genes, 0.5%	3.1%	0.5%	3.42e-05	0	0	CAT2, ESL2, PEX10, PEX11, PEX12, PEX13, PEX14, PEX19, PEX5, PEX8, UBI4
777	condensed chromosome kinetochore	12 out of 360 genes, 3.3%	24 out of 4193 background genes, 0.6%	3.3%	0.6%	3.59e-05	0	0	AFT1, BIK1, CHL4, CIN8, CSM1, CTF19, CTF3, IML3, MAD1, MCM21, MCM22, SLK19
778	condensed nuclear chromosome kinetochore	11 out of 360 genes, 3.1%	22 out of 4193 background genes, 0.5%	3.1%	0.5%	0.00012	0	0	AFT1, BIK1, CHL4, CIN8, CTF19, CTF3, IML3, MAD1, MCM21, MCM22, SLK19
1990429	peroxisomal importomer complex	10 out of 360 genes, 2.8%	19 out of 4193 background genes, 0.5%	2.8%	0.5%	0.00023	0	0	CAT2, ESL2, PEX10, PEX11, PEX12, PEX13, PEX14, PEX5, PEX8, UBI4
779	condensed chromosome, centromeric region	12 out of 360 genes, 3.3%	28 out of 4193 background genes, 0.7%	3.3%	0.7%	0.00029	0	0	AFT1, BIK1, CHL4, CIN8, CSM1, CTF3, IML3, MAD1, MCM21, MCM22, SLK19
31903	microbody membrane	12 out of 360 genes, 3.3%	29 out of 4193 background genes, 0.7%	3.3%	0.7%	0.00046	0	0	PEX1, PEX10, PEX11, PEX12, PEX13, PEX14, PEX15, PEX19, PEX22, PEX3, PEX5, PEX8
5778	peroxisomal membrane	12 out of 360 genes, 3.3%	29 out of 4193 background genes, 0.7%	3.3%	0.7%	0.00046	0	0	PEX1, PEX10, PEX11, PEX12, PEX13, PEX14, PEX15, PEX19, PEX22, PEX3, PEX5, PEX8
44428	nuclear part	66 out of 360 genes, 18.3%	449 out of 4193 background genes, 10.7%	18.3%	10.7%	0.00084	0	0	AFT1, AHC1, AHC2, APJ1, ARP6, BIK1, BRE2, CHD1, CHL1, CHL4, CIN8, CKA1, CKA2, CKB2, CMR1, CPR1, CSM1, CSM3, CTF19, CTF3, CTF4, DPB3, EAF3, EST1, HAT1, HCM1, HHF1, HHO1, HOS1, IML3, IOC2, IOC4, ISW1, KIP3, MAD1, MCM21, MCM22, MLP1, MLP2, MRC1, NTO1, OAF1, PER33, RAD16, RAD17, RAD5, RAD52, RCO1, RRD1, SAS5, SDC1, SIN3, SLK19, SNF1, SNT1, SPP1, SPT3, SPT8, SRC1, SWC5, TOS4, TUB3, VPS71, VPS72, XRS2,…
780	condensed nuclear chromosome, centromeric region	11 out of 360 genes, 3.1%	26 out of 4193 background genes, 0.6%	3.1%	0.6%	0.00098	0	0	AFT1, BIK1, CHL4, CIN8, CTF19, CTF3, IML3, MAD1, MCM21, MCM22, SLK19
42579	microbody	18 out of 360 genes, 5.0%	65 out of 4193 background genes, 1.6%	5.0%	1.6%	0.00122	0	0	CAT2, FIS1, MLS1, PEX1, PEX10, PEX11, PEX12, PEX13, PEX14, PEX15, PEX19, PEX22, PEX3, PEX4, PEX5, PEX8, UBP15, VPS1
5777	peroxisome	18 out of 360 genes, 5.0%	65 out of 4193 background genes, 1.6%	5.0%	1.6%	0.00122	0	0	CAT2, FIS1, MLS1, PEX1, PEX10, PEX11, PEX12, PEX13, PEX14, PEX15, PEX19, PEX22, PEX3, PEX4, PEX5, PEX8, UBP15, VPS1
98687	chromosomal region	18 out of 360 genes, 5.0%	65 out of 4193 background genes, 1.6%	5.0%	1.6%	0.00122	0	0	AFT1, BIK1, CHL4, CIN8, CNN1, CSM1, CTF19, CTF3, IML3, MAD1, MCM21, MCM22, NKP1, RAD5, SAS5, SLK19, SRC1, YKU70
44422	organelle part	155 out of 360 genes, 43.1%	1361 out of 4193 background genes, 32.5%	43.1%	32.5%	0.00127	0	0	AFT1, AHC1, AHC2, APJ1, APL4, APM1, ARL1, ARP6, ATG21, BIK1, BRE2, CHD1, CHL1, CHL4, CHS5, CIK1, CIN8, CKA1, CKA2, CKB2, CLB2, CMR1, CNN1, COQ2, CPR1, CSM1, CSM3, CTF19, CTF3, CTF4, CTF8, DCC1, DGK1, DPB3, EAF3, ENT5, EST1, FIS1, GCS1, GDT1, GEM1, HAT1, HCM1, HHF1, HHO1, HOS1, ICP55, IML2, IML3, IMP2, INA17, INP53, IOC2, IOC4, ISW1, JNM1, KIP2, KIP3, LAM5, LAT1, LPD1, LSP1, MAD1, MCH4, MCM21, MCM…
775	chromosome, centromeric region	14 out of 360 genes, 3.9%	43 out of 4193 background genes, 1.0%	3.9%	1.0%	0.00183	0	0	AFT1, BIK1, CHL4, CIN8, CNN1, CSM1, CTF19, CTF3, IML3, MAD1, MCM21, MCM22, NKP1, SLK19
44446	intracellular organelle part	153 out of 360 genes, 42.5%	1352 out of 4193 background genes, 32.2%	42.5%	32.2%	0.00235	0	0	AFT1, AHC1, AHC2, APJ1, APL4, APM1, ARL1, ARP6, ATG21, BIK1, BRE2, CHD1, CHL1, CHL4, CHS5, CIK1, CIN8, CKA1, CKA2, CKB2, CLB2, CMR1, CNN1, COQ2, CPR1, CSM1, CSM3, CTF19, CTF3, CTF4, CTF8, DCC1, DGK1, DPB3, EAF3, ENT5, EST1, FIS1, GCS1, GDT1, GEM1, HAT1, HCM1, HHF1, HHO1, HOS1, ICP55, IML2, IML3, IMP2, INA17, INP53, IOC2, IOC4, ISW1, JNM1, KIP2, KIP3, LAT1, LPD1, LSP1, MAD1, MCH4, MCM21, MCM22, MD…
44438	microbody part	13 out of 360 genes, 3.6%	39 out of 4193 background genes, 0.9%	3.6%	0.9%	0.00293	0	0	CAT2, ESL2, PEX10, PEX11, PEX12, PEX13, PEX14, PEX19, PEX5, PEX8, UBI4
44439	peroxisomal part	13 out of 360 genes, 3.6%	39 out of 4193 background genes, 0.9%	3.6%	0.9%	0.00293	0	0	MLS1, PEX1, PEX10, PEX11, PEX12, PEX13, PEX14, PEX15, PEX19, PEX22, PEX3, PEX5, PEX8
31974	membrane-enclosed lumen	65 out of 360 genes, 18.1%	456 out of 4193 background genes, 10.9%	18.1%	10.9%	0.00296	0	0	AFT1, AHC1, AHC2, APJ1, ARP6, BIK1, BRE2, CHD1, CHL1, CHL4, CIN8, CKA1, CKA2, CKB2, CMR1, CPR1, CSM1, CSM3, CTF19, CTF3, CTF4, DPB3, EAF3, EST1, HAT1, HCM1, HHF1, HHO1, HOS1, IML3, ISW1, LAT1, LPD1, MAD1, MCM21, MCM22, MLP1, MLP2, MLS1, MRC1, MRPS9, NTO1, PDX1, PTC6, RAD17, RAD5, RAD52, RCO1, RRD1, SAS5, SDC1, SDH5, SIN3, SLK19, SNF1, SNT1, SPP1, SPT3, SPT8, SRC1, SWC5, TOS4, VPS71, VPS72, YKU70
43233	organelle lumen	65 out of 360 genes, 18.1%	456 out of 4193 background genes, 10.9%	18.1%	10.9%	0.00296	0	0	AFT1, AHC1, AHC2, APJ1, ARP6, BIK1, BRE2, CHD1, CHL1, CHL4, CIN8, CKA1, CKA2, CKB2, CMR1, CPR1, CSM1, CSM3, CTF19, CTF3, CTF4, DPB3, EAF3, EST1, HAT1, HCM1, HHF1, HHO1, HOS1, IML3, ISW1, LAT1, LPD1, MAD1, MCM21, MCM22, MLP1, MLP2, MLS1, MRC1, MRPS9, NTO1, PDX1, PTC6, RAD17, RAD5, RAD52, RCO1, RRD1, SAS5, SDC1, SDH5, SIN3, SLK19, SNF1, SNT1, SPP1, SPT3, SPT8, SRC1, SWC5, TOS4, VPS71, VPS72, YKU70
70013	intracellular organelle lumen	65 out of 360 genes, 18.1%	456 out of 4193 background genes, 10.9%	18.1%	10.9%	0.00296	0	0	AFT1, AHC1, AHC2, APJ1, ARP6, BIK1, BRE2, CHD1, CHL1, CHL4, CIN8, CKA1, CKA2, CKB2, CMR1, CPR1, CSM1, CSM3, CTF19, CTF3, CTF4, DPB3, EAF3, EST1, HAT1, HCM1, HHF1, HHO1, HOS1, IML3, ISW1, LAT1, LPD1, MAD1, MCM21, MCM22, MLP1, MLP2, MLS1, MRC1, MRPS9, NTO1, PDX1, PTC6, RAD17, RAD5, RAD52, RCO1, RRD1, SAS5, SDC1, SDH5, SIN3, SLK19, SNF1, SNT1, SPP1, SPT3, SPT8, SRC1, SWC5, TOS4, VPS71, VPS72, YKU70
790	nuclear chromatin	21 out of 360 genes, 5.8%	95 out of 4193 background genes, 2.3%	5.8%	2.3%	0.00914	0	0	ARP6, CHD1, CHL1, CMR1, CPR1, EAF3, HCM1, HHF1, HHO1, ISW1, RAD5, RCO1, RRD1, SAS5, SIN3, SNT1, SWC5, TOS4, VPS71, VPS72, YKU70

## Sheet: Enhancers 27° GIS <-25 
GOID	GO term	Cluster frequency (%)	Background frequency (%)	Cluster frequency (%)	Background frequency (%)	P-value	FDR	Expected FP	Gene(s) annotated to the term
Process
70	mitotic sister chromatid segregation	6 out of 13 genes, 46.2%	66 out of 4193 background genes, 1.6%	46.2%	1.6%	3.97e-06	0	0	BIM1, CIK1, CTF19, IRC15, KAR3, MCM21
819	sister chromatid segregation	6 out of 13 genes, 46.2%	79 out of 4193 background genes, 1.9%	46.2%	1.9%	1.19e-05	0	0	BIM1, CIK1, CTF19, IRC15, KAR3, MCM21
7067	mitotic nuclear division	6 out of 13 genes, 46.2%	92 out of 4193 background genes, 2.2%	46.2%	2.2%	3e-05	0	0	BIM1, CIK1, CTF19, IRC15, KAR3, MCM21
98813	nuclear chromosome segregation	6 out of 13 genes, 46.2%	95 out of 4193 background genes, 2.3%	46.2%	2.3%	3.64e-05	0	0	BIM1, CIK1, CTF19, IRC15, KAR3, MCM21
7059	chromosome segregation	6 out of 13 genes, 46.2%	111 out of 4193 background genes, 2.6%	46.2%	2.6%	9.27e-05	0	0	BIM1, CIK1, CTF19, IRC15, KAR3, MCM21
1903047	mitotic cell cycle process	7 out of 13 genes, 53.8%	189 out of 4193 background genes, 4.5%	53.8%	4.5%	9.65e-05	0	0	BIM1, CIK1, CTF19, IRC15, KAR3, MCM21, SIN3
278	mitotic cell cycle	7 out of 13 genes, 53.8%	196 out of 4193 background genes, 4.7%	53.8%	4.7%	0.00012	0	0	BIM1, CIK1, CTF19, IRC15, KAR3, MCM21, SIN3
7064	mitotic sister chromatid cohesion	4 out of 13 genes, 30.8%	25 out of 4193 background genes, 0.6%	30.8%	0.6%	0.00014	0	0	BIM1, CTF19, KAR3, MCM21
51276	chromosome organization	8 out of 13 genes, 61.5%	337 out of 4193 background genes, 8.0%	61.5%	8.0%	0.0003	0	0	BIM1, CIK1, CTF19, IRC15, KAR3, MCM21, SIN3, SPT3
7346	regulation of mitotic cell cycle	5 out of 13 genes, 38.5%	79 out of 4193 background genes, 1.9%	38.5%	1.9%	0.0005	0	0.02	BIM1, CIK1, CTF19, IRC15, KAR3
51726	regulation of cell cycle	6 out of 13 genes, 46.2%	152 out of 4193 background genes, 3.6%	46.2%	3.6%	0.0006	0	0.02	BIM1, CIK1, CTF19, IRC15, KAR3, MCM21
7062	sister chromatid cohesion	4 out of 13 genes, 30.8%	36 out of 4193 background genes, 0.9%	30.8%	0.9%	0.00065	0	0.02	BIM1, CTF19, KAR3, MCM21
51783	regulation of nuclear division	5 out of 13 genes, 38.5%	86 out of 4193 background genes, 2.1%	38.5%	2.1%	0.00076	0	0.02	BIM1, CIK1, CTF19, KAR3, MCM21
51656	establishment of organelle localization	4 out of 13 genes, 30.8%	43 out of 4193 background genes, 1.0%	30.8%	1.0%	0.00134	0	0.02	BIM1, CIK1, IRC15, KAR3
33043	regulation of organelle organization	6 out of 13 genes, 46.2%	180 out of 4193 background genes, 4.3%	46.2%	4.3%	0.00161	0	0.02	BIM1, CIK1, CTF19, KAR3, MCM21, SIN3
32886	regulation of microtubule-based process	3 out of 13 genes, 23.1%	14 out of 4193 background genes, 0.3%	23.1%	0.3%	0.00174	0	0.02	BIM1, CIK1, KAR3
70507	regulation of microtubule cytoskeleton organization	3 out of 13 genes, 23.1%	14 out of 4193 background genes, 0.3%	23.1%	0.3%	0.00174	0	0.02	BIM1, CIK1, KAR3
7020	microtubule nucleation	2 out of 13 genes, 15.4%	2 out of 4193 background genes, 0.0%	15.4%	0.0%	0.00185	0	0.02	BIM1, IRC15
226	microtubule cytoskeleton organization	4 out of 13 genes, 30.8%	48 out of 4193 background genes, 1.1%	30.8%	1.1%	0.0021	0	0.02	BIM1, CIK1, IRC15, KAR3
7088	regulation of mitotic nuclear division	4 out of 13 genes, 30.8%	49 out of 4193 background genes, 1.2%	30.8%	1.2%	0.00228	0	0.02	BIM1, CIK1, CTF19, KAR3
10970	transport along microtubule	3 out of 13 genes, 23.1%	16 out of 4193 background genes, 0.4%	23.1%	0.4%	0.00266	0	0.02	BIM1, CIK1, KAR3
30473	nuclear migration along microtubule	3 out of 13 genes, 23.1%	16 out of 4193 background genes, 0.4%	23.1%	0.4%	0.00266	0	0.02	BIM1, CIK1, KAR3
7018	microtubule-based movement	3 out of 13 genes, 23.1%	16 out of 4193 background genes, 0.4%	23.1%	0.4%	0.00266	0	0.02	BIM1, CIK1, KAR3
72384	organelle transport along microtubule	3 out of 13 genes, 23.1%	16 out of 4193 background genes, 0.4%	23.1%	0.4%	0.00266	0	0.02	BIM1, CIK1, KAR3
99111	microtubule-based transport	3 out of 13 genes, 23.1%	16 out of 4193 background genes, 0.4%	23.1%	0.4%	0.00266	0	0.02	BIM1, CIK1, KAR3
280	nuclear division	6 out of 13 genes, 46.2%	200 out of 4193 background genes, 4.8%	46.2%	4.8%	0.00296	0	0.02	BIM1, CIK1, CTF19, IRC15, KAR3, MCM21
10564	regulation of cell cycle process	5 out of 13 genes, 38.5%	114 out of 4193 background genes, 2.7%	38.5%	2.7%	0.00308	0	0.02	BIM1, CIK1, CTF19, KAR3, MCM21
30705	cytoskeleton-dependent intracellular transport	3 out of 13 genes, 23.1%	17 out of 4193 background genes, 0.4%	23.1%	0.4%	0.00323	0	0.02	BIM1, CIK1, KAR3
6928	movement of cell or subcellular component	3 out of 13 genes, 23.1%	17 out of 4193 background genes, 0.4%	23.1%	0.4%	0.00323	0	0.02	BIM1, CIK1, KAR3
48285	organelle fission	6 out of 13 genes, 46.2%	208 out of 4193 background genes, 5.0%	46.2%	5.0%	0.00371	0	0.02	BIM1, CIK1, CTF19, IRC15, KAR3, MCM21
7017	microtubule-based process	4 out of 13 genes, 30.8%	57 out of 4193 background genes, 1.4%	30.8%	1.4%	0.00419	0	0.02	BIM1, CIK1, IRC15, KAR3
40023	establishment of nucleus localization	3 out of 13 genes, 23.1%	20 out of 4193 background genes, 0.5%	23.1%	0.5%	0.00538	0	0.02	BIM1, CIK1, KAR3
51647	nucleus localization	3 out of 13 genes, 23.1%	20 out of 4193 background genes, 0.5%	23.1%	0.5%	0.00538	0	0.02	BIM1, CIK1, KAR3
7097	nuclear migration	3 out of 13 genes, 23.1%	20 out of 4193 background genes, 0.5%	23.1%	0.5%	0.00538	0	0.02	BIM1, CIK1, KAR3
51128	regulation of cellular component organization	6 out of 13 genes, 46.2%	246 out of 4193 background genes, 5.9%	46.2%	5.9%	0.00971	0	0.02	BIM1, CIK1, CTF19, KAR3, MCM21, SIN3
Function
8017	microtubule binding	3 out of 13 genes, 23.1%	13 out of 4193 background genes, 0.3%	23.1%	0.3%	0.00014	0	0	BIM1, IRC15, KAR3
46983	protein dimerization activity	3 out of 13 genes, 23.1%	15 out of 4193 background genes, 0.4%	23.1%	0.4%	0.00022	0	0	BIM1, CIK1, KAR3
15631	tubulin binding	3 out of 13 genes, 23.1%	22 out of 4193 background genes, 0.5%	23.1%	0.5%	0.00073	0	0	BIM1, IRC15, KAR3
8569	ATP-dependent microtubule motor activity, minus-end-directed	2 out of 13 genes, 15.4%	4 out of 4193 background genes, 0.1%	15.4%	0.1%	0.00111	0	0	CIK1, KAR3
46982	protein heterodimerization activity	2 out of 13 genes, 15.4%	6 out of 4193 background genes, 0.1%	15.4%	0.1%	0.00278	0	0	CIK1, KAR3
1990939	ATP-dependent microtubule motor activity	2 out of 13 genes, 15.4%	7 out of 4193 background genes, 0.2%	15.4%	0.2%	0.00388	0	0	CIK1, KAR3
8092	cytoskeletal protein binding	3 out of 13 genes, 23.1%	44 out of 4193 background genes, 1.0%	23.1%	1.0%	0.00602	0	0.02	BIM1, IRC15, KAR3
3777	microtubule motor activity	2 out of 13 genes, 15.4%	9 out of 4193 background genes, 0.2%	15.4%	0.2%	0.00663	0.01	0.04	CIK1, KAR3
Component
5874	microtubule	4 out of 13 genes, 30.8%	27 out of 4193 background genes, 0.6%	30.8%	0.6%	6e-05	0	0	BIM1, CIK1, IRC15, KAR3
99080	supramolecular complex	4 out of 13 genes, 30.8%	34 out of 4193 background genes, 0.8%	30.8%	0.8%	0.00016	0	0	BIM1, CIK1, IRC15, KAR3
99081	supramolecular polymer	4 out of 13 genes, 30.8%	34 out of 4193 background genes, 0.8%	30.8%	0.8%	0.00016	0	0	BIM1, CIK1, IRC15, KAR3
99512	supramolecular fiber	4 out of 13 genes, 30.8%	34 out of 4193 background genes, 0.8%	30.8%	0.8%	0.00016	0	0	BIM1, CIK1, IRC15, KAR3
99513	polymeric cytoskeletal fiber	4 out of 13 genes, 30.8%	34 out of 4193 background genes, 0.8%	30.8%	0.8%	0.00016	0	0	BIM1, CIK1, IRC15, KAR3
817	COMA complex	2 out of 13 genes, 15.4%	2 out of 4193 background genes, 0.0%	15.4%	0.0%	0.00057	0	0	CTF19, MCM21
922	spindle pole	2 out of 13 genes, 15.4%	2 out of 4193 background genes, 0.0%	15.4%	0.0%	0.00057	0	0	BIM1, KAR3
15630	microtubule cytoskeleton	4 out of 13 genes, 30.8%	53 out of 4193 background genes, 1.3%	30.8%	1.3%	0.00096	0	0	BIM1, CIK1, IRC15, KAR3
5881	cytoplasmic microtubule	3 out of 13 genes, 23.1%	20 out of 4193 background genes, 0.5%	23.1%	0.5%	0.00165	0	0	BIM1, CIK1, KAR3
5819	spindle	3 out of 13 genes, 23.1%	22 out of 4193 background genes, 0.5%	23.1%	0.5%	0.00222	0	0	BIM1, CIK1, KAR3
5815	microtubule organizing center	3 out of 13 genes, 23.1%	35 out of 4193 background genes, 0.8%	23.1%	0.8%	0.00921	0	0	BIM1, CIK1, KAR3
5816	spindle pole body	3 out of 13 genes, 23.1%	35 out of 4193 background genes, 0.8%	23.1%	0.8%	0.00921	0	0	BIM1, CIK1, KAR3

## Sheet: Enhancers 27° GIS <-10
GOID	GO term	Cluster frequency (%)	Background frequency (%)	Cluster frequency (%)	Background frequency (%)	P-value	FDR	Expected FP	Gene(s) annotated to the term
Process
98813	nuclear chromosome segregation	13 out of 91 genes, 14.3%	95 out of 4193 background genes, 2.3%	14.3%	2.3%	4.6e-05	0	0	BIM1, BUB1, CHL4, CIK1, CSM1, CTF19, IML3, IRC15, KAR3, MCM21, MCM22, RDH54, SOH1
819	sister chromatid segregation	12 out of 91 genes, 13.2%	79 out of 4193 background genes, 1.9%	13.2%	1.9%	4.63e-05	0	0	BIM1, BUB1, CHL4, CIK1, CTF19, IML3, IRC15, KAR3, MCM21, MCM22, RDH54, SOH1
51276	chromosome organization	24 out of 91 genes, 26.4%	337 out of 4193 background genes, 8.0%	26.4%	8.0%	5.42e-05	0	0	BIM1, BUB1, CDC73, CHL4, CIK1, CSM1, CTF19, IML3, IRC15, IRS4, KAR3, MCM21, MCM22, RDH54, SAP30, SDS3, SET3, SIN3, SNT1, SOH1, SPT3, SPT8, VPS71, VPS72
280	nuclear division	18 out of 91 genes, 19.8%	200 out of 4193 background genes, 4.8%	19.8%	4.8%	9.4e-05	0	0	BIM1, BUB1, CHL4, CIK1, CSM1, CTF19, IML3, IRC15, KAR3, MCM21, MCM22, RDH54, RIM101, RRD1, SET3, SOH1, SWI5, YGL046W
48285	organelle fission	18 out of 91 genes, 19.8%	208 out of 4193 background genes, 5.0%	19.8%	5.0%	0.00017	0	0	BIM1, BUB1, CHL4, CIK1, CSM1, CTF19, IML3, IRC15, KAR3, MCM21, MCM22, RDH54, RIM101, RRD1, SET3, SOH1, SWI5, YGL046W
7067	mitotic nuclear division	12 out of 91 genes, 13.2%	92 out of 4193 background genes, 2.2%	13.2%	2.2%	0.00026	0	0	BIM1, BUB1, CHL4, CIK1, CTF19, IML3, IRC15, KAR3, MCM21, MCM22, RRD1, SWI5
34087	establishment of mitotic sister chromatid cohesion	5 out of 91 genes, 5.5%	9 out of 4193 background genes, 0.2%	5.5%	0.2%	0.00029	0	0	CHL4, CTF19, IML3, MCM21, MCM22
71459	protein localization to chromosome, centromeric region	5 out of 91 genes, 5.5%	9 out of 4193 background genes, 0.2%	5.5%	0.2%	0.00029	0	0	BUB1, CHL4, IML3, MCM21, CTF19
7059	chromosome segregation	13 out of 91 genes, 14.3%	111 out of 4193 background genes, 2.6%	14.3%	2.6%	0.0003	0	0	BIM1, BUB1, CHL4, CIK1, CSM1, CTF19, IML3, IRC15, KAR3, MCM21, MCM22, RDH54, SOH1
7064	mitotic sister chromatid cohesion	7 out of 91 genes, 7.7%	25 out of 4193 background genes, 0.6%	7.7%	0.6%	0.00036	0	0	BIM1, CHL4, CTF19, IML3, KAR3, MCM21, MCM22
70	mitotic sister chromatid segregation	10 out of 91 genes, 11.0%	66 out of 4193 background genes, 1.6%	11.0%	1.6%	0.00062	0	0	BIM1, BUB1, CHL4, CIK1, CTF19, IML3, IRC15, KAR3, MCM21, MCM22
6996	organelle organization	38 out of 91 genes, 41.8%	833 out of 4193 background genes, 19.9%	41.8%	19.9%	0.00065	0	0	ATG10, BIM1, BUB1, CDC73, CHL4, CIK1, COX23, CRD1, CSM1, CTF19, IML3, IRC15, IRS4, KAR3, MCM21, MCM22, MGR2, NGR1, PEF1, PEX19, QCR9, RDH54, RIM1, RIM101, RRD1, SAP30, SDS3, SET3, SIN3, SNT1, SOH1, SPT3, SPT8, SWI5, VPS71, VPS72, YGL046W, YME1
34502	protein localization to chromosome	6 out of 91 genes, 6.6%	18 out of 4193 background genes, 0.4%	6.6%	0.4%	0.00076	0	0	BUB1, CHL4, CSM1, CTF19, IML3, MCM21
34085	establishment of sister chromatid cohesion	5 out of 91 genes, 5.5%	11 out of 4193 background genes, 0.3%	5.5%	0.3%	0.00102	0	0	CHL4, CTF19, IML3, MCM21, MCM22
45144	meiotic sister chromatid segregation	5 out of 91 genes, 5.5%	11 out of 4193 background genes, 0.3%	5.5%	0.3%	0.00102	0	0	CHL4, IML3, IRC15, RDH54, SOH1
7135	meiosis II	5 out of 91 genes, 5.5%	11 out of 4193 background genes, 0.3%	5.5%	0.3%	0.00102	0	0	CHL4, IML3, IRC15, RDH54, SOH1
1903047	mitotic cell cycle process	16 out of 91 genes, 17.6%	189 out of 4193 background genes, 4.5%	17.6%	4.5%	0.00116	0	0	BIM1, BUB1, CHL4, CIK1, CTF19, IML3, IRC15, KAR3, MCM21, MCM22, PEF1, RIM101, RRD1, SAP190, SIN3, SWI5
278	mitotic cell cycle	16 out of 91 genes, 17.6%	196 out of 4193 background genes, 4.7%	17.6%	4.7%	0.00188	0	0	BIM1, BUB1, CHL4, CIK1, CTF19, IML3, IRC15, KAR3, MCM21, MCM22, PEF1, RIM101, RRD1, SAP190, SIN3, SWI5
16043	cellular component organization	45 out of 91 genes, 49.5%	1133 out of 4193 background genes, 27.0%	49.5%	27.0%	0.00193	0	0	ATG10, BIM1, BUB1, BUD27, CDC73, CHL4, CIK1, COX23, CRD1, CSM1, CTF19, EFM2, FIG2, HSM3, IML3, IRC15, IRS4, KAR3, MCM21, MCM22, MGR2, NGR1, PEF1, PEX19, QCR9, RDH54, RIM1, RIM101, RRD1, RVS167, SAP30, SDS3, SET3, SIN3, SNT1, SOH1, SPT3, SPT8, SWI5, UPS1, VPS71, VPS72, WHI4, YGL046W, YME1
71840	cellular component organization or biogenesis	47 out of 91 genes, 51.6%	1229 out of 4193 background genes, 29.3%	51.6%	29.3%	0.00293	0	0	ATG10, BIM1, BUB1, BUD27, CDC73, CHL4, CIK1, COX23, CRD1, CSM1, CTF19, EFM2, FIG2, HSM3, IML3, IRC15, IRS4, KAR3, MCM21, MCM22, MGR2, NGR1, PEF1, PET122, PEX19, QCR9, RDH54, RIM1, RIM101, RPS6B, RRD1, RVS167, SAP30, SDS3, SET3, SIN3, SNT1, SOH1, SPT3, SPT8, SWI5, UPS1, VPS71, VPS72, WHI4, YGL046W, YME1
7062	sister chromatid cohesion	7 out of 91 genes, 7.7%	36 out of 4193 background genes, 0.9%	7.7%	0.9%	0.00511	0	0	BIM1, CHL4, CTF19, IML3, KAR3, MCM21, MCM22
7126	meiotic nuclear division	12 out of 91 genes, 13.2%	127 out of 4193 background genes, 3.0%	13.2%	3.0%	0.00829	0	0	CHL4, CIK1, CSM1, IML3, IRC15, KAR3, MCM21, RDH54, RIM101, SET3, SOH1, YGL046W
Function
	No significant ontology term can be found for input genes.
Component
44427	chromosomal part	17 out of 91 genes, 18.7%	191 out of 4193 background genes, 4.6%	18.7%	4.6%	6.43e-05	0	0	BUB1, CDC73, CHL4, CSM1, CTF19, IML3, MCM21, MCM22, RRD1, RXT3, SAP30, SDS3, SET3, SIN3, SNT1, VPS71, VPS72
777	condensed chromosome kinetochore	7 out of 91 genes, 7.7%	24 out of 4193 background genes, 0.6%	7.7%	0.6%	6.54e-05	0	0	BUB1, CHL4, CSM1, CTF19, IML3, MCM21, MCM22
44454	nuclear chromosome part	15 out of 91 genes, 16.5%	152 out of 4193 background genes, 3.6%	16.5%	3.6%	8.87e-05	0	0	BUB1, CHL4, CTF19, IML3, MCM21, MCM22, RRD1, RXT3, SAP30, SDS3, SET3, SIN3, SNT1, VPS71, VPS72
779	condensed chromosome, centromeric region	7 out of 91 genes, 7.7%	28 out of 4193 background genes, 0.7%	7.7%	0.7%	0.00021	0	0	BUB1, CHL4, CSM1, CTF19, IML3, MCM21, MCM22
5694	chromosome	17 out of 91 genes, 18.7%	211 out of 4193 background genes, 5.0%	18.7%	5.0%	0.00027	0	0	BUB1, CDC73, CHL4, CSM1, CTF19, IML3, MCM21, MCM22, RRD1, RXT3, SAP30, SDS3, SET3, SIN3, SNT1, VPS71, VPS72
70210	Rpd3L-Expanded complex	6 out of 91 genes, 6.6%	19 out of 4193 background genes, 0.5%	6.6%	0.5%	0.00027	0	0	RXT3, SAP30, SDS3, SET3, SIN3, SNT1
31974	membrane-enclosed lumen	26 out of 91 genes, 28.6%	456 out of 4193 background genes, 10.9%	28.6%	10.9%	0.00029	0	0	BUB1, CDC73, CHL4, CSM1, CTF19, GRX6, IML3, LHP1, MCM21, MCM22, PCS60, PDB1, RIM1, RRD1, RXT3, SAP30, SDS3, SET3, SIN3, SNT1, SOH1, SPT3, SPT8, UPS1, VPS71, VPS72
43233	organelle lumen	26 out of 91 genes, 28.6%	456 out of 4193 background genes, 10.9%	28.6%	10.9%	0.00029	0	0	BUB1, CDC73, CHL4, CSM1, CTF19, GRX6, IML3, LHP1, MCM21, MCM22, PCS60, PDB1, RIM1, RRD1, RXT3, SAP30, SDS3, SET3, SIN3, SNT1, SOH1, SPT3, SPT8, UPS1, VPS71, VPS72
70013	intracellular organelle lumen	26 out of 91 genes, 28.6%	456 out of 4193 background genes, 10.9%	28.6%	10.9%	0.00029	0	0	BUB1, CDC73, CHL4, CSM1, CTF19, GRX6, IML3, LHP1, MCM21, MCM22, PCS60, PDB1, RIM1, RRD1, RXT3, SAP30, SDS3, SET3, SIN3, SNT1, SOH1, SPT3, SPT8, UPS1, VPS71, VPS72
776	kinetochore	7 out of 91 genes, 7.7%	30 out of 4193 background genes, 0.7%	7.7%	0.7%	0.00035	0	0	BUB1, CHL4, CSM1, CTF19, IML3, MCM21, MCM22
5654	nucleoplasm	11 out of 91 genes, 12.1%	90 out of 4193 background genes, 2.1%	12.1%	2.1%	0.00039	0	0	CDC73, LHP1, RXT3, SAP30, SDS3, SET3, SIN3, SNT1, SOH1, SPT3, SPT8
31981	nuclear lumen	21 out of 91 genes, 23.1%	321 out of 4193 background genes, 7.7%	23.1%	7.7%	0.00042	0	0	BUB1, CDC73, CHL4, CSM1, CTF19, IML3, LHP1, MCM21, MCM22, RRD1, RXT3, SAP30, SDS3, SET3, SIN3, SNT1, SOH1, SPT3, SPT8, VPS71, VPS72
228	nuclear chromosome	15 out of 91 genes, 16.5%	172 out of 4193 background genes, 4.1%	16.5%	4.1%	0.00043	0	0	BUB1, CHL4, CTF19, IML3, MCM21, MCM22, RRD1, RXT3, SAP30, SDS3, SET3, SIN3, SNT1, VPS71, VPS72
778	condensed nuclear chromosome kinetochore	6 out of 91 genes, 6.6%	22 out of 4193 background genes, 0.5%	6.6%	0.5%	0.00071	0	0	BUB1, CHL4, CTF19, IML3, MCM21, MCM22
44451	nucleoplasm part	10 out of 91 genes, 11.0%	84 out of 4193 background genes, 2.0%	11.0%	2.0%	0.00147	0	0	CDC73, RXT3, SAP30, SDS3, SET3, SIN3, SNT1, SOH1, SPT3, SPT8
780	condensed nuclear chromosome, centromeric region	6 out of 91 genes, 6.6%	26 out of 4193 background genes, 0.6%	6.6%	0.6%	0.00204	0	0.02	BUB1, CHL4, CTF19, IML3, MCM21, MCM22
775	chromosome, centromeric region	7 out of 91 genes, 7.7%	43 out of 4193 background genes, 1.0%	7.7%	1.0%	0.00436	0	0.02	BUB1, CHL4, CSM1, CTF19, IML3, MCM21, MCM22
43228	non-membrane-bounded organelle	30 out of 91 genes, 33.0%	678 out of 4193 background genes, 16.2%	33.0%	16.2%	0.00713	0	0.02	BIM1, BUB1, BUD27, CDC73, CHL4, CIK1, CSM1, CTF19, FES1, IML3, IRC15, KAR3, LHP1, MCM21, MCM22, NGR1, PDB1, RIM1, RPS6B, RRD1, RVS167, RXT3, SAP30, SDS3, SET3, SIN3, SNT1, VPS71, VPS72, YBR238C
43232	intracellular non-membrane-bounded organelle	30 out of 91 genes, 33.0%	678 out of 4193 background genes, 16.2%	33.0%	16.2%	0.00713	0	0.02	BIM1, BUB1, BUD27, CDC73, CHL4, CIK1, CSM1, CTF19, FES1, IML3, IRC15, KAR3, LHP1, MCM21, MCM22, NGR1, PDB1, RIM1, RPS6B, RRD1, RVS167, RXT3, SAP30, SDS3, SET3, SIN3, SNT1, VPS71, VPS72, YBR238C
118	histone deacetylase complex	6 out of 91 genes, 6.6%	32 out of 4193 background genes, 0.8%	6.6%	0.8%	0.00723	0	0.02	RXT3, SAP30, SDS3, SET3, SIN3, SNT1

## Sheet: Enhancers 20° GIS <-25
GOID	GO term	Cluster frequency (%)	Background frequency (%)	Cluster frequency (%)	Background frequency (%)	P-value	FDR	Expected FP	Gene(s) annotated to the term
Process
7064	mitotic sister chromatid cohesion	3 out of 7 genes, 42.9%	25 out of 4193 background genes, 0.6%	42.9%	0.6%	0.00065	0	0	BIM1, CTF19, MCM21
7062	sister chromatid cohesion	3 out of 7 genes, 42.9%	36 out of 4193 background genes, 0.9%	42.9%	0.9%	0.00199	0	0	BIM1, CTF19, MCM21
51784	negative regulation of nuclear division	3 out of 7 genes, 42.9%	50 out of 4193 background genes, 1.2%	42.9%	1.2%	0.0054	0.01	0.04	BIM1, CTF19, MCM21
10948	negative regulation of cell cycle process	3 out of 7 genes, 42.9%	58 out of 4193 background genes, 1.4%	42.9%	1.4%	0.00846	0.01	0.06	BIM1, CTF19, MCM21
34087	establishment of mitotic sister chromatid cohesion	2 out of 7 genes, 28.6%	9 out of 4193 background genes, 0.2%	28.6%	0.2%	0.00855	0.01	0.06	CTF19, MCM21
71459	protein localization to chromosome, centromeric region	2 out of 7 genes, 28.6%	9 out of 4193 background genes, 0.2%	28.6%	0.2%	0.00855	0.01	0.06	CTF19, MCM21
Function
	No significant ontology term can be found for input genes.
Component
817	COMA complex	2 out of 7 genes, 28.6%	2 out of 4193 background genes, 0.0%	28.6%	0.0%	0.00012	0	0	CTF19, MCM21

## Sheet: Enhancers 20° GIS <-10
GOID	GO term	Cluster frequency (%)	Background frequency (%)	Cluster frequency (%)	Background frequency (%)	P-value	FDR	Expected FP	Gene(s) annotated to the term
Process
31939	negative regulation of chromatin silencing at telomere	6 out of 56 genes, 10.7%	14 out of 4193 background genes, 0.3%	10.7%	0.3%	5.22e-06	0	0	CTI6, DEP1, PHO23, SAP30, SDS3, UME1
61187	regulation of chromatin silencing at rDNA	5 out of 56 genes, 8.9%	8 out of 4193 background genes, 0.2%	8.9%	0.2%	8.43e-06	0	0	CTI6, DEP1, PHO23, SAP30, SDS3
61188	negative regulation of chromatin silencing at rDNA	5 out of 56 genes, 8.9%	8 out of 4193 background genes, 0.2%	8.9%	0.2%	8.43e-06	0	0	CTI6, DEP1, PHO23, SAP30, SDS3
51276	chromosome organization	19 out of 56 genes, 33.9%	337 out of 4193 background genes, 8.0%	33.9%	8.0%	1.12e-05	0	0	BIM1, BUB1, CIK1, CTF19, CTI6, DEP1, IRC15, MCM21, MCM22, NHP6A, PHO23, SAP30, SDS3, SOH1, SPT3, SPT8, UME1, VPS71, VPS72
31938	regulation of chromatin silencing at telomere	6 out of 56 genes, 10.7%	17 out of 4193 background genes, 0.4%	10.7%	0.4%	2.08e-05	0	0	CTI6, DEP1, PHO23, SAP30, SDS3, UME1
2001251	negative regulation of chromosome organization	9 out of 56 genes, 16.1%	59 out of 4193 background genes, 1.4%	16.1%	1.4%	2.28e-05	0	0	BIM1, BUB1, CTF19, CTI6, DEP1, PHO23, SAP30, SDS3, UME1
6996	organelle organization	29 out of 56 genes, 51.8%	833 out of 4193 background genes, 19.9%	51.8%	19.9%	3.65e-05	0	0	BIM1, BUB1, CIK1, CRD1, CTF19, CTI6, DEP1, IRC15, MCM21, MCM22, MIC19, MIC60, MSC6, NHP6A, PAM17, PHB2, PHO23, RIM101, RIM21, RIM8, SAP30, SDS3, SOH1, SPT3, SPT8, UME1, VPS71, VPS72, YME1
61186	negative regulation of chromatin silencing at silent mating-type cassette	5 out of 56 genes, 8.9%	11 out of 4193 background genes, 0.3%	8.9%	0.3%	6.74e-05	0	0	CTI6, DEP1, PHO23, SAP30, SDS3
71840	cellular component organization or biogenesis	35 out of 56 genes, 62.5%	1229 out of 4193 background genes, 29.3%	62.5%	29.3%	9.65e-05	0	0	BIM1, BUB1, BUD21, CBT1, CIK1, CRD1, CTF19, CTI6, CYT2, DEP1, IRC15, MCM21, MCM22, MIC19, MIC60, MSC6, NHP6A, PAM17, PET122, PHB2, PHO23, RIM101, RIM21, RIM8, RTC6, SAP30, SDS3, SOH1, SPT3, SPT8, UME1, UPS1, VPS71, VPS72, YME1
90054	regulation of chromatin silencing at silent mating-type cassette	5 out of 56 genes, 8.9%	12 out of 4193 background genes, 0.3%	8.9%	0.3%	0.00011	0	0	CTI6, DEP1, PHO23, SAP30, SDS3, UME1
31936	negative regulation of chromatin silencing	6 out of 56 genes, 10.7%	23 out of 4193 background genes, 0.5%	10.7%	0.5%	0.00016	0	0	CTI6, DEP1, PHO23, SAP30, SDS3, UME1
10639	negative regulation of organelle organization	10 out of 56 genes, 17.9%	98 out of 4193 background genes, 2.3%	17.9%	2.3%	0.0002	0	0	BIM1, BUB1, CTF19, CTI6, DEP1, MCM21, PHO23, SAP30, SDS3, UME1
45815	positive regulation of gene expression, epigenetic	6 out of 56 genes, 10.7%	24 out of 4193 background genes, 0.6%	10.7%	0.6%	0.00021	0	0	CTI6, DEP1, PHO23, SAP30, SDS3, UME1
51129	negative regulation of cellular component organization	10 out of 56 genes, 17.9%	101 out of 4193 background genes, 2.4%	17.9%	2.4%	0.00026	0	0	BIM1, BUB1, CTF19, CTI6, DEP1, MCM21, PHO23, SAP30, SDS3, UME1
60969	negative regulation of gene silencing	6 out of 56 genes, 10.7%	25 out of 4193 background genes, 0.6%	10.7%	0.6%	0.00028	0	0	CTI6, DEP1, PHO23, SAP30, SDS3, UME1
31935	regulation of chromatin silencing	6 out of 56 genes, 10.7%	26 out of 4193 background genes, 0.6%	10.7%	0.6%	0.00035	0	0	CTI6, DEP1, PHO23, SAP30, SDS3, UME1
33044	regulation of chromosome organization	9 out of 56 genes, 16.1%	82 out of 4193 background genes, 2.0%	16.1%	2.0%	0.00042	0	0	BIM1, BUB1, CTF19, CTI6, DEP1, PHO23, SAP30, SDS3, UME1
60968	regulation of gene silencing	6 out of 56 genes, 10.7%	28 out of 4193 background genes, 0.7%	10.7%	0.7%	0.00057	0	0	CTI6, DEP1, PHO23, SAP30, SDS3, UME1
16043	cellular component organization	32 out of 56 genes, 57.1%	1133 out of 4193 background genes, 27.0%	57.1%	27.0%	0.00074	0	0	BIM1, BUB1, CBT1, CIK1, CRD1, CTF19, CTI6, CYT2, DEP1, IRC15, MCM21, MCM22, MIC19, MIC60, MSC6, NHP6A, PAM17, PHB2, PHO23, RIM101, RIM21, RIM8, SAP30, SDS3, SOH1, SPT3, SPT8, UME1, UPS1, VPS71, VPS72, YME1
1905268	negative regulation of chromatin organization	6 out of 56 genes, 10.7%	30 out of 4193 background genes, 0.7%	10.7%	0.7%	0.00088	0	0	CTI6, DEP1, PHO23, SAP30, SDS3, UME1
33043	regulation of organelle organization	12 out of 56 genes, 21.4%	180 out of 4193 background genes, 4.3%	21.4%	4.3%	0.00127	0	0	BIM1, BUB1, CIK1, CTF19, CTI6, DEP1, MCM21, PHO23, RIM21, SAP30, SDS3, UME1
10467	gene expression	25 out of 56 genes, 44.6%	756 out of 4193 background genes, 18.0%	44.6%	18.0%	0.00146	0	0	BUD21, CBT1, CTI6, DEP1, DFG16, IXR1, MNE1, NHP6A, PET122, PHO23, RIM101, RIM13, RIM20, RIM8, RPS4A, RTC6, SAP30, SDS3, SOH1, SPT3, SPT8, SXM1, UME1, YGR122W, YME1
1403	invasive growth in response to glucose limitation	7 out of 56 genes, 12.5%	54 out of 4193 background genes, 1.3%	12.5%	1.3%	0.00246	0	0	PHO23, RIM20, RIM21, RIM8, SAP30, SDS3, SPT3
61408	positive regulation of transcription from RNA polymerase II promoter in response to heat stress	4 out of 56 genes, 7.1%	10 out of 4193 background genes, 0.2%	7.1%	0.2%	0.00247	0	0	DEP1, PHO23, SAP30, SDS3
819	sister chromatid segregation	8 out of 56 genes, 14.3%	79 out of 4193 background genes, 1.9%	14.3%	1.9%	0.00332	0	0	BIM1, BUB1, CIK1, CTF19, IRC15, MCM21, MCM22, SOH1
280	nuclear division	12 out of 56 genes, 21.4%	200 out of 4193 background genes, 4.8%	21.4%	4.8%	0.00382	0	0	BIM1, BUB1, CIK1, CTF19, IRC15, MCM21, MCM22, MSC6, RIM101, RIM8, SOH1, UME1
8608	attachment of spindle microtubules to kinetochore	3 out of 56 genes, 5.4%	4 out of 4193 background genes, 0.1%	5.4%	0.1%	0.00392	0	0	BUB1, CTF19, IRC15
36267	invasive filamentous growth	7 out of 56 genes, 12.5%	58 out of 4193 background genes, 1.4%	12.5%	1.4%	0.00401	0	0	PHO23, RIM20, RIM21, RIM8, SAP30, SDS3, SPT3
48285	organelle fission	12 out of 56 genes, 21.4%	208 out of 4193 background genes, 5.0%	21.4%	5.0%	0.00572	0	0	BIM1, BUB1, CIK1, CTF19, IRC15, MCM21, MCM22, MSC6, RIM101, RIM8, SOH1, UME1
51128	regulation of cellular component organization	13 out of 56 genes, 23.2%	246 out of 4193 background genes, 5.9%	23.2%	5.9%	0.00609	0	0	BIM1, BUB1, CIK1, CTF19, CTI6, DEP1, MCM21, PHO23, RIM101, RIM21, SAP30, SDS3, UME1
183	chromatin silencing at rDNA	5 out of 56 genes, 8.9%	25 out of 4193 background genes, 0.6%	8.9%	0.6%	0.00673	0	0	CTI6, DEP1, PHO23, SAP30, SDS3
1902275	regulation of chromatin organization	6 out of 56 genes, 10.7%	42 out of 4193 background genes, 1.0%	10.7%	1.0%	0.00685	0	0	CTI6, DEP1, PHO23, SAP30, SDS3, UME1
30447	filamentous growth	9 out of 56 genes, 16.1%	116 out of 4193 background genes, 2.8%	16.1%	2.8%	0.00774	0	0	DFG16, PHO23, RIM20, RIM21, RIM8, SAP30, SDS3, SPT3, STE50
70	mitotic sister chromatid segregation	7 out of 56 genes, 12.5%	66 out of 4193 background genes, 1.6%	12.5%	1.6%	0.00957	0	0	BIM1, BUB1, CIK1, CTF19, IRC15, MCM21, MCM22
Function
	No significant ontology term can be found for input genes.
Component
33698	Rpd3L complex	6 out of 56 genes, 10.7%	12 out of 4193 background genes, 0.3%	10.7%	0.3%	4.01e-07	0	0	CTI6, DEP1, PHO23, SAP30, SDS3, UME1
31974	membrane-enclosed lumen	22 out of 56 genes, 39.3%	456 out of 4193 background genes, 10.9%	39.3%	10.9%	2.59e-06	0	0	BUB1, BUD21, CTF19, CTI6, CYT2, DEP1, IXR1, MCM21, MCM22, MNE1, MSC6, PHO23, RTC6, SAP30, SDS3, SOH1, SPT3, SPT8, UME1, UPS1, VPS71, VPS72
43233	organelle lumen	22 out of 56 genes, 39.3%	456 out of 4193 background genes, 10.9%	39.3%	10.9%	2.59e-06	0	0	BUB1, BUD21, CTF19, CTI6, CYT2, DEP1, IXR1, MCM21, MCM22, MNE1, MSC6, PHO23, RTC6, SAP30, SDS3, SOH1, SPT3, SPT8, UME1, UPS1, VPS71, VPS72
70013	intracellular organelle lumen	22 out of 56 genes, 39.3%	456 out of 4193 background genes, 10.9%	39.3%	10.9%	2.59e-06	0	0	BUB1, BUD21, CTF19, CTI6, CYT2, DEP1, IXR1, MCM21, MCM22, MNE1, MSC6, PHO23, RTC6, SAP30, SDS3, SOH1, SPT3, SPT8, UME1, UPS1, VPS71, VPS72
70822	Sin3-type complex	6 out of 56 genes, 10.7%	16 out of 4193 background genes, 0.4%	10.7%	0.4%	3.33e-06	0	0	CTI6, DEP1, PHO23, SAP30, SDS3, UME1
44454	nuclear chromosome part	13 out of 56 genes, 23.2%	152 out of 4193 background genes, 3.6%	23.2%	3.6%	5.88e-06	0	0	BUB1, CTF19, CTI6, DEP1, IXR1, MCM21, MCM22, PHO23, SAP30, SDS3, UME1, VPS71, VPS72
70210	Rpd3L-Expanded complex	6 out of 56 genes, 10.7%	19 out of 4193 background genes, 0.5%	10.7%	0.5%	1.09e-05	0	0	CTI6, DEP1, PHO23, SAP30, SDS3, UME1
228	nuclear chromosome	13 out of 56 genes, 23.2%	172 out of 4193 background genes, 4.1%	23.2%	4.1%	2.56e-05	0	0	BUB1, CTF19, CTI6, DEP1, IXR1, MCM21, MCM22, PHO23, SAP30, SDS3, UME1, VPS71, VPS72
31981	nuclear lumen	17 out of 56 genes, 30.4%	321 out of 4193 background genes, 7.7%	30.4%	7.7%	4.66e-05	0	0	BUB1, BUD21, CTF19, CTI6, DEP1, IXR1, MCM21, MCM22, PHO23, SAP30, SDS3, SOH1, SPT3, SPT8, UME1, VPS71, VPS72
44446	intracellular organelle part	36 out of 56 genes, 64.3%	1352 out of 4193 background genes, 32.2%	64.3%	32.2%	7.89e-05	0	0	BIM1, BUB1, BUD21, CIK1, COQ2, CTF19, CTI6, CYT2, DEP1, IRC15, IXR1, MCM21, MCM22, MGR1, MIC19, MIC60, MNE1, MSC6, NHP6A, PAM17, PET122, PHB2, PHO23, RPS4A, RTC6, SAP30, SDS3, SOH1, SPT3, SPT8, UME1, UPS1, VPS71, VPS72, YBR238C, YME1
44427	chromosomal part	13 out of 56 genes, 23.2%	191 out of 4193 background genes, 4.6%	23.2%	4.6%	8.7e-05	0	0	BUB1, CTF19, CTI6, DEP1, IXR1, MCM21, MCM22, PHO23, SAP30, SDS3, UME1, VPS71, VPS72
44422	organelle part	36 out of 56 genes, 64.3%	1361 out of 4193 background genes, 32.5%	64.3%	32.5%	9.46e-05	0	0	BIM1, BUB1, BUD21, CIK1, COQ2, CTF19, CTI6, CYT2, DEP1, IRC15, IXR1, MCM21, MCM22, MGR1, MIC19, MIC60, MNE1, MSC6, NHP6A, PAM17, PET122, PHB2, PHO23, RPS4A, RTC6, SAP30, SDS3, SOH1, SPT3, SPT8, UME1, UPS1, VPS71, VPS72, YBR238C, YME1
44451	nucleoplasm part	9 out of 56 genes, 16.1%	84 out of 4193 background genes, 2.0%	16.1%	2.0%	0.00013	0	0	CTI6, DEP1, PHO23, SAP30, SDS3, SOH1, SPT3, SPT8, UME1
44455	mitochondrial membrane part	9 out of 56 genes, 16.1%	87 out of 4193 background genes, 2.1%	16.1%	2.1%	0.00017	0	0	COQ2, MGR1, MIC19, MIC60, PAM17, PET122, UPS1, YBR238C, YME1
5654	nucleoplasm	9 out of 56 genes, 16.1%	90 out of 4193 background genes, 2.1%	16.1%	2.1%	0.00023	0	0	CTI6, DEP1, PHO23, SAP30, SDS3, SOH1, SPT3, SPT8, UME1
5694	chromosome	13 out of 56 genes, 23.2%	211 out of 4193 background genes, 5.0%	23.2%	5.0%	0.00027	0	0	BUB1, CTF19, CTI6, DEP1, IXR1, MCM21, MCM22, PHO23, SAP30, SDS3, UME1, VPS71, VPS72
118	histone deacetylase complex	6 out of 56 genes, 10.7%	32 out of 4193 background genes, 0.8%	10.7%	0.8%	0.00032	0	0	CTI6, DEP1, PHO23, SAP30, SDS3, UME1
790	nuclear chromatin	9 out of 56 genes, 16.1%	95 out of 4193 background genes, 2.3%	16.1%	2.3%	0.00036	0	0	CTI6, DEP1, IXR1, PHO23, SAP30, SDS3, UME1, VPS71, VPS72
44429	mitochondrial part	14 out of 56 genes, 25.0%	274 out of 4193 background genes, 6.5%	25.0%	6.5%	0.00095	0	0	COQ2, CYT2, MGR1, MIC19, MIC60, MNE1, MSC6, PAM17, PET122, PHB2, RTC6, UPS1, YBR238C, YME1
785	chromatin	9 out of 56 genes, 16.1%	107 out of 4193 background genes, 2.6%	16.1%	2.6%	0.00098	0	0	CTI6, DEP1, IXR1, PHO23, SAP30, SDS3, UME1, VPS71, VPS72
44428	nuclear part	18 out of 56 genes, 32.1%	449 out of 4193 background genes, 10.7%	32.1%	10.7%	0.00116	0	0	BUB1, BUD21, CTF19, CTI6, DEP1, IXR1, MCM21, MCM22, NHP6A, PHO23, SAP30, SDS3, SOH1, SPT3, SPT8, UME1, VPS71, VPS72
32991	macromolecular complex	28 out of 56 genes, 50.0%	1014 out of 4193 background genes, 24.2%	50.0%	24.2%	0.0024	0	0	BUB1, BUD21, CIK1, CTF19, CTI6, DEP1, MCM21, MCM22, MGR1, MIC19, MIC60, MNE1, NHP6A, PAM17, PHB2, PHO23, RPS4A, RTC6, SAP30, SDS3, SOH1, SPT3, SPT8, UME1, VPS71, VPS72, YBR238C, YME1
5743	mitochondrial inner membrane	8 out of 56 genes, 14.3%	107 out of 4193 background genes, 2.6%	14.3%	2.6%	0.0076	0	0	MGR1, MIC19, MIC60, PAM17, PET122, PHB2, UPS1, YME1
5740	mitochondrial envelope	11 out of 56 genes, 19.6%	210 out of 4193 background genes, 5.0%	19.6%	5.0%	0.00832	0	0	COQ2, CYT2, MGR1, MIC19, MIC60, PAM17, PET122, PHB2, UPS1, YBR238C, YME1
98800	inner mitochondrial membrane protein complex	5 out of 56 genes, 8.9%	35 out of 4193 background genes, 0.8%	8.9%	0.8%	0.00907	0	0	MGR1, MIC19, MIC60, PAM17, YME1
