# Supplementary material for: A Functional Link Between Bir1 and the Saccharomyces cerevisiae Ctf19 Kinetochore Complex Revealed Through Quantitative Fitness Analysis
Source: G3 (Bethesda). 2017 Jul 28;7(9):3203–15. doi: 10.1534/g3.117.300089 (PMC5592945; doi:10.1534/g3.117.300089)
Supplement: Supplementary file 4 [file 3203FileS4.xlsx]

## Sheet: Suppressors 37° GIS >25
GOID	GO term	Cluster frequency (%)	Background frequency (%)	Cluster frequency (%)	Background frequency (%)	P-value	FDR	Expected FP	Gene(s) annotated to the term
Process
42273	ribosomal large subunit biogenesis	12 out of 93 genes, 12.9%	28 out of 4193 background genes, 0.7%	12.9%	0.7%	7.67e-11	0	0	DBP3, MRT4, NOP12, NOP16, REX4, RPL11B, RPL37A, RPL37B, RPL6B, RPL8A, RSA3, SSF1
44260	cellular macromolecule metabolic process	61 out of 93 genes, 65.6%	1365 out of 4193 background genes, 32.6%	65.6%	32.6%	2.09e-08	0	0	ACL4, BRE5, BST1, CGR1, CSI1, CTI6, DAS1, DBP3, EBS1, ERD1, FKH2, FUS3, GUP1, HCS1, IMG2, MCK1, MRT4, NAM7, NMD2, NOP12, NRM1, PCI8, PER1, PMT1, PMT2, PPM1, PTK2, PUS1, RAS2, REX4, RPL11B, RPL13A, RPL22A, RPL24A, RPL26A, RPL26B, RPL29, RPL2A, RPL37A, RPL37B, RPL42A, RPL4A, RPL6B, RPL8A, RPN10, RPP1B, RPP2B, SGF73, SKI2, SKI3, SQS1, SSF1, STP1, TAN1, TRM1, TUM1, UBP3, UME1, UPF3, VPS75, VTS1
43170	macromolecule metabolic process	61 out of 93 genes, 65.6%	1423 out of 4193 background genes, 33.9%	65.6%	33.9%	1.46e-07	0	0	ACL4, BRE5, BST1, CGR1, CSI1, CTI6, DAS1, DBP3, EBS1, ERD1, FKH2, FUS3, GUP1, HCS1, IMG2, MCK1, MRT4, NAM7, NMD2, NOP12, NRM1, PCI8, PER1, PMT1, PMT2, PPM1, PTK2, PUS1, RAS2, REX4, RPL11B, RPL13A, RPL22A, RPL24A, RPL26A, RPL26B, RPL29, RPL2A, RPL37A, RPL37B, RPL42A, RPL4A, RPL6B, RPL8A, RPN10, RPP1B, RPP2B, SGF73, SKI2, SKI3, SQS1, SSF1, STP1, TAN1, TRM1, TUM1, UBP3, UME1, UPF3, VPS75, VTS1
2181	cytoplasmic translation	16 out of 93 genes, 17.2%	107 out of 4193 background genes, 2.6%	17.2%	2.6%	3.84e-07	0	0	RPL11B, RPL13A, RPL22A, RPL24A, RPL26A, RPL26B, RPL29, RPL2A, RPL37A, RPL37B, RPL42A, RPL4A, RPL6B, RPL8A, RPP1B, RPP2B
42254	ribosome biogenesis	15 out of 93 genes, 16.1%	103 out of 4193 background genes, 2.5%	16.1%	2.5%	2.01e-06	0	0	CGR1, DBP3, MRT4, NOP12, NOP16, REX4, RPL11B, RPL37A, RPL37B, RPL6B, RPL8A, RSA3, SQS1, SSF1, TMA23
27	ribosomal large subunit assembly	6 out of 93 genes, 6.5%	9 out of 4193 background genes, 0.2%	6.5%	0.2%	3.96e-06	0	0	MRT4, REX4, RPL11B, RPL6B, RSA3, SSF1
44267	cellular protein metabolic process	39 out of 93 genes, 41.9%	740 out of 4193 background genes, 17.6%	41.9%	17.6%	1.29e-05	0	0	ACL4, BRE5, BST1, CSI1, DAS1, EBS1, ERD1, FUS3, GUP1, IMG2, MCK1, NAM7, PCI8, PER1, PMT1, PMT2, PPM1, PTK2, RPL11B, RPL13A, RPL22A, RPL24A, RPL26A, RPL26B, RPL29, RPL2A, RPL37A, RPL37B, RPL42A, RPL4A, RPL6B, RPL8A, RPN10, RPP1B, RPP2B, SGF73, UBP3, UPF3, VPS75
6412	translation	19 out of 93 genes, 20.4%	198 out of 4193 background genes, 4.7%	20.4%	4.7%	1.76e-05	0	0	EBS1, IMG2, NAM7, RPL11B, RPL13A, RPL22A, RPL24A, RPL26A, RPL26B, RPL29, RPL2A, RPL37A, RPL37B, RPL42A, RPL4A, RPL6B, RPL8A, RPP1B, RPP2B
184	nuclear-transcribed mRNA catabolic process, nonsense-mediated decay	6 out of 93 genes, 6.5%	11 out of 4193 background genes, 0.3%	6.5%	0.3%	2.1e-05	0	0	EBS1, NAM7, NMD2, SKI2, SKI3, UPF3
43043	peptide biosynthetic process	19 out of 93 genes, 20.4%	202 out of 4193 background genes, 4.8%	20.4%	4.8%	2.44e-05	0	0	EBS1, IMG2, NAM7, RPL11B, RPL13A, RPL22A, RPL24A, RPL26A, RPL26B, RPL29, RPL2A, RPL37A, RPL37B, RPL42A, RPL4A, RPL6B, RPL8A, RPP1B, RPP2B
22613	ribonucleoprotein complex biogenesis	15 out of 93 genes, 16.1%	125 out of 4193 background genes, 3.0%	16.1%	3.0%	3.02e-05	0	0	CGR1, DBP3, MRT4, NOP12, NOP16, REX4, RPL11B, RPL37A, RPL37B, RPL6B, RPL8A, RSA3, SQS1, SSF1, TMA23
19538	protein metabolic process	39 out of 93 genes, 41.9%	773 out of 4193 background genes, 18.4%	41.9%	18.4%	4.48e-05	0	0	ACL4, BRE5, BST1, CSI1, DAS1, EBS1, ERD1, FUS3, GUP1, IMG2, MCK1, NAM7, PCI8, PER1, PMT1, PMT2, PPM1, PTK2, RPL11B, RPL13A, RPL22A, RPL24A, RPL26A, RPL26B, RPL29, RPL2A, RPL37A, RPL37B, RPL42A, RPL4A, RPL6B, RPL8A, RPN10, RPP1B, RPP2B, SGF73, UBP3, UPF3, VPS75
291	nuclear-transcribed mRNA catabolic process, exonucleolytic	5 out of 93 genes, 5.4%	7 out of 4193 background genes, 0.2%	5.4%	0.2%	4.8e-05	0	0	NAM7, NMD2, SKI2, SKI3, UPF3
34427	nuclear-transcribed mRNA catabolic process, exonucleolytic, 3'-5'	5 out of 93 genes, 5.4%	7 out of 4193 background genes, 0.2%	5.4%	0.2%	4.8e-05	0	0	NAM7, NMD2, SKI2, SKI3, UPF3
43928	exonucleolytic nuclear-transcribed mRNA catabolic process involved in deadenylation-dependent decay	5 out of 93 genes, 5.4%	7 out of 4193 background genes, 0.2%	5.4%	0.2%	4.8e-05	0	0	NAM7, NMD2, SKI2, SKI3, UPF3
70478	nuclear-transcribed mRNA catabolic process, 3'-5' exonucleolytic nonsense-mediated decay	5 out of 93 genes, 5.4%	7 out of 4193 background genes, 0.2%	5.4%	0.2%	4.8e-05	0	0	NAM7, NMD2, SKI2, SKI3, UPF3
470	maturation of LSU-rRNA	6 out of 93 genes, 6.5%	13 out of 4193 background genes, 0.3%	6.5%	0.3%	7.53e-05	0	0	DBP3, NOP12, RPL37A, RPL37B, RPL8A, SSF1
6518	peptide metabolic process	19 out of 93 genes, 20.4%	223 out of 4193 background genes, 5.3%	20.4%	5.3%	0.00012	0	0	EBS1, IMG2, NAM7, RPL11B, RPL13A, RPL22A, RPL24A, RPL26A, RPL26B, RPL29, RPL2A, RPL37A, RPL37B, RPL42A, RPL4A, RPL6B, RPL8A, RPP1B, RPP2B
44238	primary metabolic process	64 out of 93 genes, 68.8%	1791 out of 4193 background genes, 42.7%	68.8%	42.7%	0.00012	0	0	ACL4, BRE5, BST1, BTS1, CGR1, CSI1, CTI6, DAS1, DBP3, EBS1, ERD1, FKH2, FUS3, GUP1, HCS1, IMG2, MAL12, MCK1, MRT4, NAM7, NMD2, NOP12, NRM1, PCI8, PER1, PFK2, PMT1, PMT2, PPM1, PTK2, PUS1, RAS2, REX4, RPL11B, RPL13A, RPL22A, RPL24A, RPL26A, RPL26B, RPL29, RPL2A, RPL37A, RPL37B, RPL42A, RPL4A, RPL6B, RPL8A, RPN10, RPP1B, RPP2B, SGF73, SKI2, SKI3, SQS1, SSF1, STP1, TAN1, TRM1, TUM1, UBP3, UME1, UPF3…
43604	amide biosynthetic process	19 out of 93 genes, 20.4%	225 out of 4193 background genes, 5.4%	20.4%	5.4%	0.00014	0	0	EBS1, IMG2, NAM7, RPL11B, RPL13A, RPL22A, RPL24A, RPL26A, RPL26B, RPL29, RPL2A, RPL37A, RPL37B, RPL42A, RPL4A, RPL6B, RPL8A, RPP1B, RPP2B
10467	gene expression	37 out of 93 genes, 39.8%	756 out of 4193 background genes, 18.0%	39.8%	18.0%	0.00026	0	0	CGR1, CTI6, DBP3, EBS1, FKH2, IMG2, MRT4, NAM7, NOP12, NRM1, PUS1, RAS2, REX4, RPL11B, RPL13A, RPL22A, RPL24A, RPL26A, RPL26B, RPL29, RPL2A, RPL37A, RPL37B, RPL42A, RPL4A, RPL6B, RPL8A, RPP1B, RPP2B, SGF73, SQS1, SSF1, STP1, TAN1, TRM1, TUM1, UME1
463	maturation of LSU-rRNA from tricistronic rRNA transcript (SSU-rRNA, 5.8S rRNA, LSU-rRNA)	5 out of 93 genes, 5.4%	9 out of 4193 background genes, 0.2%	5.4%	0.2%	0.00028	0	0	DBP3, NOP12, RPL37A, RPL37B, SSF1
34470	ncRNA processing	14 out of 93 genes, 15.1%	130 out of 4193 background genes, 3.1%	15.1%	3.1%	0.00034	0	0	CGR1, DBP3, MRT4, NOP12, PUS1, REX4, RPL37A, RPL37B, RPL8A, SQS1, SSF1, TAN1, TRM1, TUM1
44237	cellular metabolic process	65 out of 93 genes, 69.9%	1897 out of 4193 background genes, 45.2%	69.9%	45.2%	0.00051	0	0	ACL4, BRE5, BST1, BTS1, CGR1, CSI1, CTI6, DAS1, DBP3, EBS1, ERD1, FKH2, FUS3, GDS1, GUP1, HCS1, IMG2, MAL12, MCK1, MRT4, NAM7, NMD2, NOP12, NRM1, PCI8, PER1, PFK2, PMT1, PMT2, PPM1, PTK2, PUS1, RAS2, REX4, RPL11B, RPL13A, RPL22A, RPL24A, RPL26A, RPL26B, RPL29, RPL2A, RPL37A, RPL37B, RPL42A, RPL4A, RPL6B, RPL8A, RPN10, RPP1B, RPP2B, SGF73, SKI2, SKI3, SQS1, SSF1, STP1, TAN1, TRM1, TUM1, UBP3, UME1…
6364	rRNA processing	10 out of 93 genes, 10.8%	68 out of 4193 background genes, 1.6%	10.8%	1.6%	0.00087	0	0	CGR1, DBP3, MRT4, NOP12, REX4, RPL37A, RPL37B, RPL8A, SQS1, SSF1
34641	cellular nitrogen compound metabolic process	46 out of 93 genes, 49.5%	1127 out of 4193 background genes, 26.9%	49.5%	26.9%	0.00109	0	0	CGR1, CTI6, DBP3, EBS1, FKH2, HCS1, IMG2, MCK1, MRT4, NAM7, NMD2, NOP12, NRM1, PFK2, PUS1, RAS2, REX4, RPL11B, RPL13A, RPL22A, RPL24A, RPL26A, RPL26B, RPL29, RPL2A, RPL37A, RPL37B, RPL42A, RPL4A, RPL6B, RPL8A, RPP1B, RPP2B, SGF73, SKI2, SKI3, SQS1, SSF1, STP1, TAN1, TRM1, TUM1, UME1, UPF3, VPS75, VTS1
43603	cellular amide metabolic process	19 out of 93 genes, 20.4%	261 out of 4193 background genes, 6.2%	20.4%	6.2%	0.00138	0	0	EBS1, IMG2, NAM7, RPL11B, RPL13A, RPL22A, RPL24A, RPL26A, RPL26B, RPL29, RPL2A, RPL37A, RPL37B, RPL42A, RPL4A, RPL6B, RPL8A, RPP1B, RPP2B
42255	ribosome assembly	6 out of 93 genes, 6.5%	20 out of 4193 background genes, 0.5%	6.5%	0.5%	0.0015	0	0	MRT4, REX4, RPL11B, RPL6B, RSA3, SSF1
8152	metabolic process	65 out of 93 genes, 69.9%	1978 out of 4193 background genes, 47.2%	69.9%	47.2%	0.00308	0	0	ACL4, BRE5, BST1, BTS1, CGR1, CSI1, CTI6, DAS1, DBP3, EBS1, ERD1, FKH2, FUS3, GDS1, GUP1, HCS1, IMG2, MAL12, MCK1, MRT4, NAM7, NMD2, NOP12, NRM1, PCI8, PER1, PFK2, PMT1, PMT2, PPM1, PTK2, PUS1, RAS2, REX4, RPL11B, RPL13A, RPL22A, RPL24A, RPL26A, RPL26B, RPL29, RPL2A, RPL37A, RPL37B, RPL42A, RPL4A, RPL6B, RPL8A, RPN10, RPP1B, RPP2B, SGF73, SKI2, SKI3, SQS1, SSF1, STP1, TAN1, TRM1, TUM1, UBP3, UME1…
34660	ncRNA metabolic process	14 out of 93 genes, 15.1%	156 out of 4193 background genes, 3.7%	15.1%	3.7%	0.0031	0	0	CGR1, DBP3, MRT4, NOP12, PUS1, REX4, RPL37A, RPL37B, RPL8A, SQS1, SSF1, TAN1, TRM1, TUM1
16072	rRNA metabolic process	10 out of 93 genes, 10.8%	78 out of 4193 background genes, 1.9%	10.8%	1.9%	0.00315	0	0	CGR1, DBP3, MRT4, NOP12, REX4, RPL37A, RPL37B, RPL8A, SQS1, SSF1
71704	organic substance metabolic process	64 out of 93 genes, 68.8%	1938 out of 4193 background genes, 46.2%	68.8%	46.2%	0.00355	0	0	ACL4, BRE5, BST1, BTS1, CGR1, CSI1, CTI6, DAS1, DBP3, EBS1, ERD1, FKH2, FUS3, GUP1, HCS1, IMG2, MAL12, MCK1, MRT4, NAM7, NMD2, NOP12, NRM1, PCI8, PER1, PFK2, PMT1, PMT2, PPM1, PTK2, PUS1, RAS2, REX4, RPL11B, RPL13A, RPL22A, RPL24A, RPL26A, RPL26B, RPL29, RPL2A, RPL37A, RPL37B, RPL42A, RPL4A, RPL6B, RPL8A, RPN10, RPP1B, RPP2B, SGF73, SKI2, SKI3, SQS1, SSF1, STP1, TAN1, TRM1, TUM1, UBP3, UME1, UPF3…
288	nuclear-transcribed mRNA catabolic process, deadenylation-dependent decay	6 out of 93 genes, 6.5%	26 out of 4193 background genes, 0.6%	6.5%	0.6%	0.008	0	0	NAM7, NMD2, SKI2, SKI3, UPF3, VTS1
956	nuclear-transcribed mRNA catabolic process	8 out of 93 genes, 8.6%	53 out of 4193 background genes, 1.3%	8.6%	1.3%	0.0083	0	0	EBS1, MRT4, NAM7, NMD2, SKI2, SKI3, UPF3, VTS1
6396	RNA processing	14 out of 93 genes, 15.1%	172 out of 4193 background genes, 4.1%	15.1%	4.1%	0.00962	0	0	CGR1, DBP3, MRT4, NOP12, PUS1, REX4, RPL37A, RPL37B, RPL8A, SQS1, SSF1, TAN1, TRM1, TUM1
Function
3735	structural constituent of ribosome	17 out of 93 genes, 18.3%	112 out of 4193 background genes, 2.7%	18.3%	2.7%	1.11e-08	0	0	RPL4A, IMG2, RPL13A, RPP1B, RPP2B, RPL37B, RPL2A, RPL29, RPL24A, RPL26B, RPL11B, RPL8A, RPL22A, RPL37A, RPL26A, RPL6B, RPL42A
5198	structural molecule activity	19 out of 93 genes, 20.4%	166 out of 4193 background genes, 4.0%	20.4%	4.0%	1.21e-07	0	0	IMG2, RPL11B, RPL13A, RPL22A, RPL24A, RPL26A, RPL26B, RPL29, RPL2A, RPL37A, RPL37B, RPL42A, RPL4A, RPL6B, RPL8A, RPN10, RPP1B, RPP2B, SGF73
3723	RNA binding	17 out of 93 genes, 18.3%	164 out of 4193 background genes, 3.9%	18.3%	3.9%	4.42e-06	0	0	BRE5, LOS1, MRT4, NAM7, NOP12, PFK2, PUS1, RPL24A, RPL26A, RPL26B, RPL6B, SKI2, SSF1, TAN1, UBP3, UPF3, VTS1
Component
1990904	ribonucleoprotein complex	33 out of 93 genes, 35.5%	319 out of 4193 background genes, 7.6%	35.5%	7.6%	5.52e-13	0	0	BRE5, CGR1, DBP3, EBS1, FUS3, IMG2, MRT4, NAM7, NMD2, NOP12, NOP16, RPL11B, RPL13A, RPL22A, RPL24A, RPL26A, RPL26B, RPL29, RPL2A, RPL37A, RPL37B, RPL42A, RPL4A, RPL6B, RPL8A, RPP1B, RPP2B, RSA3, SQS1, SSF1, TMA23, UPF3, VTS1,
30529	intracellular ribonucleoprotein complex	33 out of 93 genes, 35.5%	319 out of 4193 background genes, 7.6%	35.5%	7.6%	5.52e-13	0	0	BRE5, CGR1, DBP3, EBS1, FUS3, IMG2, MRT4, NAM7, NMD2, NOP12, NOP16, RPL11B, RPL13A, RPL22A, RPL24A, RPL26A, RPL26B, RPL29, RPL2A, RPL37A, RPL37B, RPL42A, RPL4A, RPL6B, RPL8A, RPP1B, RPP2B, RSA3, SQS1, SSF1, TMA23, UPF3, VTS1,
22625	cytosolic large ribosomal subunit	16 out of 93 genes, 17.2%	55 out of 4193 background genes, 1.3%	17.2%	1.3%	1.21e-12	0	0	RPL11B, RPL13A, RPL22A, RPL24A, RPL26A, RPL26B, RPL29, RPL2A, RPL37A, RPL37B, RPL42A, RPL4A, RPL6B, RPL8A, RPP1B, RPP2B,
15934	large ribosomal subunit	17 out of 93 genes, 18.3%	67 out of 4193 background genes, 1.6%	18.3%	1.6%	2.1e-12	0	0	IMG2, RPL11B, RPL13A, RPL22A, RPL24A, RPL26A, RPL26B, RPL29, RPL2A, RPL37A, RPL37B, RPL42A, RPL4A, RPL6B, RPL8A, RPP1B, RPP2B,
30687	preribosome, large subunit precursor	11 out of 93 genes, 11.8%	27 out of 4193 background genes, 0.6%	11.8%	0.6%	3.07e-10	0	0	CGR1, DBP3, MRT4, NOP12, NOP16, RPL2A, RPL37A, RPL37B, RSA3, SQS1, SSF1,
32991	macromolecular complex	50 out of 93 genes, 53.8%	1014 out of 4193 background genes, 24.2%	53.8%	24.2%	4.74e-08	0	0	PMT2, FUS3, RPL4A, IMG2, RPL13A, PMT1, RPP1B, EBS1, RPP2B, RPL37B, NOP16, UBP3, RPL2A, RPL29, CGR1, RPL24A, YBP2, SGF73, DBP3, RPL26B, UPF3, RPL11B, RPL8A, SSF1, NMD2, EGD2, RPN10, PCI8, DAS1, MRT4, HCS1, RPL22A, RPL37A, RSA3, RPL26A, SKI2, RPL6B, CSI1, NAM7, PFK2, TMA23, RPL42A, SQS1, NRM1, BRE5, NOP12, VTS1, UME1, CTI6, SKI3,
44391	ribosomal subunit	17 out of 93 genes, 18.3%	121 out of 4193 background genes, 2.9%	18.3%	2.9%	5.34e-08	0	0	IMG2, RPL11B, RPL13A, RPL22A, RPL24A, RPL26A, RPL26B, RPL29, RPL2A, RPL37A, RPL37B, RPL42A, RPL4A, RPL6B, RPL8A, RPP1B, RPP2B,
22626	cytosolic ribosome	16 out of 93 genes, 17.2%	109 out of 4193 background genes, 2.6%	17.2%	2.6%	9.35e-08	0	0	RPL11B, RPL13A, RPL22A, RPL24A, RPL26A, RPL26B, RPL29, RPL2A, RPL37A, RPL37B, RPL42A, RPL4A, RPL6B, RPL8A, RPP1B, RPP2B,
44445	cytosolic part	17 out of 93 genes, 18.3%	131 out of 4193 background genes, 3.1%	18.3%	3.1%	1.89e-07	0	0	PFK2, RPL11B, RPL13A, RPL22A, RPL24A, RPL26A, RPL26B, RPL29, RPL2A, RPL37A, RPL37B, RPL42A, RPL4A, RPL6B, RPL8A, RPP1B, RPP2B,
30684	preribosome	11 out of 93 genes, 11.8%	53 out of 4193 background genes, 1.3%	11.8%	1.3%	1.11e-06	0	0	CGR1, DBP3, MRT4, NOP12, NOP16, RPL2A, RPL37A, RPL37B, RSA3, SQS1, SSF1,
43228	non-membrane-bounded organelle	37 out of 93 genes, 39.8%	678 out of 4193 background genes, 16.2%	39.8%	16.2%	2.6e-06	0	0	BRE5, CGR1, CTI6, DBP3, EBS1, FUS3, HCS1, IMG2, MRT4, NOP12, NOP16, REX4, RPL11B, RPL13A, RPL22A, RPL24A, RPL26A, RPL26B, RPL29, RPL2A, RPL37A, RPL37B, RPL42A, RPL4A, RPL6B, RPL8A, RPP1B, RPP2B, RSA3, SQS1, SSF1, TMA23, UME1, UPF3, VPS75, VTS1, YBP2,
43232	intracellular non-membrane-bounded organelle	37 out of 93 genes, 39.8%	678 out of 4193 background genes, 16.2%	39.8%	16.2%	2.6e-06	0	0	BRE5, CGR1, CTI6, DBP3, EBS1, FUS3, HCS1, IMG2, MRT4, NOP12, NOP16, REX4, RPL11B, RPL13A, RPL22A, RPL24A, RPL26A, RPL26B, RPL29, RPL2A, RPL37A, RPL37B, RPL42A, RPL4A, RPL6B, RPL8A, RPP1B, RPP2B, RSA3, SQS1, SSF1, TMA23, UME1, UPF3, VPS75, VTS1, YBP2,
5840	ribosome	18 out of 93 genes, 19.4%	205 out of 4193 background genes, 4.9%	19.4%	4.9%	3.07e-05	0	0	IMG2, RPL11B, RPL13A, RPL22A, RPL24A, RPL26A, RPL26B, RPL29, RPL2A, RPL37A, RPL37B, RPL42A, RPL4A, RPL6B, RPL8A, RPP1B, RPP2B, TMA23,
5730	nucleolus	11 out of 93 genes, 11.8%	77 out of 4193 background genes, 1.8%	11.8%	1.8%	6.33e-05	0	0	CGR1, DBP3, MRT4, NOP12, NOP16, REX4, RSA3, SQS1, SSF1, TMA23, UPF3,
5829	cytosol	24 out of 93 genes, 25.8%	447 out of 4193 background genes, 10.7%	25.8%	10.7%	0.00219	0	0	BRE5, FKH2, GPA2, PFK2, RPL11B, RPL13A, RPL22A, RPL24A, RPL26A, RPL26B, RPL29, RPL2A, RPL37A, RPL37B, RPL42A, RPL4A, RPL6B, RPL8A, RPP1B, RPP2B, SGF73, UBP3, VPS75, VTS1,

## Sheet: Suppressors 37° GIS >10
GOID	GO term	Cluster frequency (%)	Background frequency (%)	Cluster frequency (%)	Background frequency (%)	P-value	FDR	Expected FP	Gene(s) annotated to the term
Process
2181	cytoplasmic translation	32 out of 337 genes, 9.5%	107 out of 4193 background genes, 2.6%	9.5%	2.6%	1.71e-08	0	0	RPL11B, RPL13A, RPL16A, RPL17B, RPL19B, RPL22A, RPL23A, RPL24A, RPL24B, RPL26A, RPL26B, RPL27B, RPL29, RPL2A, RPL31B, RPL33B, RPL34A, RPL35A, RPL37A, RPL37B, RPL38, RPL42A, RPL4A, RPL6B, RPL8A, RPL8B, RPL9B, RPP1B, RPP2A, RPP2B, RPS0A, RPS11A
42273	ribosomal large subunit biogenesis	16 out of 337 genes, 4.7%	28 out of 4193 background genes, 0.7%	4.7%	0.7%	2.81e-08	0	0	DBP3, MRT4, NOP12, NOP16, PUF6, REX4, RPL11B, RPL17B, RPL35A, RPL37A, RPL37B, RPL6B, RPL8A, RPL8B, RSA3, SSF1
184	nuclear-transcribed mRNA catabolic process, nonsense-mediated decay	9 out of 337 genes, 2.7%	11 out of 4193 background genes, 0.3%	2.7%	0.3%	6.31e-06	0	0	EBS1, NAM7, NMD2, NMD4, SKI2, SKI3, SKI7, SKI8, UPF3
291	nuclear-transcribed mRNA catabolic process, exonucleolytic	7 out of 337 genes, 2.1%	7 out of 4193 background genes, 0.2%	2.1%	0.2%	2.14e-05	0	0	NAM7, NMD2, SKI2, SKI3, SKI7, SKI8, UPF3
34427	nuclear-transcribed mRNA catabolic process, exonucleolytic, 3'-5'	7 out of 337 genes, 2.1%	7 out of 4193 background genes, 0.2%	2.1%	0.2%	2.14e-05	0	0	NAM7, NMD2, SKI2, SKI3, SKI7, SKI8, UPF3
43928	exonucleolytic nuclear-transcribed mRNA catabolic process involved in deadenylation-dependent decay	7 out of 337 genes, 2.1%	7 out of 4193 background genes, 0.2%	2.1%	0.2%	2.14e-05	0	0	NAM7, NMD2, SKI2, SKI3, SKI7, SKI8, UPF3
70478	nuclear-transcribed mRNA catabolic process, 3'-5' exonucleolytic nonsense-mediated decay	7 out of 337 genes, 2.1%	7 out of 4193 background genes, 0.2%	2.1%	0.2%	2.14e-05	0	0	NAM7, NMD2, SKI2, SKI3, SKI7, SKI8, UPF3
44260	cellular macromolecule metabolic process	156 out of 337 genes, 46.3%	1365 out of 4193 background genes, 32.6%	46.3%	32.6%	3.15e-05	0	0	ACE2, ACL4, ALK1, APN1, ARV1, BRE5, BST1, BUD14, BUD21, CAF130, CGR1, CHS7, CLB1, CLB6, CRH1, CSI1, CTI6, CUE1, CWH43, DAS1, DBP3, DBR1, DCN1, DIE2, EAF1, EBS1, ERD1, FKH2, FUS3, GAS1, GAS5, GDA1, GIP2, GUP1, HBS1, HCS1, HEL2, HUB1, HUL5, IMG2, IPK1, IRC7, IRC9, IRE1, ISY1, KIN3, KSP1, LRG1, LRP1, MBP1, MCK1, MOT3, MRE11, MRT4, MTE1, NAM7, NAP1, NMD2, NMD4, NOP12, NRM1, NUP2, OPI1, OST5, PCI8, PE…
43170	macromolecule metabolic process	161 out of 337 genes, 47.8%	1423 out of 4193 background genes, 33.9%	47.8%	33.9%	3.19e-05	0	0	ACE2, ACL4, ALK1, APN1, ARV1, BRE5, BST1, BUD14, BUD21, CAF130, CGR1, CHS7, CLB1, CLB6, CRH1, CSI1, CTI6, CUE1, CWH43, DAS1, DBP3, DBR1, DCN1, DIE2, EAF1, EBS1, ERD1, FKH2, FUS3, GAS1, GAS5, GDA1, GIP2, GUP1, HBS1, HCS1, HEL2, HUB1, HUL5, IMG2, IPK1, IRC7, IRC9, IRE1, ISY1, KIN3, KSP1, LRG1, LRP1, MBP1, MCK1, MET18, MOT3, MRE11, MRT4, MTE1, NAM7, NAP1, NAS6, NMD2, NMD4, NOP12, NRM1, NUP2, OPI1, O…
470	maturation of LSU-rRNA	9 out of 337 genes, 2.7%	13 out of 4193 background genes, 0.3%	2.7%	0.3%	7.08e-05	0	0	DBP3, NOP12, RPL17B, RPL35A, RPL37A, RPL37B, RPL8A, RPL8B, SSF1
42254	ribosome biogenesis	26 out of 337 genes, 7.7%	103 out of 4193 background genes, 2.5%	7.7%	2.5%	7.59e-05	0	0	BUD21, CGR1, DBP3, LRP1, MRT4, NOP12, NOP16, PUF6, REX4, RNH70, RPL11B, RPL17B, RPL34A, RPL35A, RPL37A, RPL37B, RPL6B, RPL8A, RPL8B, RPS0A, RPS11A, RRP6, RSA3, SQS1, SSF1, TMA23
16072	rRNA metabolic process	22 out of 337 genes, 6.5%	78 out of 4193 background genes, 1.9%	6.5%	1.9%	9.48e-05	0	0	BUD21, CGR1, DBP3, HBS1, LRP1, MRT4, NOP12, REX4, RNH70, RPL17B, RPL35A, RPL37A, RPL37B, RPL8A, RPL8B, RPS0A, RPS11A, RRP6, SKI7, SQS1, SSF1, TRF5
34660	ncRNA metabolic process	33 out of 337 genes, 9.8%	156 out of 4193 background genes, 3.7%	9.8%	3.7%	0.00013	0	0	ACE2, BUD21, CGR1, DBP3, DBR1, HBS1, LRP1, MRT4, NOP12, PUS1, PUS6, REX4, RIT1, RNH70, RPL17B, RPL35A, RPL37A, RPL37B, RPL8A, RPL8B, RPS0A, RPS11A, RRP6, SKI7, SQS1, SSF1, TAN1, TRF5, TRM1, TRM11, TRM8, TRM82, TUM1
34470	ncRNA processing	29 out of 337 genes, 8.6%	130 out of 4193 background genes, 3.1%	8.6%	3.1%	0.00024	0	0	BUD21, CGR1, DBP3, LRP1, MRT4, NOP12, PUS1, PUS6, REX4, RIT1, RNH70, RPL17B, RPL35A, RPL37A, RPL37B, RPL8A, RPL8B, RPS0A, RPS11A, RRP6, SQS1, SSF1, TAN1, TRF5, TRM1, TRM11, TRM8, TRM82, TUM1
22613	ribonucleoprotein complex biogenesis	28 out of 337 genes, 8.3%	125 out of 4193 background genes, 3.0%	8.3%	3.0%	0.00036	0	0	BUD21, CGR1, DBP3, ISY1, LRP1, MRT4, NOP12, NOP16, PKH1, PUF6, REX4, RNH70, RPL11B, RPL17B, RPL34A, RPL35A, RPL37A, RPL37B, RPL6B, RPL8A, RPL8B, RPS0A, RPS11A, RRP6, RSA3, SQS1, SSF1, TMA23
956	nuclear-transcribed mRNA catabolic process	17 out of 337 genes, 5.0%	53 out of 4193 background genes, 1.3%	5.0%	1.3%	0.00038	0	0	EBS1, HBS1, IPK1, LRP1, MRT4, NAM7, NMD2, NMD4, PKH1, RRP6, SKI2, SKI3, SKI7, SKI8, TRF5, UPF3, VTS1
6412	translation	37 out of 337 genes, 11.0%	198 out of 4193 background genes, 4.7%	11.0%	4.7%	0.00063	0	0	EBS1, HBS1, IMG2, NAM7, PUF6, RPL11B, RPL13A, RPL16A, RPL17B, RPL19B, RPL22A, RPL23A, RPL24A, RPL24B, RPL26A, RPL26B, RPL27B, RPL29, RPL2A, RPL31B, RPL33B, RPL34A, RPL35A, RPL37A, RPL37B, RPL38, RPL42A, RPL4A, RPL6B, RPL8A, RPL8B, RPL9B, RPP1B, RPP2A, RPP2B, RPS0A, RPS11A
463	maturation of LSU-rRNA from tricistronic rRNA transcript (SSU-rRNA, 5.8S rRNA, LSU-rRNA)	7 out of 337 genes, 2.1%	9 out of 4193 background genes, 0.2%	2.1%	0.2%	0.00067	0	0	DBP3, NOP12, RPL17B, RPL35A, RPL37A, RPL37B, SSF1
6402	mRNA catabolic process	17 out of 337 genes, 5.0%	55 out of 4193 background genes, 1.3%	5.0%	1.3%	0.00069	0	0	EBS1, HBS1, IPK1, LRP1, MRT4, NAM7, NMD2, NMD4, PKH1, RRP6, SKI2, SKI3, SKI7, SKI8, TRF5, UPF3, VTS1
6364	rRNA processing	19 out of 337 genes, 5.6%	68 out of 4193 background genes, 1.6%	5.6%	1.6%	0.00086	0	0	BUD21, CGR1, DBP3, LRP1, MRT4, NOP12, REX4, RNH70, RPL17B, RPL35A, RPL37A, RPL37B, RPL8A, RPL8B, RPS0A, RPS11A, RRP6, SQS1, SSF1
460	maturation of 5.8S rRNA	9 out of 337 genes, 2.7%	16 out of 4193 background genes, 0.4%	2.7%	0.4%	0.00091	0	0	BUD21, DBP3, LRP1, RNH70, RPL17B, RPL37A, RPL37B, RPS0A, RRP6
466	maturation of 5.8S rRNA from tricistronic rRNA transcript (SSU-rRNA, 5.8S rRNA, LSU-rRNA)	9 out of 337 genes, 2.7%	16 out of 4193 background genes, 0.4%	2.7%	0.4%	0.00091	0	0	BUD21, DBP3, LRP1, RNH70, RPL17B, RPL37A, RPL37B, RPS0A, RRP6
43043	peptide biosynthetic process	37 out of 337 genes, 11.0%	202 out of 4193 background genes, 4.8%	11.0%	4.8%	0.00105	0	0	EBS1, HBS1, IMG2, NAM7, PUF6, RPL11B, RPL13A, RPL16A, RPL17B, RPL19B, RPL22A, RPL23A, RPL24A, RPL24B, RPL26A, RPL26B, RPL27B, RPL29, RPL2A, RPL31B, RPL33B, RPL34A, RPL35A, RPL37A, RPL37B, RPL38, RPL42A, RPL4A, RPL6B, RPL8A, RPL8B, RPL9B, RPP1B, RPP2A, RPP2B, RPS0A, RPS11A
44238	primary metabolic process	186 out of 337 genes, 55.2%	1791 out of 4193 background genes, 42.7%	55.2%	42.7%	0.0011	0	0	ACE2, ACL4, ALK1, ALT1, APN1, ARV1, BRE5, BST1, BTS1, BUD14, BUD21, CAF130, CGR1, CHS7, CLB1, CLB6, CRH1, CSI1, CSR1, CTI6, CUE1, CWH43, DAS1, DBP3, DBR1, DCN1, DIE2, EAF1, EBS1, EKI1, ELO3, ERD1, ERG5, FKH2, FUS3, GAS1, GAS5, GDA1, GIP2, GUP1, HBS1, HCS1, HEL2, HNT1, HUB1, HUL5, ICL1, IMG2, IPK1, IRC7, IRC9, IRE1, ISC1, ISY1, KIN3, KSP1, LCB3, LPP1, LRG1, LRP1, MAL12, MBP1, MCK1, MET18, MET3, MO…
6401	RNA catabolic process	19 out of 337 genes, 5.6%	69 out of 4193 background genes, 1.6%	5.6%	1.6%	0.00111	0	0	DBR1, EBS1, HBS1, IPK1, LRP1, MRT4, NAM7, NMD2, NMD4, PKH1, RNH201, RRP6, SKI2, SKI3, SKI7, SKI8, TRF5, UPF3, VTS1
469	cleavage involved in rRNA processing	9 out of 337 genes, 2.7%	17 out of 4193 background genes, 0.4%	2.7%	0.4%	0.0018	0	0	BUD21, DBP3, LRP1, RNH70, RPL17B, RPL37A, RPL37B, RPS0A, RRP6
90501	RNA phosphodiester bond hydrolysis	9 out of 337 genes, 2.7%	17 out of 4193 background genes, 0.4%	2.7%	0.4%	0.0018	0	0	BUD21, DBP3, LRP1, RNH70, RPL17B, RPL37A, RPL37B, RPS0A, RRP6
6396	RNA processing	32 out of 337 genes, 9.5%	172 out of 4193 background genes, 4.1%	9.5%	4.1%	0.00422	0	0	BUD21, CGR1, DBP3, DBR1, HUB1, ISY1, LRP1, MRT4, NOP12, PUS1, PUS6, REX4, RIT1, RNH70, RPL17B, RPL35A, RPL37A, RPL37B, RPL8A, RPL8B, RPS0A, RPS11A, RRP6, SQS1, SSF1, TAN1, TRF5, TRM1, TRM11, TRM8, TRM82, TUM1
6518	peptide metabolic process	38 out of 337 genes, 11.3%	223 out of 4193 background genes, 5.3%	11.3%	5.3%	0.00472	0	0	EBS1, HBS1, IMG2, NAM7, PUF6, RPL11B, RPL13A, RPL16A, RPL17B, RPL19B, RPL22A, RPL23A, RPL24A, RPL24B, RPL26A, RPL26B, RPL27B, RPL29, RPL2A, RPL31B, RPL33B, RPL34A, RPL35A, RPL37A, RPL37B, RPL38, RPL42A, RPL4A, RPL6B, RPL8A, RPL8B, RPL9B, RPP1B, RPP2A, RPP2B, RPS0A, RPS11A, SPC2
43604	amide biosynthetic process	38 out of 337 genes, 11.3%	225 out of 4193 background genes, 5.4%	11.3%	5.4%	0.00589	0	0	EBS1, HBS1, IMG2, ISC1, NAM7, PUF6, RPL11B, RPL13A, RPL16A, RPL17B, RPL19B, RPL22A, RPL23A, RPL24A, RPL24B, RPL26A, RPL26B, RPL27B, RPL29, RPL2A, RPL31B, RPL33B, RPL34A, RPL35A, RPL37A, RPL37B, RPL38, RPL42A, RPL4A, RPL6B, RPL8A, RPL8B, RPL9B, RPP1B, RPP2A, RPP2B, RPS0A, RPS11A
34655	nucleobase-containing compound catabolic process	19 out of 337 genes, 5.6%	79 out of 4193 background genes, 1.9%	5.6%	1.9%	0.00998	0	0	DBR1, EBS1, HBS1, IPK1, LRP1, MRT4, NAM7, NMD2, NMD4, PKH1, RNH201, RRP6, SKI2, SKI3, SKI7, SKI8, TRF5, UPF3, VTS1
Function
3735	structural constituent of ribosome	33 out of 337 genes, 9.8%	112 out of 4193 background genes, 2.7%	9.8%	2.7%	2.64e-09	0	0	IMG2, RPL11B, RPL13A, RPL16A, RPL17B, RPL19B, RPL22A, RPL23A, RPL24A, RPL24B, RPL26A, RPL26B, RPL27B, RPL29, RPL2A, RPL31B, RPL33B, RPL34A, RPL35A, RPL37A, RPL37B, RPL38, RPL42A, RPL4A, RPL6B, RPL8A, RPL8B, RPL9B, RPP1B, RPP2A, RPP2B, RPS0A, RPS11A
5198	structural molecule activity	40 out of 337 genes, 11.9%	166 out of 4193 background genes, 4.0%	11.9%	4.0%	1.73e-08	0	0	ARP1, IMG2, KIP1, MRE11, RPL11B, RPL13A, RPL16A, RPL17B, RPL19B, RPL22A, RPL23A, RPL24A, RPL24B, RPL26A, RPL26B, RPL27B, RPL29, RPL2A, RPL31B, RPL33B, RPL34A, RPL35A, RPL37A, RPL37B, RPL38, RPL42A, RPL4A, RPL6B, RPL8A, RPL8B, RPL9B, RPN10, RPP1B, RPP2A, RPP2B, RPS0A, RPS11A, SGF73, SPA2, SPR3
Component
22625	cytosolic large ribosomal subunit	29 out of 337 genes, 8.6%	55 out of 4193 background genes, 1.3%	8.6%	1.3%	6.66e-16	0	0	RPL11B, RPL13A, RPL16A, RPL17B, RPL19B, RPL22A, RPL23A, RPL24A, RPL24B, RPL26A, RPL26B, RPL27B, RPL29, RPL2A, RPL31B, RPL33B, RPL35A, RPL37A, RPL37B, RPL38, RPL42A, RPL4A, RPL6B, RPL8A, RPL8B, RPL9B, RPP1B, RPP2A, RPP2B
15934	large ribosomal subunit	31 out of 337 genes, 9.2%	67 out of 4193 background genes, 1.6%	9.2%	1.6%	5.83e-15	0	0	IMG2, PUF6, RPL11B, RPL13A, RPL16A, RPL17B, RPL19B, RPL22A, RPL23A, RPL24A, RPL24B, RPL26A, RPL26B, RPL27B, RPL29, RPL2A, RPL31B, RPL33B, RPL35A, RPL37A, RPL37B, RPL38, RPL42A, RPL4A, RPL6B, RPL8A, RPL8B, RPL9B, RPP1B, RPP2A, RPP2B
30687	preribosome, large subunit precursor	17 out of 337 genes, 5.0%	27 out of 4193 background genes, 0.6%	5.0%	0.6%	1.52e-10	0	0	CGR1, DBP3, MRT4, NOP12, NOP16, PUF6, RPL17B, RPL19B, RPL27B, RPL2A, RPL34A, RPL35A, RPL37A, RPL37B, RSA3, SQS1, SSF1
1990904	ribonucleoprotein complex	62 out of 337 genes, 18.4%	319 out of 4193 background genes, 7.6%	18.4%	7.6%	1.84e-09	0	0	BRE5, BUD21, CGR1, DBP3, EBS1, FUS3, HEL2, IMG2, ISY1, KSP1, LAA1, LAM4, MRT4, NAB6, NAM7, NBA1, NMD2, NOP12, NOP16, PSP1, PUF6, RPL11B, RPL13A, RPL16A, RPL17B, RPL19B, RPL22A, RPL23A, RPL24A, RPL24B, RPL26A, RPL26B, RPL27B, RPL29, RPL2A, RPL31B, RPL33B, RPL34A, RPL35A, RPL37A, RPL37B, RPL38, RPL42A, RPL4A, RPL6B, RPL8A, RPL8B, RPL9B, RPP1B, RPP2A, RPP2B, RPS0A, RPS11A, RSA3, SQS1, SSE1, SSF1, SY…
30529	intracellular ribonucleoprotein complex	62 out of 337 genes, 18.4%	319 out of 4193 background genes, 7.6%	18.4%	7.6%	1.84e-09	0	0	BRE5, BUD21, CGR1, DBP3, EBS1, FUS3, HEL2, IMG2, ISY1, KSP1, LAA1, LAM4, MRT4, NAB6, NAM7, NBA1, NMD2, NOP12, NOP16, PSP1, PUF6, RPL11B, RPL13A, RPL16A, RPL17B, RPL19B, RPL22A, RPL23A, RPL24A, RPL24B, RPL26A, RPL26B, RPL27B, RPL29, RPL2A, RPL31B, RPL33B, RPL34A, RPL35A, RPL37A, RPL37B, RPL38, RPL42A, RPL4A, RPL6B, RPL8A, RPL8B, RPL9B, RPP1B, RPP2A, RPP2B, RPS0A, RPS11A, RSA3, SQS1, SSE1, SSF1, SY…
44391	ribosomal subunit	33 out of 337 genes, 9.8%	121 out of 4193 background genes, 2.9%	9.8%	2.9%	2.81e-08	0	0	IMG2, PUF6, RPL11B, RPL13A, RPL16A, RPL17B, RPL19B, RPL22A, RPL23A, RPL24A, RPL24B, RPL26A, RPL26B, RPL27B, RPL29, RPL2A, RPL31B, RPL33B, RPL35A, RPL37A, RPL37B, RPL38, RPL42A, RPL4A, RPL6B, RPL8A, RPL8B, RPL9B, RPP1B, RPP2A, RPP2B, RPS0A, RPS11A
22626	cytosolic ribosome	31 out of 337 genes, 9.2%	109 out of 4193 background genes, 2.6%	9.2%	2.6%	3.31e-08	0	0	RPL11B, RPL13A, RPL16A, RPL17B, RPL19B, RPL22A, RPL23A, RPL24A, RPL24B, RPL26A, RPL26B, RPL27B, RPL29, RPL2A, RPL31B, RPL33B, RPL35A, RPL37A, RPL37B, RPL38, RPL42A, RPL4A, RPL6B, RPL8A, RPL8B, RPL9B, RPP1B, RPP2A, RPP2B, RPS0A, RPS11A
30684	preribosome	20 out of 337 genes, 5.9%	53 out of 4193 background genes, 1.3%	5.9%	1.3%	2.89e-07	0	0	BUD21, CGR1, DBP3, MRT4, NOP12, NOP16, PUF6, RPL17B, RPL19B, RPL27B, RPL2A, RPL34A, RPL35A, RPL37A, RPL37B, RPS0A, RPS11A, RSA3, SQS1, SSF1
44445	cytosolic part	32 out of 337 genes, 9.5%	131 out of 4193 background genes, 3.1%	9.5%	3.1%	1.14e-06	0	0	PFK2, RPL11B, RPL13A, RPL16A, RPL17B, RPL19B, RPL22A, RPL23A, RPL24A, RPL24B, RPL26A, RPL26B, RPL27B, RPL29, RPL2A, RPL31B, RPL33B, RPL35A, RPL37A, RPL37B, RPL38, RPL42A, RPL4A, RPL6B, RPL8A, RPL8B, RPL9B, RPP1B, RPP2A, RPP2B, RPS0A, RPS11A
5840	ribosome	39 out of 337 genes, 11.6%	205 out of 4193 background genes, 4.9%	11.6%	4.9%	4.03e-05	0	0	HEL2, IMG2, LAA1, LAM4, NBA1, PUF6, RPL11B, RPL13A, RPL16A, RPL17B, RPL19B, RPL22A, RPL23A, RPL24A, RPL24B, RPL26A, RPL26B, RPL27B, RPL29, RPL2A, RPL31B, RPL33B, RPL35A, RPL37A, RPL37B, RPL38, RPL42A, RPL4A, RPL6B, RPL8A, RPL8B, RPL9B, RPP1B, RPP2A, RPP2B, RPS0A, RPS11A, SYH1, TMA23
32991	macromolecular complex	120 out of 337 genes, 35.6%	1014 out of 4193 background genes, 24.2%	35.6%	24.2%	0.00014	0	0.04	APL1, APS3, ARP1, AVO2, BRE5, BUD14, BUD21, CAF130, CAP1, CGR1, CLB1, CSI1, CTI6, CUE1, CYK3, DAS1, DBP3, EAF1, EBS1, EGD2, EMC5, FUS3, GIP2, HBS1, HCS1, HEL2, HUL5, IMG2, ISY1, KIP1, KSP1, LAA1, LAM4, LEM3, LRP1, MBP1, MRE11, MRT4, NAB6, NAM7, NAS6, NBA1, NMD2, NOP12, NOP16, NRM1, NUP2, ORM2, OST5, PCI8, PFK2, PHO23, PMT1, PMT2, PSP1, PUF6, RNH201, RPL11B, RPL13A, RPL16A, RPL17B, RPL19B, RPL22A,…
43228	non-membrane-bounded organelle	87 out of 337 genes, 25.8%	678 out of 4193 background genes, 16.2%	25.8%	16.2%	0.00035	0	0.04	ARP1, BBC1, BRE5, BUD21, CAP1, CGR1, CSR1, CTI6, CYK3, DBP3, EBS1, ECM10, FUS3, HCS1, HEL2, HOP1, IMG2, KIP1, KSP1, LAA1, LAM4, MRT4, MTE1, MYO5, NAB6, NBA1, NOP12, NOP16, PHO23, PSP1, PUF6, REX4, RGA1, RPL11B, RPL13A, RPL16A, RPL17B, RPL19B, RPL22A, RPL23A, RPL24A, RPL24B, RPL26A, RPL26B, RPL27B, RPL29, RPL2A, RPL31B, RPL33B, RPL35A, RPL37A, RPL37B, RPL38, RPL42A, RPL4A, RPL6B, RPL8A, RPL8B, RPL…
43232	intracellular non-membrane-bounded organelle	87 out of 337 genes, 25.8%	678 out of 4193 background genes, 16.2%	25.8%	16.2%	0.00035	0	0.04	ARP1, BBC1, BRE5, BUD21, CAP1, CGR1, CSR1, CTI6, CYK3, DBP3, EBS1, ECM10, FUS3, HCS1, HEL2, HOP1, IMG2, KIP1, KSP1, LAA1, LAM4, MRT4, MTE1, MYO5, NAB6, NBA1, NOP12, NOP16, PHO23, PSP1, PUF6, REX4, RGA1, RPL11B, RPL13A, RPL16A, RPL17B, RPL19B, RPL22A, RPL23A, RPL24A, RPL24B, RPL26A, RPL26B, RPL27B, RPL29, RPL2A, RPL31B, RPL33B, RPL35A, RPL37A, RPL37B, RPL38, RPL42A, RPL4A, RPL6B, RPL8A, RPL8B, RPL…
55087	Ski complex	4 out of 337 genes, 1.2%	4 out of 4193 background genes, 0.1%	1.2%	0.1%	0.0094	0	0.04	SKI2, SKI3, SKI7, SKI8
